# Supplementary material for: The Reduced Level of Inorganic Polyphosphate Mobilizes Antioxidant and Manganese-Resistance Systems in Saccharomyces cerevisiae
Source: Cells. 2019 May 15;8(5):461. doi: 10.3390/cells8050461 (PMC6562782; doi:10.3390/cells8050461)
Supplement: Supplementary file 1 [file cells-08-00461-s001.zip]

Archive with 6 entries (5 files):
- cells-496981-2nd revise-supplementary/
- cells-496981-2nd revise-supplementary/Figure S1.pdf
- cells-496981-2nd revise-supplementary/Figure S2.pdf
- cells-496981-2nd revise-supplementary/Table S1,S2.pdf
- cells-496981-2nd revise-supplementary/Table S3.xlsx
- cells-496981-2nd revise-supplementary/Table S4.xlsx
