# Supplementary material for: The Reduced Level of Inorganic Polyphosphate Mobilizes Antioxidant and Manganese-Resistance Systems in Saccharomyces cerevisiae
Source: Cells. 2019 May 15;8(5):461. doi: 10.3390/cells8050461 (PMC6562782; doi:10.3390/cells8050461)
Supplement: Supplementary file 1 [file cells-08-00461-s001.zip › cells-496981-2nd revise-supplementary/Table S3.xlsx]

## Sheet: Description
Table S3. Gene counts estimated from the RNA-Seq data
Gene Counts (raw) - raw counts estimated by STAR
Gene Counts (filt. & norm.) - filtered and edgeR(TMM)-normalized counts

## Sheet: Gene Counts (raw)
ID	CRN, Control, rep1	CRN, Control, rep2	CRN, Mn, rep1	CRN, Mn, rep2	CRN/PPN1, Control, rep1	CRN/PPN1, Control, rep2	CRN/PPN1, Mn, rep1	CRN/PPN1, Mn, rep2	Gene Alias	Gene Description
15S_rRNA	0	0	0	0	0	0	0	0
21S_rRNA	0	0	2	0	0	0	0	0
HRA1	0	0	3	0	0	0	2	0	HRA1	Non-protein-coding RNA; substrate of RNase P, possibly involved in rRNA processing, specifically maturation of 20S precursor into the mature 18S rRNA
ICR1	27	34	80	125	39	69	48	71	ICR1	Long intergenic regulatory ncRNA; has a key role in regulating transcription of the nearby protein-coding ORF FLO11; initiated far upstream from FLO11 and transcribed across much of the large promoter of FLO11, repressing FLO11 transcription in cis
LSR1	124	103	250	381	210	256	53	159	LSR1,U2,snR20	U2 spliceosomal RNA (U2 snRNA), component of the spliceosome; pairs with the branchpoint sequence; functionally equivalent to mammalian U2 snRNA; stress-induced pseudouridylations at positions 56 and 93 may contribute to regulation of splicing
NME1	135	64	64	30	428	251	68	151	NME1,RRP2	RNA component of RNase MRP; RNase MRP cleaves pre-rRNA and has a role in cell cycle-regulated degradation of daughter cell-specific mRNAs; human ortholog is implicated in cartilage-hair hypoplasia (CHH)
PWR1	0	0	4	6	0	0	0	13	PWR1	Intergenic regulatory ncRNA; one of two long ncRNAs that play key roles in regulating transcription of the nearby protein-coding ORF FLO11; PWR1 promotes FLO11 transcription by interfering with ncRNA ICR1, which is transcribed across the FLO11 promoter
Q0010	0	0	0	0	0	0	0	0	ORF6	Dubious open reading frame; unlikely to encode a protein, based on available experimental and comparative sequence data; partially overlaps the dubious ORF Q0017
Q0017	0	0	0	0	0	0	0	0	ORF7	Dubious open reading frame; unlikely to encode a protein, based on available experimental and comparative sequence data; partially overlaps the dubious ORF Q0010
Q0032	0	0	0	0	0	0	0	0	ORF8	Dubious open reading frame; unlikely to encode a functional protein, based on available experimental and comparative sequence data
Q0045	0	0	0	0	0	0	0	0	COX1,OXI3,cytochrome c oxidase subunit 1	Subunit I of cytochrome c oxidase (Complex IV); Complex IV is the terminal member of the mitochondrial inner membrane electron transport chain; one of three mitochondrially-encoded subunits
Q0050	0	0	0	0	0	0	0	0	AI1,intron-encoded reverse transcriptase aI1	Reverse transcriptase required for splicing of the COX1 pre-mRNA; encoded by a mobile group II intron within the mitochondrial COX1 gene
Q0055	0	0	0	0	0	0	0	0	AI2,intron-encoded reverse transcriptase aI2	Reverse transcriptase required for splicing of the COX1 pre-mRNA; encoded by a mobile group II intron within the mitochondrial COX1 gene
Q0060	0	0	0	0	0	0	0	0	AI3,I-SceIII,intron-encoded DNA endonuclease aI3	Endonuclease I-SceIII; encoded by a mobile group I intron within the mitochondrial COX1 gene
Q0065	0	0	0	0	0	0	0	0	AI4,I-SceII,intron-encoded DNA endonuclease aI4	Endonuclease I-SceII; encoded by a mobile group I intron within the mitochondrial COX1 gene; intron is normally spliced by the BI4p maturase but AI4p can mutate to acquire the same maturase activity
Q0070	0	0	0	0	0	0	0	0	AI5_ALPHA,intron-encoded DNA endonuclease aI5 alpha	Endonuclease I-SceIV; involved in intron mobility; encoded by a mobile group I intron within the mitochondrial COX1 gene
Q0075	0	0	0	0	0	0	0	0	AI5_BETA,intron-encoded DNA endonuclease aI5 beta	Protein of unknown function; encoded within an intron of the mitochondrial COX1 gene; translational initiation codon is predicted to be ATA rather than ATG
Q0080	0	0	0	0	0	0	0	0	ATP8,AAP1,F1F0 ATP synthase subunit 8	Subunit 8 of the F0 sector of mitochondrial F1F0 ATP synthase; encoded on the mitochondrial genome; ATP8 and ATP6 mRNAs are not translated in the absence of the F1 sector of ATPase
Q0085	0	0	0	0	0	0	0	0	ATP6,F1F0 ATP synthase subunit a,OLI2,OLI4,PHO1	Subunit a of the F0 sector of mitochondrial F1F0 ATP synthase; mitochondrially encoded; translation is specifically activated by Atp22p; ATP6 and ATP8 mRNAs are not translated in the absence of the F1 sector of ATPase
Q0092	0	0	0	0	0	0	0	0	ORF5	Dubious open reading frame; unlikely to encode a functional protein, based on available experimental and comparative sequence data
Q0105	0	0	0	0	0	0	0	0	COB,COB1,CYTB,cytochrome b	Cytochrome b; mitochondrially encoded subunit of the ubiquinol-cytochrome c reductase complex which includes Cobp, Rip1p, Cyt1p, Cor1p, Qcr2p, Qcr6p, Qcr7p, Qcr8p, Qcr9p, and Qcr10p
Q0110	0	0	0	0	0	0	0	0	BI2,cytochrome b mRNA maturase bI2	Mitochondrial mRNA maturase with a role in splicing; encoded by both exon and intron sequences of partially processed COB mRNA
Q0115	0	0	0	0	0	0	0	0	BI3,cytochrome b mRNA maturase bI3	Mitochondrial mRNA maturase; forms a complex with Mrs1p to mediate splicing of the bI3 intron of the COB gene; encoded by both exon and intron sequences of partially processed COB mRNA
Q0120	0	0	0	0	0	0	0	0	BI4,intron-encoded RNA maturase bI4	Mitochondrial mRNA maturase; forms a complex with Nam2p to mediate splicing of the bI4 intron of the COB gene; encoded by both exon and intron sequences of partially processed COB mRNA
Q0130	0	0	0	0	0	0	0	0	OLI1,ATP9,F0 ATP synthase subunit c,OLI3	F0-ATP synthase subunit c (ATPase-associated proteolipid); encoded on the mitochondrial genome; mutation confers oligomycin resistance; expression is specifically dependent on the nuclear genes AEP1 and AEP2
Q0140	1	1	0	0	0	0	0	0	VAR1,VARI,mitochondrial 37S ribosomal protein VAR1	Mitochondrial ribosomal protein of the small subunit; mitochondrially-encoded; polymorphic in different strains due to variation in number of AAT (asparagine) codons; translated near the mitochondrial inner membrane; may have a role in loss of mitochondrial DNA under stress conditions
Q0142	0	0	0	0	0	0	0	0	ORF9	Dubious open reading frame; unlikely to encode a functional protein, based on available experimental and comparative sequence data; partially overlaps dubious open reading frame Q0143
Q0143	0	0	0	0	0	0	0	0	ORF10	Dubious open reading frame; unlikely to encode a functional protein, based on available experimental and comparative sequence data
Q0144	0	0	0	0	0	0	0	0		Dubious open reading frame; unlikely to encode a functional protein, based on available experimental and comparative sequence data
Q0160	0	0	0	0	0	0	0	0	SCEI,I-SceIV,OMEGA,intron-encoded endonuclease I-SceI	I-SceI DNA endonuclease; encoded by the mitochondrial group I intron of the 21S_rRNA gene; mediates gene conversion that propagates the intron into intron-less copies of the 21S_rRNA gene
Q0182	2	0	0	9	0	0	0	0	ORF11	Dubious open reading frame; unlikely to encode a functional protein, based on available experimental and comparative sequence data
Q0250	0	0	0	0	0	0	0	0	COX2,OXI1,OXII,cytochrome c oxidase subunit 2	Subunit II of cytochrome c oxidase (Complex IV); Complex IV is the terminal member of the mitochondrial inner membrane electron transport chain; one of three mitochondrially-encoded subunits
Q0255	0	0	0	0	0	0	0	0	ORF1,RF1,maturase-like protein	Maturase-like protein
Q0275	0	0	0	0	0	0	0	0	COX3,OXI2,cytochrome c oxidase subunit 3	Subunit III of cytochrome c oxidase (Complex IV); Complex IV is the terminal member of the mitochondrial inner membrane electron transport chain; one of three mitochondrially-encoded subunits
Q0297	0	0	0	0	0	0	0	0	ORF12	Dubious open reading frame; unlikely to encode a functional protein, based on available experimental and comparative sequence data; partially overlaps the verified gene RPM1
RDN18-1	0	0	0	0	0	0	0	0	RDN18-1,RDN18	18S ribosomal RNA (18S rRNA); component of the small (40S) ribosomal subunit; involved in codon recognition by tRNAs or the release factor eRF1 (Sup45p); encoded in the rDNA repeat (RDN1) as part of the 35S primary transcript
RDN18-2	0	0	0	0	0	0	0	0	RDN18-2,RDN18	18S ribosomal RNA (18S rRNA); component of the small (40S) ribosomal subunit; involved in codon recognition by tRNAs or the release factor eRF1 (Sup45p); encoded in the rDNA repeat (RDN1) as part of the 35S primary transcript
RDN25-1	0	0	0	0	0	0	0	0	RDN25-1,26S rRNA,RDN25	25S ribosomal RNA (25S rRNA); component of the large (60S) ribosomal subunit; encoded in the rDNA repeat (RDN1) as part of the 35S primary transcript; formed by endonucleolytic cleavage at the C2 site of internal transcribed spacer 2 (ITS2)
RDN25-2	0	0	0	0	0	0	0	0	RDN25-2,26S rRNA,RDN25	25S ribosomal RNA (25S rRNA); component of the large (60S) ribosomal subunit; encoded in the rDNA repeat (RDN1) as part of the 35S primary transcript; formed by endonucleolytic cleavage at the C2 site of internal transcribed spacer 2 (ITS2)
RDN37-1	0	0	0	0	0	0	0	0	RDN37-1,RDN37	35S ribosomal RNA (35S rRNA) transcript; encoded by the RDN1 locus; processed into the 25S, 18S and 5.8S rRNAs (represented by the RDN25, RDN18, and RDN58 loci)
RDN37-2	0	0	0	0	0	0	0	0	RDN37-2,RDN37	35S ribosomal RNA (35S rRNA) transcript; encoded by the RDN1 locus; processed into the 25S, 18S and 5.8S rRNAs (represented by the RDN25, RDN18, and RDN58 loci)
RDN5-1	15	8	41	32	36	22	56	39	RDN5-1,MOF9,RDN5	5S ribosomal RNA (5S rRNA); only complete sequence of 6 repeated RDN5 alleles; able to support viability when provided as sole form of 5S rRNA; component of the large (60S) ribosomal subunit; localized to the nucleolus via interaction with Rpl5p; may play a role in translational frame fidelity; transcription is mediated by PolIII and activated by TFIIIA and TFIIIE
RDN5-2	0	0	0	0	0	0	0	0	RDN5-2,RDN5	Variant 5S ribosomal rRNA (5S rRNA) gene; located within the RDN1 locus; unable to support cell viability when provided as sole source of 5S rRNA; identical in sequence to variant alleles RDN5-3, RDN5-4, and RDN5-5
RDN5-3	0	0	0	0	0	0	0	0	RDN5-3,RDN5	Variant 5S ribosomal RNA (5S rRNA) gene; located at a site distal to the RDN1 locus; unable to support cell viability when provided as sole source of 5S rRNA; identical in sequence to variant alleles RDN5-2, RDN5-4, and RDN5-5
RDN5-4	0	0	0	0	0	0	0	0	RDN5-4,RDN5	Variant 5S ribosomal rRNA (5S rRNA) gene; located at a site distal to the RDN1 locus; unable to support cell viability when provided as sole source of 5S rRNA; identical in sequence to variant alleles RDN5-2, RDN5-3, and RDN5-5
RDN5-5	0	0	0	0	0	0	0	0	RDN5-5,RDN5	Variant 5S ribosomal rRNA (5S rRNA) gene; located at a site distal to the RDN1 locus; unable to support cell viability when provided as sole source of 5S rRNA; identical in sequence to variant alleles RDN5-2, RDN5-3, and RDN5-4
RDN5-6	0	0	1	0	0	0	0	0	RDN5-6,RDN5	Variant 5S ribosomal rRNA (5S rRNA) gene; located at a site distal to the RDN1 locus
RDN58-1	0	0	0	0	0	0	0	0	RDN58-1,RDN58	5.8S ribosomal RNA (5.8S rRNA); component of the large (60S) ribosomal subunit; encoded in the rDNA repeat (RDN1) as part of the 35S primary transcript; 3' end formation involves processing by the exosome complex while 5' end is generated by Kem1p and Rat1p
RDN58-2	0	0	0	0	0	0	0	0	RDN58-2,RDN58	5.8S ribosomal RNA (5.8S rRNA); component of the large (60S) ribosomal subunit; encoded in the rDNA repeat (RDN1)
RNA170	0	1	2	8	3	3	0	10	RNA170	RNA polymerase III transcribed RNA of unknown function; conserved in other yeast species
RPM1	0	0	0	0	0	0	0	0
RPR1	91	41	99	76	158	172	49	48	RPR1	RNA component of nuclear RNase P; nuclear RNase P cleaves tRNA precursors to generate mature 5' ends and facilitates turnover of nuclear RNAs; may be responsible for recognition of substrate tRNAs
RUF20	213	152	23	56	116	135	45	61	RUF20	RNA of Unknown Function
RUF21	1	2	0	20	4	2	5	0	RUF21	RNA of Unknown Function
RUF22	0	0	13	6	0	0	0	0	RUF22	RNA of Unknown Function; precise location of 3' end uncertain; RUF22 may be longer than currently annotated
RUF23	1	0	24	46	1	1	2	1	RUF23	RNA of Unknown Function; precise location of 3' end uncertain; RUF23 may be longer than currently annotated
RUF5-1	0	0	0	0	0	0	0	0	RUF5-1,RUF5	RNA of Unknown Function
RUF5-2	0	0	0	0	0	0	0	0	RUF5-2,RUF5	RNA of Unknown Function
SCR1	765	363	287	355	1417	1533	212	365	SCR1	RNA subunit of the Signal Recognition Particle (SRP)
SRG1	794	723	173	234	1303	1503	352	393	SRG1	Non-protein-coding RNA that regulates the transcription of SER3; expression of SRG1 RNA represses expression of its neighboring gene SER3 via a transcription-interference mechanism
TLC1	261	336	191	283	292	320	136	250	TLC1,TER1	RNA template component of telomerase; TLC1 RNA contains a template sequence that Est2p uses to add irregular repeats of TG(1-3) residues onto a DNA end; promoter regulated by the cell cycle dependent transcriptional activators Swi4p/Swi6p and Mbp1p/Swi6p
YAL001C	40	36	323	379	100	109	90	106	TFC3,FUN24,TSV115,tau 138,transcription factor TFIIIC subunit TFC3	Subunit of RNA polymerase III transcription initiation factor complex; part of the TauB domain of TFIIIC that binds DNA at the BoxB promoter sites of tRNA and similar genes; cooperates with Tfc6p in DNA binding; largest of six subunits of the RNA polymerase III transcription initiation factor complex (TFIIIC)
YAL002W	64	81	319	454	117	109	141	178	VPS8,CORVET complex membrane-binding subunit VPS8,FUN15,VPL8,VPT8	Membrane-binding component of the CORVET complex; involved in endosomal vesicle tethering and fusion in the endosome to vacuole protein targeting pathway; interacts with Vps21p; contains RING finger motif
YAL003W	3119	2790	2254	2571	2147	1663	2231	2050	EFB1,EF-1beta,TEF5,eEF1Balpha,translation elongation factor 1 subunit beta	Translation elongation factor 1 beta; stimulates nucleotide exchange to regenerate EF-1 alpha-GTP for the next elongation cycle; part of the EF-1 complex, which facilitates binding of aminoacyl-tRNA to the ribosomal A site
YAL004W	0	0	0	0	0	0	0	0		Dubious open reading frame; unlikely to encode a functional protein, based on available experimental and comparative sequence data; completely overlaps verified gene SSA1/YAL005C
YAL005C	199	235	3808	3987	845	660	1782	2060	SSA1,Hsp70 family ATPase SSA1,YG100	ATPase involved in protein folding and NLS-directed nuclear transport; member of HSP70 family; forms chaperone complex with Ydj1p; localized to nucleus, cytoplasm, and cell wall; 98% identical with paralog Ssa2p, but subtle differences between the two proteins provide functional specificity with respect to propagation of yeast [URE3] prions and vacuolar-mediated degradations of gluconeogenesis en…
YAL007C	347	245	648	605	410	290	448	292	ERP2	Member of the p24 family involved in ER to Golgi transport; similar to Emp24p and Erv25p; role in misfolded protein quality control; forms a heterotrimeric complex with Erp1p, Emp24p, and Erv25p; localized to COPII-coated vesicles; ERP2 has a paralog, ERP4, that arose from the whole genome duplication
YAL008W	126	127	226	215	214	172	158	146	FUN14	Mitochondrial protein of unknown function
YAL009W	48	69	128	127	45	76	82	106	SPO7,Nem1-Spo7 phosphatase regulatory subunit SPO7	Putative regulatory subunit of Nem1p-Spo7p phosphatase holoenzyme; regulates nuclear growth by controlling phospholipid biosynthesis, required for normal nuclear envelope morphology, premeiotic replication, and sporulation
YAL010C	55	62	199	250	122	144	123	151	MDM10,FUN37	Subunit of both the ERMES and the SAM complex; component of ERMES complex which acts as a molecular tether between the mitochondria and the ER, necessary for efficient phospholipid exchange between organelles and for mitophagy; SAM/TOB complex component that functions in the assembly of outer membrane beta-barrel proteins; involved in mitochondrial inheritance and morphology; ERMES complex is oft…
YAL011W	30	41	156	126	33	55	68	80	SWC3,SWC1	Protein of unknown function; component of the SWR1 complex, which exchanges histone variant H2AZ (Htz1p) for chromatin-bound histone H2A; required for formation of nuclear-associated array of smooth endoplasmic reticulum known as karmellae
YAL012W	279	364	1539	1335	343	378	1325	1034	CYS3,CYI1,FUN35,STR1,cystathionine gamma-lyase CYS3	Cystathionine gamma-lyase; catalyzes one of the two reactions involved in the transsulfuration pathway that yields cysteine from homocysteine with the intermediary formation of cystathionine; protein abundance increases in response to DNA replication stress
YAL013W	32	25	263	200	85	43	136	163	DEP1,FUN54,Rpd3L histone deacetylase complex subunit DEP1	Component of the Rpd3L histone deacetylase complex; required for diauxic shift-induced histone H2B deposition onto rDNA genes; transcriptional modulator involved in regulation of structural phospholipid biosynthesis genes and metabolically unrelated genes, as well as maintenance of telomeres, mating efficiency, and sporulation
YAL014C	63	62	289	325	69	84	135	86	SYN8,SLT2,UIP2,syntaxin	Endosomal SNARE related to mammalian syntaxin 8
YAL015C	48	58	193	288	84	84	98	93	NTG1,FUN33,SCR1,bifunctional N-glycosylase/AP lyase NTG1,ogg2	DNA N-glycosylase and apurinic/apyrimidinic (AP) lyase; involved in base excision repair; acts in both nucleus and mitochondrion; creates a double-strand break at mtDNA origins that stimulates replication in response to oxidative stress; required for maintaining mitochondrial genome integrity; NTG1 has a paralog, NTG2, that arose from the whole genome duplication
YAL016C-A	0	1	76	53	2	2	0	4		Dubious open reading frame; unlikely to encode a functional protein, based on available experimental and comparative sequence data; partially overlaps ORF TPD3/YAL016W
YAL016C-B	0	0	0	0	0	0	0	0		Dubious open reading frame; unlikely to encode a functional protein, based on available experimental and comparative sequence data
YAL016W	159	199	448	511	324	257	324	257	TPD3,FUN32,protein phosphatase 2A structural subunit TPD3	Regulatory subunit A of the heterotrimeric PP2A complex; the heterotrimeric protein phosphatase 2A (PP2A) complex also contains regulatory subunit Cdc55p and either catalytic subunit Pph21p or Pph22p; required for cell morphogenesis and transcription by RNA polymerase III
YAL017W	30	40	491	632	97	95	192	162	PSK1,FUN31,serine/threonine protein kinase PSK1	PAS domain-containing serine/threonine protein kinase; coordinately regulates protein synthesis and carbohydrate metabolism and storage in response to a unknown metabolite that reflects nutritional status; PSK1 has a paralog, PSK2, that arose from the whole genome duplication
YAL018C	6	0	55	73	6	17	54	14	LDS1	Protein Involved in spore wall assembly; localizes to lipid droplets found on or outside of the prospore membrane; shares similarity with Lds2p and Rrt8p, and a strain mutant for all 3 genes exhibits reduced dityrosine fluorescence relative to the single mutants
YAL019W	131	130	772	856	124	107	205	206	FUN30,DNA-dependent ATPase FUN30	Snf2p family member with ATP-dependent chromatin remodeling activity; has a role in silencing at the mating type locus, telomeres and centromeres; enriched at centromeres and is required for correct chromatin structure around centromeres, as well as at the boundary element of the silent HMR; recruited to DNA double-strand breaks (DSBs) where it promotes 5' strand resection of DSBs; potential Cdc2…
YAL019W-A	0	0	8	0	0	0	0	0		Dubious open reading frame; unlikely to encode a functional protein, based on available experimental and comparative sequence data; partially overlaps ORF ATS1/YAL020C
YAL020C	31	33	194	207	46	40	86	74	ATS1,FUN28,KTI13	Protein required for modification of wobble nucleosides in tRNA; acts with Elongator complex, Kti11p, and Kti12p; has a potential role in regulatory interactions between microtubules and the cell cycle
YAL021C	93	125	643	516	223	120	333	371	CCR4,CCR4-NOT core exoribonuclease subunit CCR4,FUN27,NUT21	Component of the CCR4-NOT transcriptional complex; CCR4-NOT is involved in regulation of gene expression; component of the major cytoplasmic deadenylase, which is involved in mRNA poly(A) tail shortening
YAL022C	59	62	140	191	132	80	123	193	FUN26,nucleoside transmembrane transporter FUN26	High affinity, broad selectivity, nucleoside/nucleobase transporter; vacuolar membrane localized transporter which may regulate the balance of nicotinamide riboside (NmR) levels between the cytosol and vacuole, contributing to salvage of NmR for use in cytosolic NAD+ synthesis; equilibrative nucleoside transporter (ENT) family member
YAL023C	280	394	1895	2005	469	473	845	997	PMT2,FUN25,dolichyl-phosphate-mannose-protein mannosyltransferase PMT2	Protein O-mannosyltransferase of the ER membrane; transfers mannose residues from dolichyl phosphate-D-mannose to protein serine/threonine residues; involved in ER quality control; acts in a complex with Pmt1p, can instead interact with Pmt5p; antifungal drug target; PMT2 has a paralog, PMT3, that arose from the whole genome duplication
YAL024C	31	33	156	215	43	27	97	50	LTE1,MSI2,mitotic regulator LTE1	Protein similar to GDP/GTP exchange factors; without detectable GEF activity; required for asymmetric localization of Bfa1p at daughter-directed spindle pole bodies and for mitotic exit at low temperatures
YAL025C	185	161	446	463	140	122	272	225	MAK16,ribosome biosynthesis protein MAK16	Essential nuclear protein; constituent of 66S pre-ribosomal particles; required for maturation of 25S and 5.8S rRNAs; required for maintenance of M1 satellite double-stranded RNA of the L-A virus
YAL026C	31	56	330	328	44	41	171	151	DRS2,FUN38,SWA3,aminophospholipid-translocating P4-type ATPase DRS2	Trans-golgi network aminophospholipid translocase (flippase); maintains membrane lipid asymmetry in post-Golgi secretory vesicles; contributes to clathrin-coated vesicle formation, endocytosis, protein trafficking between the Golgi and endosomal system and the cellular response to mating pheromone; autoinhibited by its C-terminal tail; localizes to the trans-Golgi network; mutations in human homo…
YAL026C-A	17	21	32	19	46	28	5	12		Dubious open reading frame; unlikely to encode a functional protein, based on available experimental and comparative sequence data; partially overlaps the uncharacterized ORF YAL027W and the verified gene DRS2
YAL027W	55	74	93	176	94	118	89	90	SAW1,DNA-binding protein SAW1	5'- and 3'-flap DNA binding protein; recruits Rad1p-Rad10p to single-strand annealing intermediates with 3' non-homologous tails for removal during double-strand break repair; complexes with Rad1p-Rad10p and stimulates its endonuclease activity; green fluorescent protein (GFP)-fusion protein localizes to the nucleus
YAL028W	19	28	168	107	33	30	63	66	FRT2,HPH2	Tail-anchored ER membrane protein of unknown function; interacts with homolog Frt1p; promotes growth in conditions of high Na+, alkaline pH, or cell wall stress, possibly via a role in posttranslational translocation; potential Cdc28p substrate; FRT2 has a paralog, FRT1, that arose from the whole genome duplication
YAL029C	160	202	706	724	250	250	394	386	MYO4,FUN22,SHE1,myosin 4	Type V myosin motor involved in actin-based transport of cargos; required for mRNA transport, including ASH1 mRNA, and facilitating the growth and movement of ER tubules into the growing bud along with She3p; MYO4 has a paralog, MYO2, that arose from the whole genome duplication
YAL030W	725	598	201	318	738	661	263	286	SNC1,SNAP receptor SNC1	Vesicle membrane receptor protein (v-SNARE); involved in the fusion between Golgi-derived secretory vesicles with the plasma membrane; proposed to be involved in endocytosis; member of the synaptobrevin/VAMP family of R-type v-SNARE proteins; SNC1 has a paralog, SNC2, that arose from the whole genome duplication
YAL031C	48	30	279	274	57	85	97	145	GIP4,FUN21,protein phosphatase regulator GIP4	Cytoplasmic protein that regulates protein phosphatase 1 Glc7p; protein overexpression relocalizes Glc7p from the nucleus and prevents chromosome segregation; potential Cdc28p substrate
YAL031W-A	0	0	6	1	2	1	0	0		Dubious open reading frame; unlikely to encode a functional protein, based on available experimental and comparative sequence data; partially overlaps ORF GIP4/YAL031C
YAL032C	21	24	236	201	31	17	73	85	PRP45,FUN20,mRNA splicing protein PRP45	Protein required for pre-mRNA splicing; associates with the spliceosome and interacts with splicing factors Prp22p and Prp46p; orthologous to human transcriptional coactivator SKIP and can activate transcription of a reporter gene
YAL033W	328	398	109	131	304	316	52	120	POP5,FUN53,RNA-binding protein POP5	Subunit of both RNase MRP and nuclear RNase P; RNase MRP cleaves pre-rRNA, while nuclear RNase P cleaves tRNA precursors to generate mature 5' ends and facilitates turnover of nuclear RNAs
YAL034C	39	24	942	905	86	85	298	163	FUN19	Non-essential protein of unknown function; expression induced in response to heat stress; FUN19 has a paralog, YOR338W, that arose from the whole genome duplication
YAL034C-B	2	1	13	8	0	0	0	0	YAL035C-A	Dubious open reading frame; unlikely to encode a functional protein, based on available experimental and comparative sequence data
YAL034W-A	31	27	63	105	31	53	41	51	MTW1,DSN3,MIND complex subunit MTW1,NSL2	Essential component of the MIND kinetochore complex; joins kinetochore subunits contacting DNA to those contacting microtubules; critical to kinetochore assembly; complex consists of Mtw1p Including Nnf1p-Nsl1p-Dsn1p (MIND)
YAL035W	270	405	1260	1413	366	395	901	866	FUN12,eIF5B,translation initiation factor eIF5B,yIF2	Translation initiation factor eIF5B; GTPase that promotes Met-tRNAiMet binding to ribosomes and ribosomal subunit joining; promotes GTP-dependent maturation of 18S rRNA by Nob1p; protein abundance increases in response to DNA replication stress; homolog of bacterial IF2
YAL036C	50	37	289	298	82	67	126	138	RBG1,FUN11,GTP-binding protein RBG1	Member of the DRG family of GTP-binding proteins; associates with translating ribosomes; interacts with Tma46p, Ygr250cp, Gir2p and Yap1p via two-hybrid
YAL037C-A	2	0	0	3	2	4	0	2		Putative protein of unknown function
YAL037C-B	1	0	0	0	0	0	0	0		Dubious open reading frame; unlikely to encode a functional protein, based on available experimental and comparative sequence data; identified by gene-trapping, microarray-based expression analysis, and genome-wide homology searching
YAL037W	12	38	65	69	17	20	26	24		Putative protein of unknown function; YAL037W has a paralog, YOR342C, that arose from the whole genome duplication
YAL038W	3555	4510	21690	20331	6188	5211	15708	13555	CDC19,PYK1,pyruvate kinase CDC19	Pyruvate kinase; functions as a homotetramer in glycolysis to convert phosphoenolpyruvate to pyruvate, the input for aerobic (TCA cycle) or anaerobic (glucose fermentation) respiration; regulated via allosteric activation by fructose bisphosphate; CDC19 has a paralog, PYK2, that arose from the whole genome duplication
YAL039C	92	104	838	862	118	101	300	488	CYC3,CCHL,holocytochrome c synthase CYC3	Cytochrome c heme lyase (holocytochrome c synthase); attaches heme to apo-cytochrome c (Cyc1p or Cyc7p) in the mitochondrial intermembrane space; human ortholog may have a role in microphthalmia with linear skin defects (MLS)
YAL040C	103	75	1507	1114	162	143	904	512	CLN3,DAF1,FUN10,WHI1,cyclin CLN3	G1 cyclin involved in cell cycle progression; activates Cdc28p kinase to promote the G1 to S phase transition; plays a role in regulating transcription of the other G1 cyclins, CLN1 and CLN2; regulated by phosphorylation and proteolysis; acetly-CoA induces CLN3 transcription in response to nutrient repletion to promote cell-cycle entry.
YAL041W	98	103	511	333	119	99	217	202	CDC24,CLS4,Rho family guanine nucleotide exchange factor CDC24	Guanine nucleotide exchange factor for Cdc42p; also known as a GEF or GDP-release factor; required for polarity establishment and maintenance, and mutants have morphological defects in bud formation and shmooing; relocalizes from nucleus to cytoplasm upon DNA replication stress
YAL042C-A	3	0	12	4	0	0	0	1	YAL043C-A	Dubious open reading frame; unlikely to encode a functional protein, based on available experimental and comparative sequence data; partially overlaps verified ORF ERV46/YAL042W; YAL042C-A is a non-essential gene
YAL042W	167	252	739	803	240	304	493	606	ERV46,FUN9	Protein localized to COPII-coated vesicles; forms a complex with Erv41p; involved in the membrane fusion stage of transport
YAL043C	65	61	404	434	125	92	200	197	PTA1,FUN39,RNA-processing protein PTA1	Subunit of holo-CPF; holo-CPF is a multiprotein complex and functional homolog of mammalian CPSF, required for the cleavage and polyadenylation of mRNA and snoRNA 3' ends; involved in pre-tRNA processing; binds to the phosphorylated CTD of RNAPII
YAL044C	2263	2564	442	439	2774	2172	394	504	GCV3,glycine decarboxylase subunit H	H subunit of the mitochondrial glycine decarboxylase complex; glycine decarboxylase is required for the catabolism of glycine to 5,10-methylene-THF; also required for all protein lipoylation; expression is regulated by levels of 5,10-methylene-THF
YAL044W-A	219	193	232	287	228	219	234	150		Putative protein of unknown function; similar to S. pombe uvi31 which is a putative DNA repair protein
YAL045C	1	0	0	0	2	0	0	0		Dubious open reading frame; unlikely to encode a functional protein, based on available experimental and comparative sequence data; almost completely overlaps YAL044W-A
YAL046C	314	354	56	102	226	219	34	57	AIM1	Protein involved in mitochondrial function or organization; null mutant displays elevated frequency of mitochondrial genome loss
YAL047C	59	63	173	131	80	58	85	64	SPC72,LDB4,gamma-tubulin complex subunit SPC72	Component of the cytoplasmic Tub4p (gamma-tubulin) complex; binds spindle pole bodies and links them to microtubules; is regulated by Cdc5 kinase; has roles in astral microtubule formation and stabilization
YAL047W-A	0	0	0	0	9	2	0	0		Dubious open reading frame; unlikely to encode a functional protein, based on available experimental and comparative sequence data; partially overlaps ORF GEM1/YAL048C
YAL048C	1	8	113	147	18	27	41	37	GEM1,ERMES complex Ca(2+)-binding regulatory GTPase GEM1,GON1	Outer mitochondrial membrane GTPase, subunit of the ERMES complex; potential regulatory subunit of the ERMES complex that links the ER to mitochondria and may promote inter-organellar calcium and phospholipid exchange as well as coordinating mitochondrial DNA replication and growth; cells lacking Gem1p contain collapsed, globular, or grape-like mitochondria; ortholog of metazoan Miro GTPases
YAL049C	99	101	256	329	134	157	154	229	AIM2,protein AIM2	Cytoplasmic protein involved in mitochondrial function or organization; null mutant displays reduced frequency of mitochondrial genome loss; potential Hsp82p interactor
YAL051W	23	26	433	465	55	52	123	169	OAF1,YAF1,oleate-activated transcription factor OAF1	Oleate-activated transcription factor; subunit of a heterodimeric complex with Pip2p, which binds to oleate-response elements (ORE) in the promoter of genes involved in beta-oxidation of fatty acids, peroxisome organization and biogenesis, activating transcription in the presence of oleate; regulates chromatin silencing at telomeres; involved in diauxic shift; OAF1 has a paralog, PIP2, that arose…
YAL053W	240	210	3279	3134	357	300	1335	1297	FLC2,FAD transporter FLC2,HUF2	Putative FAD transporter; required for uptake of FAD into endoplasmic reticulum; involved in cell wall maintenance; FLC2 has a paralog, YOR365C, that arose from the whole genome duplication
YAL054C	121	87	302	318	137	158	84	78	ACS1,FUN44,acetate--CoA ligase 1	Acetyl-coA synthetase isoform; along with Acs2p, acetyl-coA synthetase isoform is the nuclear source of acetyl-coA for histone acetylation; expressed during growth on nonfermentable carbon sources and under aerobic conditions
YAL055W	144	145	86	131	112	131	58	48	PEX22,YAF5,ubiquitin-protein transferase activating protein PEX22	Putative peroxisomal membrane protein; required for import of peroxisomal proteins; functionally complements a Pichia pastoris pex22 mutation
YAL056C-A	1	0	0	0	3	0	0	0	YAL058C-A	Dubious open reading frame; unlikely to encode a functional protein, based on available experimental and comparative sequence data
YAL056W	107	117	348	445	171	176	192	250	GPB2,KRH1	Multistep regulator of cAMP-PKA signaling; inhibits PKA downstream of Gpa2p and Cyr1p, thereby increasing cAMP dependency; inhibits Ras activity through direct interactions with Ira1p/2p; regulated by G-alpha protein Gpa2p; GPB2 has a paralog, GPB1, that arose from the whole genome duplication
YAL058W	32	32	145	243	44	21	94	98	CNE1,FUN48,calnexin	Calnexin; integral membrane ER chaperone involved in folding and quality control of glycoproteins; chaperone activity is inhibited by Mpd1p, with which Cne1p interacts; 24% identical to mammalian calnexin; Ca+ binding not yet shown in yeast
YAL059C-A	6	0	1	0	10	5	0	2		Dubious open reading frame; unlikely to encode a functional protein, based on available experimental and comparative sequence data; partially overlaps verified gene ECM1/YAL059W
YAL059W	512	425	267	294	315	276	144	127	ECM1	Pre-ribosomal factor involved in 60S ribosomal protein subunit export; associates with the pre-60S particle; shuttles between the nucleus and cytoplasm
YAL060W	251	339	893	1269	611	630	483	623	BDH1,(R,R)-butanediol dehydrogenase,BDH	NAD-dependent (R,R)-butanediol dehydrogenase; catalyzes oxidation of (R,R)-2,3-butanediol to (3R)-acetoin, oxidation of meso-butanediol to (3S)-acetoin, and reduction of acetoin; enhances use of 2,3-butanediol as an aerobic carbon source
YAL061W	13	4	190	180	66	73	89	76	BDH2,putative dehydrogenase BDH2	Putative medium-chain alcohol dehydrogenase with similarity to BDH1; transcription induced by constitutively active PDR1 and PDR3
YAL062W	23	19	261	419	34	43	53	72	GDH3,FUN51,glutamate dehydrogenase (NADP(+)) GDH3	NADP(+)-dependent glutamate dehydrogenase; synthesizes glutamate from ammonia and alpha-ketoglutarate; rate of alpha-ketoglutarate utilization differs from Gdh1p; expression regulated by nitrogen and carbon sources; GDH3 has a paralog, GDH1, that arose from the whole genome duplication
YAL063C	6	6	79	90	11	10	26	10	FLO9,flocculin FLO9	Lectin-like protein with similarity to Flo1p; thought to be expressed and involved in flocculation
YAL063C-A	9	15	50	48	6	12	8	19		Putative protein of unknown function; identified by expression profiling and mass spectrometry
YAL064C-A	1	0	17	5	0	0	7	0	TDA8,YAL065C-A	Putative protein of unknown function; null mutant is sensitive to expression of the top1-T722A allele; not an essential gene
YAL064W	0	0	31	69	1	4	0	0		Protein of unknown function; may interact with ribosomes, based on co-purification experiments
YAL064W-B	0	0	11	30	0	1	0	0		Fungal-specific protein of unknown function
YAL065C	0	0	25	19	0	2	0	7		Putative protein of unknown function; has homology to FLO1; possible pseudogene
YAL066W	4	0	0	0	0	0	0	0		Dubious open reading frame; unlikely to encode a functional protein, based on available experimental and comparative sequence data
YAL067C	5	10	27	62	10	10	2	12	SEO1,putative permease SEO1	Putative permease; member of the allantoate transporter subfamily of the major facilitator superfamily; mutation confers resistance to ethionine sulfoxide
YAL067W-A	0	0	0	0	0	0	0	0		Putative protein of unknown function; identified by gene-trapping, microarray-based expression analysis, and genome-wide homology searching
YAL068C	2	0	7	14	0	2	0	3	PAU8,seripauperin PAU8	Protein of unknown function; member of the seripauperin multigene family encoded mainly in subtelomeric regions
YAL068W-A	0	0	0	0	0	0	0	0		Dubious open reading frame; unlikely to encode a functional protein, based on available experimental and comparative sequence data; identified by gene-trapping, microarray-based expression analysis, and genome-wide homology searching
YAL069W	0	0	0	0	0	0	0	0		Dubious open reading frame; unlikely to encode a functional protein, based on available experimental and comparative sequence data
YAR002C-A	1222	1363	1163	1818	1176	1212	758	1054	ERP1	Member of the p24 family involved in ER to Golgi transport; role in misfolded protein quality control; forms heterotrimeric complex with Erp2p, Emp24p, and Erv25p; localized to COPII-coated vesicles; ERP1 has a paralog, ERP6, that arose from the whole genome duplication
YAR002W	148	211	398	386	256	262	303	229	NUP60,FG-nucleoporin NUP60	FG-nucleoporin component of central core of the nuclear pore complex; contributes directly to nucleocytoplasmic transport and maintenance of the nuclear pore complex (NPC) permeability barrier and is involved in gene tethering at the nuclear periphery; relocalizes to the cytosol in response to hypoxia; both NUP1 and NUP60 are homologous to human NUP153
YAR003W	65	60	325	413	68	80	123	82	SWD1,COMPASS subunit protein SWD1,CPS50,FUN16,SAF49	Subunit of the COMPASS (Set1C) complex; COMPASS methylates histone H3 on lysine 4 and is required in transcriptional silencing near telomeres; WD40 beta propeller superfamily member with similarity to mammalian Rbbp7
YAR007C	111	132	692	611	247	184	291	310	RFA1,BUF2,FUN3,RPA1,RPA70,replication factor A subunit protein RFA1	Subunit of heterotrimeric Replication Protein A (RPA); RPA is a highly conserved single-stranded DNA binding protein involved in DNA replication, repair, and recombination; RPA protects against inappropriate telomere recombination, and upon telomere uncapping, prevents cell proliferation by a checkpoint-independent pathway; role in DNA catenation/decatenation pathway of chromosome disentangling; …
YAR008W	40	38	178	229	52	49	65	21	SEN34,FUN4,tRNA splicing endonuclease subunit SEN34	Subunit of the tRNA splicing endonuclease; tRNA splicing endonuclease is composed of Sen2p, Sen15p, Sen34p, and Sen54p; Sen34p contains the active site for tRNA 3' splice site cleavage and has similarity to Sen2p and to Archaeal tRNA splicing endonuclease
YAR009C	21	9	59	21	51	21	71	28	YARCTyB1-1,truncated gag-pol fusion protein	Retrotransposon TYA Gag and TYB Pol genes; in YARCTY1-1 TYB is mutant and probably non-functional; protein product forms cytoplasmic foci upon DNA replication stress
YAR010C	0	0	0	0	0	4	0	0	YARCTyA1-1,gag protein	Retrotransposon TYA Gag gene co-transcribed with TYB Pol; in YARCTY1-1 TYB is mutant and probably non-functional
YAR014C	92	86	339	417	137	142	288	288	BUD14,protein phosphatase regulator BUD14	Protein involved in bud-site selection; Bud14p-Glc7p complex is a cortical regulator of dynein; inhibitor of the actin assembly factor Bnr1p (formin); diploid mutants display a random budding pattern instead of the wild-type bipolar pattern; relative distribution to the nucleus increases upon DNA replication stress
YAR015W	759	1092	391	443	1287	1483	533	803	ADE1,phosphoribosylaminoimidazolesuccinocarboxamide synthase	N-succinyl-5-aminoimidazole-4-carboxamide ribotide synthetase; required for 'de novo' purine nucleotide biosynthesis; red pigment accumulates in mutant cells deprived of adenine; protein abundance increases in response to DNA replication stress
YAR018C	13	41	231	152	86	63	191	151	KIN3,FUN52,NPK1,serine/threonine protein kinase KIN3	Nonessential serine/threonine protein kinase; possible role in DNA damage response; influences tolerance to high levels of ethanol
YAR019C	46	45	317	367	92	64	139	105	CDC15,LYT1,serine/threonine protein kinase CDC15	Protein kinase of the Mitotic Exit Network; localized to the spindle pole bodies at late anaphase; promotes mitotic exit by directly switching on the kinase activity of Dbf2p; required for spindle disassembly after meiosis II; relocalizes to the cytoplasm upon DNA replication stress
YAR019W-A	0	0	17	13	0	0	6	0		Dubious open reading frame; unlikely to encode a functional protein, based on available experimental and comparative sequence data; partially overlaps ORF CDC15/YAR019C
YAR020C	0	0	12	39	1	1	0	9	PAU7,seripauperin PAU7	Member of the seripauperin multigene family; active during alcoholic fermentation, regulated by anaerobiosis, inhibited by oxygen, repressed by heme
YAR023C	17	16	71	119	38	64	27	39	DUP240 family protein	Putative integral membrane protein; member of DUP240 gene family
YAR027W	187	215	583	869	339	372	363	416	UIP3,DUP240 family protein UIP3	Putative integral membrane protein of unknown function; interacts with Ulp1p at the nuclear periphery; member of DUP240 gene family
YAR028W	79	78	69	104	71	108	19	90	DUP240 family protein	Putative integral membrane protein; member of DUP240 gene family; GFP-fusion protein is induced in response to the DNA-damaging agent MMS
YAR029W	19	13	46	52	20	20	16	16	DUP240 family protein	Member of DUP240 gene family but contains no transmembrane domains; green fluorescent protein (GFP)-fusion protein localizes to the cytoplasm in a punctate pattern
YAR030C	4	14	29	17	8	10	22	5		Dubious open reading frame; unlikely to encode a functional protein, based on available experimental and comparative sequence data; partially overlaps the uncharacterized ORF YAR029W and the verified gene PRM9
YAR031W	9	16	23	31	8	5	7	8	PRM9,pheromone-regulated DUP240 family protein PRM9	Pheromone-regulated protein; contains 3 predicted transmembrane segments and an FF sequence, a motif involved in COPII binding; member of DUP240 gene family; PRM9 has a paralog, PRM8, that arose from a segmental duplication
YAR033W	11	16	24	26	17	16	17	25	MST28,DUP240 family protein MST28	Putative integral membrane protein, involved in vesicle formation; forms complex with Mst27p; member of DUP240 gene family; binds COPI and COPII vesicles; MST28 has a paralog, MST27, that arose from a segmental duplication
YAR035C-A	0	0	5	13	0	0	0	0		Putative protein of unknown function; identified by gene-trapping, microarray-based expression analysis, and genome-wide homology searching; predicted to have a role in cell budding based on computational "guilt by association" analysis
YAR035W	18	20	134	68	17	9	48	62	YAT1,carnitine O-acetyltransferase YAT1	Outer mitochondrial carnitine acetyltransferase; minor ethanol-inducible enzyme involved in transport of activated acyl groups from the cytoplasm into the mitochondrial matrix; phosphorylated
YAR042W	37	46	791	697	77	90	405	398	SWH1,OSH1,YAR044W,oxysterol-binding protein related protein SWH1	Protein similar to mammalian oxysterol-binding protein; contains ankyrin repeats; localizes to the Golgi and the nucleus-vacuole junction; SWH1 has a paralog, OSH2, that arose from the whole genome duplication
YAR047C	0	0	0	0	0	0	0	0		Dubious open reading frame; unlikely to encode a functional protein, based on available experimental and comparative sequence data
YAR050W	2	7	260	196	8	4	73	21	FLO1,FLO2,FLO4,flocculin FLO1	Lectin-like protein involved in flocculation; cell wall protein that binds mannose chains on the surface of other cells, confers floc-forming ability that is chymotrypsin sensitive and heat resistant; FLO1 has a paralog, FLO5, that arose from a segmental duplication
YAR053W	6	0	0	4	2	3	0	0		Dubious open reading frame; unlikely to encode a functional protein, based on available experimental and comparative sequence data
YAR060C	0	0	0	0	0	0	0	0		Dubious open reading frame; unlikely to encode a functional protein, based on available experimental and comparative sequence data; YAR060C has a paralog, YHR212C, that arose from a segmental duplication
YAR061W	0	0	0	0	0	0	0	0	YAR062W	Pseudogenic fragment with similarity to flocculins; YAR061W has a paralog, YHR212W-A, that arose from a segmental duplication
YAR062W	0	0	0	0	0	0	0	0
YAR064W	0	0	9	0	0	0	0	0		Pseudogenic fragment with similarity to flocculins; YAR064W has a paralog, YHR213W-B, that arose from a segmental duplication
YAR066W	0	0	0	0	0	0	0	0		Putative GPI protein; YAR066W has a paralog, YHR214W, that arose from a segmental duplication
YAR068W	0	0	0	0	0	0	0	0		Fungal-specific protein of unknown function; induced in respiratory-deficient cells; YAR068W has a paralog, YHR214W-A, that arose from a segmental duplication
YAR069C	0	0	0	0	0	0	0	0		Dubious open reading frame; unlikely to encode a protein, based on available experimental and comparative sequence data; YAR069C has a paralog, YHR214C-D, that arose from a segmental duplication
YAR070C	4	0	0	0	1	0	0	0		Dubious open reading frame; unlikely to encode a protein, based on available experimental and comparative sequence data; YAR070C has a paralog, YHR214C-B, that arose from a segmental duplication
YAR071W	11	28	9	19	3	1	0	1	PHO11,acid phosphatase PHO11	One of three repressible acid phosphatases; glycoprotein that is transported to the cell surface by the secretory pathway; induced by phosphate starvation and coordinately regulated by PHO4 and PHO2; PHO11 has a paralog, PHO12, that arose from a segmental duplication
YAR073W	0	0	11	3	1	0	9	4	IMD1	Nonfunctional protein with homology to IMP dehydrogenase; blocked reading frame, located close to the telomere; not expressed at detectable levels; YAR073W and YAR075W comprise a continuous reading frame in most strains of S. cerevisiae; YAR073W/YAR075W together have a paralog, IMD2, that arose from a segmental duplication
YAR075W	0	0	8	9	0	0	2	0		Non-functional protein with homology IMP dehydrogenase; YAR073W/IMD1 and YAR075W comprise a continuous reading frame in most strains of S. cerevisiae; YAR073W/YAR075W together have a paralog, IMD2, that arose from a segmental duplication
YBL001C	1796	1815	434	867	2285	2562	1122	1038	ECM15	Non-essential protein of unknown function; likely exists as tetramer, may be regulated by the binding of small-molecule ligands (possibly sulfate ions), may have a role in yeast cell-wall biogenesis
YBL002W	4028	2931	125	136	2205	1819	400	263	HTB2,histone H2B	Histone H2B; core histone protein required for chromatin assembly and chromosome function; nearly identical to HTB1; Rad6p-Bre1p-Lge1p mediated ubiquitination regulates reassembly after DNA replication, transcriptional activation, meiotic DSB formation and H3 methylation
YBL003C	3306	2927	135	231	2338	2518	410	449	HTA2,H2A2,histone H2A	Histone H2A; core histone protein required for chromatin assembly and chromosome function; one of two nearly identical (see also HTA1) subtypes; DNA damage-dependent phosphorylation by Mec1p facilitates DNA repair; acetylated by Nat4p
YBL004W	393	336	573	702	409	351	568	410	UTP20	Component of the small-subunit (SSU) processome; SSU processome is involved in the biogenesis of the 18S rRNA
YBL005W	47	59	235	194	105	114	72	78	PDR3,AMY2,TPE2,drug-responsive transcription factor PDR3	Transcriptional activator of the pleiotropic drug resistance network; regulates expression of ATP-binding cassette (ABC) transporters through binding to cis-acting PDRE sites (PDR responsive elements); has a role in response to drugs and organic solvents; post-translationally up-regulated in cells lacking functional mitochondrial genome; involved in diauxic shift; relative distribution to nucleus…
YBL005W-A	0	0	0	0	0	0	0	0	gag protein	Retrotransposon TYA Gag gene co-transcribed with TYB Pol; translated as TYA or TYA-TYB polyprotein; Gag is a nucleocapsid protein that is the structural constituent of virus-like particles (VLPs); similar to retroviral Gag
YBL005W-B	15	16	26	35	22	13	55	27	gag-pol fusion protein	Retrotransposon TYA Gag and TYB Pol genes; transcribed/translated as one unit; polyprotein is processed to make a nucleocapsid-like protein (Gag), reverse transcriptase (RT), protease (PR), and integrase (IN); similar to retroviral genes
YBL006C	90	79	125	195	83	73	76	86	LDB7,RSC14	Component of the RSC chromatin remodeling complex; interacts with Rsc3p, Rsc30p, Npl6p, and Htl1p to form a module important for a broad range of RSC functions
YBL006W-A	0	1	0	0	0	0	0	0		Dubious open reading frame; unlikely to encode a functional protein, based on available experimental and comparative sequence data; completely overlaps the verified gene LDB7/YBL006C
YBL007C	249	265	1273	1266	449	486	754	663	SLA1,cytoskeletal protein-binding protein SLA1	Cytoskeletal protein binding protein; required for assembly of the cortical actin cytoskeleton; interacts with proteins regulating actin dynamics and proteins required for endocytosis; found in the nucleus and cell cortex; has 3 SH3 domains
YBL008W	45	33	271	412	51	59	71	100	HIR1	Subunit of the HIR complex; HIR is a nucleosome assembly complex involved in regulation of histone gene transcription; contributes to nucleosome formation, heterochromatic gene silencing, and formation of functional kinetochores
YBL008W-A	0	0	0	0	0	0	0	2		Putative protein of unknown function; identified by fungal homology and RT-PCR
YBL009W	54	65	334	403	66	105	161	185	ALK2,protein kinase ALK2	Protein kinase; along with its paralog, ALK1, required for proper spindle positioning and nuclear segregation following mitotic arrest, proper organization of cell polarity factors in mitosis, proper localization of formins and polarity factors, and survival in cells that activate spindle assembly checkpoint; phosphorylated in response to DNA damage; ALK2 has a paralog, ALK1, that arose from the …
YBL010C	16	19	133	107	24	28	71	48		Putative protein of unknown function; green fluorescent protein (GFP)-fusion protein colocalizes with clathrin-coated vesicles
YBL011W	82	109	342	480	128	139	256	247	SCT1,GAT2,bifunctional glycerol-3-phosphate/glycerone-phosphate O-acyltransferase SCT1	Glycerol 3-phosphate/dihydroxyacetone phosphate sn-1 acyltransferase; dual substrate-specific acyltransferase of the glycerolipid biosynthesis pathway; prefers 16-carbon fatty acids; similar to Gpt2p; gene is constitutively transcribed
YBL012C	0	0	0	0	0	0	0	0		Dubious open reading frame; unlikely to encode a functional protein, based on available experimental and comparative sequence data
YBL013W	5	2	22	32	5	3	10	4	FMT1	Methionyl-tRNA formyltransferase; catalyzes the formylation of initiator Met-tRNA in mitochondria; potential Cdc28p substrate
YBL014C	31	90	240	276	52	54	129	132	RRN6	Component of the core factor (CF) rDNA transcription factor complex; CF is required for transcription of 35S rRNA genes by RNA polymerase I and is composed of Rrn6p, Rrn7p, and Rrn11p
YBL015W	34	33	352	393	55	51	133	137	ACH1	Protein with CoA transferase activity; particularly for CoASH transfer from succinyl-CoA to acetate; has minor acetyl-CoA-hydrolase activity; phosphorylated; required for acetate utilization and for diploid pseudohyphal growth
YBL016W	143	151	612	536	316	238	507	364	FUS3,DAC2,mitogen-activated serine/threonine-protein kinase FUS3	Mitogen-activated serine/threonine protein kinase involved in mating; phosphoactivated by Ste7p; substrates include Ste12p, Far1p, Bni1p, Sst2p; inhibits invasive growth during mating by phosphorylating Tec1p, promoting its; inhibits recruitment of Ste5p, Cdc42p-mediated asymmetry and mating morphogenesis
YBL017C	265	361	2197	2554	520	475	623	727	PEP1,VPS10,VPT1	Type I transmembrane sorting receptor for multiple vacuolar hydrolases; cycles between the late-Golgi and prevacuolar endosome-like compartments
YBL018C	425	325	50	93	228	222	128	207	POP8	Subunit of both RNase MRP and nuclear RNase P; RNase MRP cleaves pre-rRNA, while nuclear RNase P cleaves tRNA precursors to generate mature 5' ends and facilitates turnover of nuclear RNAs; relocalizes to the cytosol in response to hypoxia
YBL019W	35	36	212	199	105	84	79	69	APN2,DNA-(apurinic or apyrimidinic site) lyase APN2,ETH1	Class II abasic (AP) endonuclease involved in repair of DNA damage; homolog of human HAP1 and E. coli exoIII
YBL020W	75	142	284	352	141	139	131	87	RFT1	Membrane protein required for translocation of Man5GlcNac2-PP-Dol; required for translocation of Man5GlcNac2-PP-Dol from the cytoplasmic side to the lumenal side of the ER membrane but is not the flippase; mutation is suppressed by expression of human p53 protein; essential gene
YBL021C	93	130	132	128	99	60	28	43	HAP3	Subunit of the Hap2p/3p/4p/5p CCAAT-binding complex; complex is heme-activated and glucose-repressed; complex is a transcriptional activator and global regulator of respiratory gene expression; contains sequences contributing to both complex assembly and DNA binding
YBL022C	116	142	811	920	230	164	378	360	PIM1,ATP-dependent Lon protease PIM1,LON1	ATP-dependent Lon protease; involved in degradation of misfolded proteins in mitochondria; required for biogenesis and maintenance of mitochondria
YBL023C	53	91	454	490	97	93	206	230	MCM2,MCM DNA helicase complex subunit MCM2	Protein involved in DNA replication; component of the Mcm2-7 hexameric helicase complex that binds chromatin as a part of the pre-replicative complex; relative distribution to the nucleus increases upon DNA replication stress
YBL024W	191	145	301	316	237	187	283	357	NCL1,TRM4	S-adenosyl-L-methionine-dependent tRNA: m5C-methyltransferase; methylates cytosine to m5C at several positions in tRNAs and intron-containing pre-tRNAs; increases proportion of tRNALeu(CAA) with m5C at wobble position in response to hydrogen peroxide, causing selective translation of mRNA from genes enriched in TTG codon; loss of NCL1 confers hypersensitivity to oxidative stress; similar to Nop2p…
YBL025W	11	10	214	209	6	12	25	19	RRN10	Protein involved in promoting high level transcription of rDNA; subunit of UAF (upstream activation factor) for RNA polymerase I
YBL026W	1961	1363	419	445	2147	1914	423	583	LSM2,SMX5,SNP3,Sm-like protein LSM2	Lsm (Like Sm) protein; part of heteroheptameric complexes (Lsm2p-7p and either Lsm1p or 8p): cytoplasmic Lsm1p complex involved in mRNA decay; nuclear Lsm8p complex part of U6 snRNP and possibly involved in processing tRNA, snoRNA, and rRNA; relocalizes from nucleus to cytoplasmic foci upon DNA replication stress
YBL027W	8059	6840	1055	1279	4582	3407	1954	2211	RPL19B,L19B,L19e,L23B,YL14,ribosomal 60S subunit protein L19B,rpl5L	Ribosomal 60S subunit protein L19B; rpl19a and rpl19b single null mutations result in slow growth, while the double null mutation is lethal; homologous to mammalian ribosomal protein L19, no bacterial homolog; RPL19B has a paralog, RPL19A, that arose from the whole genome duplication
YBL028C	2256	1532	269	298	1677	1613	686	691		Protein of unknown function that may interact with ribosomes; green fluorescent protein (GFP)-fusion protein localizes to the nucleolus; predicted to be involved in ribosome biogenesis
YBL029C-A	637	559	442	527	1199	1051	445	405		Protein of unknown function; green fluorescent protein (GFP)-fusion protein localizes to the cell periphery; protein abundance increases in response to DNA replication stress; has potential orthologs in Saccharomyces species and in Yarrowia lipolytica
YBL029W	197	304	254	314	327	354	99	133		Non-essential protein of unknown function
YBL030C	348	289	895	929	354	271	601	528	PET9,AAC2,ADP/ATP carrier protein PET9,ANC2,OP1	Major ADP/ATP carrier of the mitochondrial inner membrane; exchanges cytosolic ADP for mitochondrially synthesized ATP; also imports heme and ATP; phosphorylated; required for viability in many lab strains that carry a sal1 mutation; PET9 has a paralog, AAC3, that arose from the whole genome duplication
YBL031W	26	19	90	91	37	25	64	72	SHE1	Mitotic spindle protein; interacts with components of the Dam1 (DASH) complex, its effector Sli15p, and microtubule-associated protein Bim1p; also localizes to nuclear microtubules and to the bud neck in a ring-shaped structure; inhibits dynein function
YBL032W	129	169	168	178	204	207	134	184	HEK2,KHD1	RNA binding protein involved in asymmetric localization of ASH1 mRNA; represses translation of ASH1 mRNA, an effect reversed by Yck1p-dependent phosphoryation; regulates telomere position effect and length; similarity to hnRNP-K
YBL033C	55	88	877	1124	196	141	331	303	RIB1,GTP cyclohydrolase II	GTP cyclohydrolase II; catalyzes the first step of the riboflavin biosynthesis pathway
YBL034C	49	43	971	950	55	49	188	227	STU1	Component of the mitotic spindle; binds to interpolar microtubules via its association with beta-tubulin (Tub2p); required for interpolar microtubules to provide an outward force on the spindle poles
YBL035C	54	55	120	186	77	80	60	97	POL12,DNA-directed DNA polymerase alpha subunit POL12	B subunit of DNA polymerase alpha-primase complex; required for initiation of DNA replication during mitotic and premeiotic DNA synthesis; also functions in telomere capping and length regulation
YBL036C	342	356	357	255	260	217	229	263		Putative non-specific single-domain racemase; based on structural similarity; binds pyridoxal 5'-phosphate; expression of GFP-fusion protein induced in response to the DNA-damaging agent MMS
YBL037W	79	52	254	420	82	105	125	167	APL3	Alpha-adaptin; large subunit of the clathrin associated protein complex (AP-2); involved in vesicle mediated transport
YBL038W	150	177	165	277	175	162	163	165	MRPL16,RML16,YmL47,mitochondrial 54S ribosomal protein YmL47	Mitochondrial ribosomal protein of the large subunit; homologous to bacterial L16 ribosomal protein; synthetic lethality with hac1 mutation suggests a possible role in synthesis of precursors for protein glycosylation
YBL039C	222	214	238	422	239	211	379	268	URA7,CTP synthase URA7	Major CTP synthase isozyme (see also URA8); catalyzes the ATP-dependent transfer of the amide nitrogen from glutamine to UTP, forming CTP, the final step in de novo biosynthesis of pyrimidines; involved in phospholipid biosynthesis; capable of forming cytoplasmic filaments termed cytoophidium, especially during conditions of glucose depletion; URA7 has a paralog, URA8, that arose from the whole g…
YBL039C-A	0	0	0	0	0	0	0	0		Dubious open reading frame; unlikely to encode a functional protein, based on available experimental and comparative sequence data; completely overlaps the verified ORF URA7; identified by expression profiling and mass spectrometry
YBL039W-B	195	137	145	134	349	458	117	190	YBL039W-A	Putative protein of unknown function
YBL040C	1150	905	949	1136	1018	872	613	547	ERD2	HDEL receptor; an integral membrane protein that binds to the HDEL motif in proteins destined for retention in the endoplasmic reticulum; has a role in maintenance of normal levels of ER-resident proteins
YBL041W	518	549	713	879	643	562	659	621	PRE7,PRS3,proteasome core particle subunit beta 6	Beta 6 subunit of the 20S proteasome
YBL042C	186	177	527	651	222	239	436	361	FUI1	High affinity uridine permease, localizes to the plasma membrane; also mediates low but significant transport of the cytotoxic nucleoside analog 5-fluorouridine; not involved in uracil transport; relative distribution to the vacuole increases upon DNA replication stress
YBL043W	18	24	561	716	17	25	340	344	ECM13	Non-essential protein of unknown function; induced by treatment with 8-methoxypsoralen and UVA irradiation; ECM13 has a paralog, YJR115W, that arose from the whole genome duplication
YBL044W	0	0	2	0	4	1	0	4		Putative protein of unknown function; YBL044W is not an essential protein
YBL045C	80	121	723	678	253	230	666	453	COR1,QCR1,ubiquinol--cytochrome-c reductase subunit COR1	Core subunit of the ubiquinol-cytochrome c reductase complex; the ubiquinol-cytochrome c reductase complex (bc1 complex) is a component of the mitochondrial inner membrane electron transport chain
YBL046W	22	22	351	289	51	52	65	136	PSY4	Regulatory subunit of protein phosphatase PP4; presence of Psy4p in the PP4 complex (along with catalytic subunit Pph3p and Psy2p) is required for dephosphorylation of the histone variant H2AX, but not for dephosphorylation of Rad53p, during recovery from the DNA damage checkpoint; localization is cell-cycle dependent and regulated by Cdc28p phosphorylation; required for cisplatin resistance; hom…
YBL047C	227	202	1930	1624	401	325	946	848	EDE1,BUD15	Scaffold protein involved in the formation of early endocytic sites; putative regulator of cytokinesis; homo-oligomerization is required for localization to and organization of endocytic sites; has a network of interactions with other endocytic proteins; binds membranes in a ubiquitin-dependent manner; may also bind ubiquitinated membrane-associated proteins; interacts with Cmk2 and functions ups…
YBL048W	4	4	191	203	27	23	75	12	RRT1	Protein of unknown function; identified in a screen for mutants with increased levels of rDNA transcription; dubious open reading frame unlikely to encode a protein, based on experimental and comparative sequence data
YBL049W	3	6	307	414	32	35	130	83	MOH1	Protein of unknown function; has homology to kinase Snf7p; not required for growth on nonfermentable carbon sources; essential for survival in stationary phase; possibly linked with vacuolar transport
YBL050W	237	370	789	769	498	430	532	690	SEC17,RNS3	Alpha-SNAP cochaperone; SNARE-complex adaptor for Sec18 (NSF) during the disassembly of postfusion cis-SNARE complexes; stimulates the ATPase activity of Sec18p; peripheral membrane protein required for vesicular transport between ER and Golgi, the 'priming' step in homotypic vacuole fusion, and autophagy; similar to mammalian alpha-SNAP
YBL051C	75	86	631	438	116	117	455	282	PIN4,MDT1	Protein involved in G2/M phase progression and response to DNA damage; interacts with Rad53p; contains an RNA recognition motif, a nuclear localization signal, and several SQ/TQ cluster domains; hyperphosphorylated in response to DNA damage
YBL052C	127	105	315	372	151	109	87	82	SAS3,KAT6	Histone acetyltransferase catalytic subunit of NuA3 complex; acetylates histone H3, involved in transcriptional silencing; homolog of the mammalian MOZ proto-oncogene; mutant has aneuploidy tolerance; sas3gcn5 double mutation is lethal
YBL053W	1	3	4	3	14	5	0	5		Dubious open reading frame; unlikely to encode a functional protein, based on available experimental and comparative sequence data
YBL054W	160	146	720	659	159	96	368	226	TOD6,PBF1	PAC motif binding protein involved in rRNA and ribosome biogenesis; subunit of the RPD3L histone deacetylase complex; Myb-like HTH transcription factor; hypophosphorylated by rapamycin treatment in a Sch9p-dependent manner; activated in stochastic pulses of nuclear localization
YBL055C	80	75	260	294	102	94	124	221	3'-5'-exodeoxyribonuclease,Tat-D	3'-->5' exonuclease and endonuclease with a possible role in apoptosis; has similarity to mammalian and C. elegans apoptotic nucleases
YBL056W	68	79	523	565	130	135	301	284	PTC3,type 2C protein phosphatase PTC3	Type 2C protein phosphatase (PP2C); dephosphorylates Hog1p (see also Ptc2p) to limit maximal kinase activity induced by osmotic stress; dephosphorylates T169 phosphorylated Cdc28p (see also Ptc2p); role in DNA damage checkpoint inactivation; PTC3 has a paralog, PTC2, that arose from the whole genome duplication
YBL057C	138	151	167	204	126	125	122	105	PTH2	One of two mitochondrially-localized peptidyl-tRNA hydrolases; negatively regulates the ubiquitin-proteasome pathway via interactions with ubiquitin-like ubiquitin-associated proteins; dispensable for cell growth; see also PTH1
YBL058W	130	209	603	626	253	248	416	535	SHP1,UBX1,protein phosphatase regulator SHP1	UBX (ubiquitin regulatory X) domain-containing protein; regulates Glc7p phosphatase activity; shp1 mutants are impaired in growth and mitotic progression; functions in growth and mitotic progression require Cdc48p binding; mitotic phenotype is caused by reduced Glc7p activity; interacts with ubiquitylated proteins, required for degradation of a ubiquitylated model substrate
YBL059C-A	1329	1049	191	220	821	751	138	227	CMC2	Protein involved in respiratory chain complex assembly or maintenance; protein of the mitochondrial intermembrane space; contains twin Cx9C motifs that can form coiled coil-helix-coiled-coil helix fold
YBL059W	188	146	89	75	213	157	64	75		Putative protein of unknown function; the authentic, non-tagged protein is detected in highly purified mitochondria in high-throughput studies; YBL059W has a paralog, YER093C-A, that arose from the whole genome duplication
YBL060W	40	35	316	389	73	59	136	162	YEL1,Arf family guanine nucleotide exchange factor YEL1	Guanine nucleotide exchange factor specific for Arf3p; localized to the bud neck and tip; required for localization of Arf3p to the bud neck and tip
YBL061C	167	151	1164	1186	161	153	395	348	SKT5,CAL2,CHS4,CSD4	Activator of Chs3p (chitin synthase III) during vegetative growth; recruits Chs3p to the bud neck via interaction with Bni4p; SKT5 has a paralog, SHC1, that arose from the whole genome duplication
YBL062W	0	3	4	6	7	2	11	1		Dubious open reading frame; unlikely to encode a functional protein, based on available experimental and comparative sequence data
YBL063W	50	70	447	517	87	74	88	132	KIP1,CIN9	Kinesin-related motor protein; required for mitotic spindle assembly, chromosome segregation, and 2 micron plasmid partitioning; functionally redundant with Cin8p for chromosomal but not plasmid functions
YBL064C	192	193	624	879	376	488	661	608	PRX1	Mitochondrial peroxiredoxin with thioredoxin peroxidase activity; has a role in reduction of hydroperoxides; reactivation requires Trr2p and glutathione; induced during respiratory growth and oxidative stress; phosphorylated; protein abundance increases in response to DNA replication stress
YBL065W	0	0	157	185	0	4	5	3		Dubious open reading frame; unlikely to encode a functional protein, based on available experimental and comparative sequence data; partially overlaps verified ORF SEF1/YBL066C; YBL065W is a non-essential gene
YBL066C	23	29	303	369	18	20	83	98	SEF1	Putative transcription factor; has homolog in Kluyveromyces lactis
YBL067C	73	82	326	343	119	120	170	194	UBP13	Ubiquitin-specific protease that cleaves Ub-protein fusions; UBP13 has a paralog, UBP9, that arose from the whole genome duplication
YBL068W	65	87	202	188	89	89	203	187	PRS4,ribose phosphate diphosphokinase subunit PRS4	5-phospho-ribosyl-1(alpha)-pyrophosphate synthetase, synthesizes PRPP; which is required for nucleotide, histidine, and tryptophan biosynthesis; one of five related enzymes, which are active as heteromultimeric complexes; PRS4 has a paralog, PRS2, that arose from the whole genome duplication; a missense mutation in the conserved residue R196 of its human homolog PRPS1 is pathogenic
YBL068W-A	0	0	0	0	0	0	0	0		Dubious open reading frame; unlikely to encode a functional protein, based on available experimental and comparative sequence data; identified by fungal homology and RT-PCR
YBL069W	19	13	132	187	21	20	64	84	AST1	Lipid raft associated protein; interacts with the plasma membrane ATPase Pma1p and has a role in its targeting to the plasma membrane by influencing its incorporation into lipid rafts; sometimes classified in the medium-chain dehydrogenase/reductases (MDRs) superfamily; AST1 has a paralog, AST2, that arose from the whole genome duplication
YBL070C	3	0	5	3	0	1	0	0		Dubious open reading frame; unlikely to encode a functional protein, based on available experimental and comparative sequence data
YBL071C	5	2	0	0	1	3	0	0		Dubious open reading frame; unlikely to encode a functional protein, based on available experimental and comparative sequence data
YBL071C-B	0	0	8	0	0	0	0	0		Putative protein of unknown function; identified by gene-trapping, microarray-based expression analysis, and genome-wide homology searching
YBL071W-A	196	147	165	204	119	54	141	99	KTI11,DPH3	Zn-ribbon protein that co-purifies with Dph1 and Dph2; in a complex required for synthesis of diphthamide on translation factor eEF2 and with Elongator subunits Iki3p, Elp2p, and Elp3p; involved in modification of wobble nucleosides in tRNAs
YBL072C	1704	1197	579	640	1179	783	962	750	RPS8A,S14A,S8A,S8e,YS9,ribosomal 40S subunit protein S8A,rp19	Protein component of the small (40S) ribosomal subunit; homologous to mammalian ribosomal protein S8, no bacterial homolog; RPS8A has a paralog, RPS8B, that arose from the whole genome duplication
YBL073W	0	0	0	2	0	1	0	0		Dubious open reading frame; unlikely to encode a functional protein, based on available experimental and comparative sequence data; partially overlaps the essential gene AAR2/YBL074C
YBL074C	26	19	56	54	27	33	16	32	AAR2	Component of the U5 snRNP complex; required for splicing of U3 precursors; originally described as a splicing factor specifically required for splicing pre-mRNA of the MATa1 cistron
YBL075C	30	25	1871	1963	47	52	580	527	SSA3,Hsp70 family ATPase SSA3,YG106	ATPase involved in protein folding and the response to stress; plays a role in SRP-dependent cotranslational protein-membrane targeting and translocation; member of the heat shock protein 70 (HSP70) family; localized to the cytoplasm; SSA3 has a paralog, SSA4, that arose from the whole genome duplication
YBL076C	771	829	1169	1393	1109	991	1238	1150	ILS1,isoleucine--tRNA ligase ILS1	Cytoplasmic isoleucine-tRNA synthetase; target of the G1-specific inhibitor reveromycin A
YBL077W	0	0	0	2	0	1	0	0		Dubious open reading frame; unlikely to encode a functional protein, based on available experimental and comparative sequence data; partially overlaps the verified gene ILS1/YBL076C
YBL078C	111	92	545	570	371	395	177	155	ATG8,APG8,AUT7,CVT5,ubiquitin-like protein ATG8	Component of autophagosomes and Cvt vesicles; regulator of Atg1p, targets it to autophagosomes; binds the Atg1p-Atg13p complex, triggering its vacuolar degradation; unique ubiquitin-like protein whose conjugation target is lipid phosphatidylethanolamine (PE); Atg8p-PE is anchored to membranes, is involved in phagophore expansion, and may mediate membrane fusion during autophagosome formation; dec…
YBL079W	237	384	770	789	356	395	411	463	NUP170,NLE3	Subunit of the inner ring of the nuclear pore complex (NPC); contributes to NPC assembly and nucleocytoplasmic transport; both Nup170p and NUP157p are similar to human Nup155p; NUP170 has a paralog, NUP157, that arose from the whole genome duplication
YBL080C	27	48	156	193	43	40	39	108	PET112,glutamyl-tRNA(Gln) amidotransferase subunit PET112	Subunit of the trimeric GatFAB AmidoTransferase(AdT) complex; involved in the formation of Q-tRNAQ; mutation is functionally complemented by the bacterial GatB ortholog
YBL081W	74	82	744	442	150	79	300	174		Non-essential protein of unknown function; null mutation results in a decrease in plasma membrane electron transport
YBL082C	2	5	184	218	14	21	51	67	ALG3,RHK1,dolichyl-P-Man:Man(5)GlcNAc(2)-PP-dolichol alpha-1,3-mannosyltransferase	Dolichol-P-Man dependent alpha(1-3) mannosyltransferase; involved in the synthesis of dolichol-linked oligosaccharide donor for N-linked glycosylation of proteins
YBL083C	2	0	5	0	6	1	0	0		Dubious open reading frame; unlikely to encode a functional protein, based on available experimental and comparative sequence data; overlaps verified ORF ALG3
YBL084C	40	43	212	311	103	84	95	83	CDC27,APC3,SNB1,anaphase promoting complex subunit CDC27	Subunit of the Anaphase-Promoting Complex/Cyclosome (APC/C); APC/C is a ubiquitin-protein ligase required for degradation of anaphase inhibitors, including mitotic cyclins, during the metaphase/anaphase transition
YBL085W	91	54	935	863	145	126	438	320	BOI1,BOB1,GIN7	Protein implicated in polar growth; functionally redundant with Boi2p; interacts with bud-emergence protein Bem1p; contains an SH3 (src homology 3) domain and a PH (pleckstrin homology) domain; relocalizes from bud neck to cytoplasm upon DNA replication stress; BOI1 has a paralog, BOI2, that arose from the whole genome duplication
YBL086C	71	93	489	372	118	134	255	255		Protein of unknown function; green fluorescent protein (GFP)-fusion protein localizes to the cell periphery
YBL087C	4062	3883	678	862	2149	1864	807	1093	RPL23A,L14,L17aA,L23A,YL32,ribosomal 60S subunit protein L23A	Ribosomal 60S subunit protein L23A; homologous to mammalian ribosomal protein L23 and bacterial L14; RPL23A has a paralog, RPL23B, that arose from the whole genome duplication
YBL088C	69	83	589	759	160	161	252	214	TEL1,DNA-binding protein kinase TEL1	Protein kinase primarily involved in telomere length regulation; contributes to cell cycle checkpoint control in response to DNA damage; acts with Red1p and Mec1p to promote interhomolog recombination by phosphorylation of Hop1; functionally redundant with Mec1p; regulates P-body formation induced by replication stress; homolog of human ataxia-telangiectasia mutated (ATM) gene, the gene responsib…
YBL089W	97	105	143	190	143	161	86	82	AVT5	Putative transporter; member of a family of seven S. cerevisiae genes (AVT1-7) related to vesicular GABA-glycine transporters; AVT5 has a paralog, AVT6, that arose from the whole genome duplication
YBL090W	919	851	129	239	543	526	158	215	MRP21,MRP50,mitochondrial 37S ribosomal protein MRP21	Mitochondrial ribosomal protein of the small subunit; MRP21 exhibits genetic interactions with mutations in the COX2 and COX3 mRNA 5'-untranslated leader sequences
YBL091C	125	132	466	473	204	202	436	376	MAP2	Methionine aminopeptidase; catalyzes the cotranslational removal of N-terminal methionine from nascent polypeptides; function is partially redundant with that of Map1p
YBL091C-A	159	112	88	158	122	136	84	105	SCS22,phospholipid metabolism-regulating protein SCS22	Protein involved in regulation of phospholipid metabolism; one of 6 proteins (Ist2p, Scs2p, Scs22p, Tcb1p, Tcb2p, Tcb3p) that connect ER to the plasma membrane (PM) and regulate PM phosphatidylinositol-4-phosphate (PI4P) levels by controlling access of Sac1p phosphatase to its substrate PI4P in the PM; similar to D. melanogaster inturned protein; SCS22 has a paralog, SCS2, that arose from the who…
YBL092W	45881	32603	2975	4183	31403	26249	9637	7691	RPL32,L32,L32e,ribosomal 60S subunit protein L32	Ribosomal 60S subunit protein L32; overexpression disrupts telomeric silencing; homologous to mammalian ribosomal protein L32, no bacterial homolog
YBL093C	95	120	600	691	165	127	319	253	ROX3,MED19,NUT3,SSN7,SSX2	Subunit of the RNA polymerase II mediator complex; associates with core polymerase subunits to form the RNA polymerase II holoenzyme
YBL094C	0	0	13	9	2	0	8	0		Dubious open reading frame; unlikely to encode a functional protein, based on available experimental and comparative sequence data; partially overlaps uncharacterized ORF YBL095W
YBL095W	21	51	116	194	43	60	35	88		Putative protein of unknown function; likely functions in cristae junction formation; the authentic, non-tagged protein is detected in highly purified mitochondria in high-throughput studies
YBL096C	0	0	32	42	0	1	0	12		Non-essential protein of unknown function
YBL097W	9	14	43	42	17	13	19	22	BRN1	Subunit of the condensin complex; required for chromosome condensation and for clustering of tRNA genes at the nucleolus; may influence multiple aspects of chromosome transmission
YBL098W	207	206	253	323	372	380	83	211	BNA4,kynurenine 3-monooxygenase	Kynurenine 3-mono oxygenase; required for the de novo biosynthesis of NAD from tryptophan via kynurenine; expression regulated by Hst1p; putative therapeutic target for Huntington disease
YBL099W	129	173	455	430	322	334	470	445	ATP1,F1F0 ATP synthase subunit alpha	Alpha subunit of the F1 sector of mitochondrial F1F0 ATP synthase; which is a large, evolutionarily conserved enzyme complex required for ATP synthesis; F1 translationally regulates ATP6 and ATP8 expression to achieve a balanced output of ATP synthase genes encoded in nucleus and mitochondria; phosphorylated; N-terminally propionylated in vivo
YBL100C	0	2	0	0	0	0	0	0		Dubious open reading frame; unlikely to encode a functional protein, based on available experimental and comparative sequence data; almost completely overlaps the 5' end of ATP1
YBL100W-A	0	0	0	0	0	0	0	0	TY2A_B,YBL101W-A,gag protein	Retrotransposon TYA Gag gene co-transcribed with TYB Pol; translated as TYA or TYA-TYB polyprotein; Gag is a nucleocapsid protein that is the structural constituent of virus-like particles (VLPs); similar to retroviral Gag
YBL100W-B	1	10	229	143	23	16	93	55	TY2B_B,YBL101W-B,gag-pol fusion protein	Retrotransposon TYA Gag and TYB Pol genes; transcribed/translated as one unit; polyprotein is processed to make a nucleocapsid-like protein (Gag), reverse transcriptase (RT), protease (PR), and integrase (IN); similar to retroviral genes
YBL100W-C	4	0	0	4	0	4	0	0	YBL101W-C	Putative protein of unknown function; identified by gene-trapping, microarray-based expression analysis, and genome-wide homology searching
YBL101C	34	31	680	881	68	65	296	208	ECM21,ART2	Protein involved in regulating endocytosis of plasma membrane proteins; identified as a substrate for ubiquitination by Rsp5p and deubiquitination by Ubp2p; promoter contains several Gcn4p binding elements; ECM21 has a paralog, CSR2, that arose from the whole genome duplication
YBL102W	153	134	119	174	162	209	150	193	SFT2	Tetra-spanning membrane protein found mostly in the late Golgi; non-essential; can suppress some sed5 alleles; may be part of the transport machinery, but precise function is unknown; similar to mammalian syntaxin 5
YBL103C	27	65	238	265	77	77	93	96	RTG3	bHLH/Zip transcription factor for retrograde (RTG) and TOR pathways; forms a complex with another bHLH/Zip protein, Rtg1p, to activate the pathways; target of Hog1p
YBL104C	31	43	163	194	60	37	81	89	SEA4,YBL103C-A	Subunit of the SEA (Seh1-associated) complex; SEA is a coatomer-related complex that associates dynamically with the vacuole; has an N-terminal beta-propeller fold and a C-terminal RING motif; promoter contains multiple GCN4 binding sites
YBL105C	80	85	497	488	161	126	281	257	PKC1,CLY15,CLY5,CLY7,HPO2,STT1,protein kinase C	Protein serine/threonine kinase; essential for cell wall remodeling during growth; localized to sites of polarized growth and the mother-daughter bud neck; homolog of the alpha, beta, and gamma isoforms of mammalian protein kinase C (PKC)
YBL106C	48	32	324	390	36	38	157	123	SRO77,SNI2,SOP2	Protein with roles in exocytosis and cation homeostasis; functions in docking and fusion of post-Golgi vesicles with plasma membrane; regulates cell proliferation and colony development via the Rho1-Tor1 pathway; interacts with SNARE protein Sec9p; homolog of Drosophila lethal giant larvae tumor suppressor; SRO77 has a paralog, SRO7, that arose from the whole genome duplication
YBL107C	735	557	407	552	475	457	179	125	MIX23,MIC23	Mitochondrial intermembrane space protein of unknown function; imported via the MIA import machinery; contains an unusual twin cysteine motif (CX13C CX14C)
YBL107W-A	0	0	0	0	0	0	0	0		Dubious open reading frame; unlikely to encode a functional protein, based on available experimental and comparative sequence data; completely overlaps the Ty2 LTR YBLWdelta2; YBL107W-A has a paralog, YER138W-A, that arose from a single-locus duplication
YBL108C-A	0	0	7	4	0	0	0	0	PAU9,seripauperin PAU9	Protein of unknown function; member of the seripauperin multigene family encoded mainly in subtelomeric regions
YBL108W	0	0	0	0	0	0	0	0		Dubious open reading frame; unlikely to encode a functional protein, based on available experimental and comparative sequence data
YBL109W	2	4	9	2	11	4	1	4		Dubious open reading frame; unlikely to encode a functional protein, based on available experimental and comparative sequence data
YBL111C	0	0	0	0	0	0	0	0		Helicase-like protein encoded within the telomeric Y' element; relocalizes from mitochondrion to cytoplasm upon DNA replication stress
YBL112C	0	0	0	0	0	0	0	0		Putative protein of unknown function; YBL112C is contained within TEL02L
YBL113C	10	12	270	163	18	15	78	43		Helicase-like protein encoded within the telomeric Y' element
YBL113W-A	0	0	0	0	0	0	0	0		Dubious open reading frame; unlikely to encode a functional protein, based on available experimental and comparative sequence data; identified by gene-trapping, microarray-based expression analysis, and genome-wide homology searching
YBR001C	61	53	310	392	102	106	114	91	NTH2,alpha,alpha-trehalase NTH2	Putative neutral trehalase, required for thermotolerance; may mediate resistance to other cellular stresses; NTH2 has a paralog, NTH1, that arose from the whole genome duplication
YBR002C	51	82	270	374	101	111	91	142	RER2	Cis-prenyltransferase involved in dolichol synthesis; major enzyme of polyprenol synthesis in both the endoplasmic reticulum (ER) and in lipid droplets; participates in ER protein sorting
YBR003W	131	226	421	504	166	180	209	140	COQ1,trans-hexaprenyltranstransferase	Hexaprenyl pyrophosphate synthetase; catalyzes the first step in ubiquinone (coenzyme Q) biosynthesis
YBR004C	124	97	934	1238	243	212	308	362	GPI18,FMP44	Functional ortholog of human PIG-V; PIG-V is a mannosyltransferase that transfers the second mannose in glycosylphosphatidylinositol biosynthesis; the authentic, non-tagged protein was localized to mitochondria
YBR005W	18	18	768	823	58	70	415	284	RCR1,SSH6	Protein of the ER membrane involved in cell wall chitin deposition; may function in the endosomal-vacuolar trafficking pathway, helping determine whether plasma membrane proteins are degraded or routed to the plasma membrane; RCR1 has a paralog, RCR2, that arose from the whole genome duplication
YBR006W	140	94	455	519	258	246	203	174	UGA2,UGA5,succinate-semialdehyde dehydrogenase (NAD(P)(+))	Succinate semialdehyde dehydrogenase; involved in the utilization of gamma-aminobutyrate (GABA) as a nitrogen source; part of the 4-aminobutyrate and glutamate degradation pathways; localized to the cytoplasm
YBR007C	48	72	741	607	61	54	230	164	DSF2	Deletion suppressor of mpt5 mutation; relocalizes from bud neck to cytoplasm upon DNA replication stress
YBR008C	50	80	451	576	40	88	95	174	FLR1	Plasma membrane transporter of the major facilitator superfamily; member of the 12-spanner drug:H(+) antiporter DHA1 family; involved in efflux of fluconazole, diazaborine, benomyl, methotrexate, and other drugs; expression induced in cells treated with the mycotoxin patulin; relocalizes from nucleus to plasma membrane upon DNA replication stress
YBR009C	5111	3648	459	569	4039	3265	783	660	HHF1,histone H4	Histone H4; core histone protein required for chromatin assembly and chromosome function; one of two identical histone proteins (see also HHF2); contributes to telomeric silencing; N-terminal domain involved in maintaining genomic integrity
YBR010W	917	773	477	685	923	818	525	586	HHT1,BUR5,SIN2,histone H3	Histone H3; core histone protein required for chromatin assembly, part of heterochromatin-mediated telomeric and HM silencing; one of two identical histone H3 proteins (see HHT2); regulated by acetylation, methylation, and phosphorylation; H3K14 acetylation plays an important role in the unfolding of strongly positioned nucleosomes during repair of UV damage
YBR011C	1022	1261	1112	1214	1693	1264	1539	1218	IPP1,PPA1,inorganic diphosphatase IPP1	Cytoplasmic inorganic pyrophosphatase (PPase); homodimer that catalyzes the rapid exchange of oxygens from Pi with water, highly expressed and essential for viability, active-site residues show identity to those from E. coli PPase
YBR012C	0	0	0	0	0	0	0	0		Dubious open reading frame; unlikely to encode a functional protein, based on available experimental and comparative sequence data; expression induced by iron-regulated transcriptional activator Aft2p
YBR012W-A	0	0	0	0	0	0	0	0	gag protein	Retrotransposon TYA Gag gene co-transcribed with TYB Pol; translated as TYA or TYA-TYB polyprotein; Gag is a nucleocapsid protein that is the structural constituent of virus-like particles (VLPs); similar to retroviral Gag
YBR012W-B	0	0	0	0	1	0	0	0	gag-pol fusion protein	Retrotransposon TYA Gag and TYB Pol genes; transcribed/translated as one unit; polyprotein is processed to make a nucleocapsid-like protein (Gag), reverse transcriptase (RT), protease (PR), and integrase (IN); similar to retroviral genes
YBR013C	0	0	0	0	0	0	0	0		Putative protein of unknown function; haploid deletion mutant exhibits synthetic phenotype with alpha-synuclein
YBR014C	194	193	242	352	220	204	157	200	GRX7,glutathione-disulfide reductase GRX7	Cis-golgi localized monothiol glutaredoxin; more similar in activity to dithiol than other monothiol glutaredoxins; involved in the oxidative stress response; does not bind metal ions; GRX7 has a paralog, GRX6, that arose from the whole genome duplication
YBR015C	165	229	761	834	241	325	548	454	MNN2,CRV4,LDB8,TTP1	Alpha-1,2-mannosyltransferase; responsible for addition of the first alpha-1,2-linked mannose to form the branches on the mannan backbone of oligosaccharides, localizes to an early Golgi compartment
YBR016W	339	265	538	614	416	279	450	267		Tail-anchored plasma membrane protein with a conserved CYSTM module; predicted to be palmitoylated; has similarity to hydrophilins, which are involved in the adaptive response to hyperosmotic conditions; YBR016W has a paralog, YDL012C, that arose from the whole genome duplication
YBR017C	148	224	427	450	207	236	301	263	KAP104	Transportin or cytosolic karyopherin beta 2; functions in the rg-nuclear localization signal-mediated nuclear import/reimport of mRNA-binding proteins Nab2p and Hrp1p; regulates asymmetric protein synthesis in daughter cells during mitosis
YBR018C	0	7	39	49	12	5	30	12	GAL7,UDP-glucose:hexose-1-phosphate uridylyltransferase	Galactose-1-phosphate uridyl transferase; synthesizes glucose-1-phosphate and UDP-galactose from UDP-D-glucose and alpha-D-galactose-1-phosphate in the second step of galactose catabolism
YBR019C	33	51	124	85	78	85	31	69	GAL10,bifunctional UDP-glucose 4-epimerase/aldose 1-epimerase	UDP-glucose-4-epimerase; catalyzes the interconversion of UDP-galactose and UDP-D-glucose in galactose metabolism; also catalyzes the conversion of alpha-D-glucose or alpha-D-galactose to their beta-anomers
YBR020W	9	5	48	110	11	12	11	18	GAL1,galactokinase	Galactokinase; phosphorylates alpha-D-galactose to alpha-D-galactose-1-phosphate in the first step of galactose catabolism; expression regulated by Gal4p; GAL1 has a paralog, GAL3, that arose from the whole genome duplication
YBR021W	35	42	115	154	57	49	96	74	FUR4	Plasma membrane localized uracil permease; expression is tightly regulated by uracil levels and environmental cues; conformational alterations induced by unfolding or substrate binding result in Rsp5p-mediated ubiquitination and degradation
YBR022W	324	226	105	168	193	193	82	114	POA1	Phosphatase that is highly specific for ADP-ribose 1''-phosphate; a tRNA splicing metabolite; may have a role in regulation of tRNA splicing
YBR023C	87	120	1451	1790	119	136	621	718	CHS3,CAL1,CSD2,DIT101,KTI2,chitin synthase CHS3	Chitin synthase III; catalyzes the transfer of N-acetylglucosamine (GlcNAc) to chitin; required for synthesis of the majority of cell wall chitin, the chitin ring during bud emergence, and spore wall chitosan; contains overlapping di-leucine and di-acidic signals that mediate, respectively, intracellular trafficking by AP-1 and trafficking to plasma membrane by exomer complex; requires AP-3 compl…
YBR024W	47	42	210	209	67	76	111	103	SCO2	Protein anchored to mitochondrial inner membrane; may have a redundant function with Sco1p in delivery of copper to cytochrome c oxidase; interacts with Cox2p; SCO2 has a paralog, SCO1, that arose from the whole genome duplication
YBR025C	488	600	916	870	538	498	840	623	OLA1	P-loop ATPase with similarity to human OLA1 and bacterial YchF; identified as specifically interacting with the proteasome; null mutant displays increased translation rate and increased readthrough of premature stop codons; protein abundance increases in response to hydrogen peroxide and to DNA replication stress
YBR026C	96	122	455	467	253	241	477	404	ETR1,MRF1,MRF1'	2-enoyl thioester reductase; member of the medium chain dehydrogenase/reductase family; localized to in mitochondria, where it has a probable role in fatty acid synthesis
YBR027C	15	15	6	3	20	26	21	0		Dubious open reading frame; unlikely to encode a functional protein, based on available experimental and comparative sequence data
YBR028C	51	64	98	114	37	74	78	72	YPK3,putative protein kinase YPK3	AGC kinase; phosphorylated by cAMP-dependent protein kinase (PKA) in a TORC1-dependent manner
YBR029C	233	269	439	658	335	235	545	443	CDS1,CDG1,phosphatidate cytidylyltransferase	Phosphatidate cytidylyltransferase (CDP-diglyceride synthetase); an enzyme that catalyzes that conversion of CTP + phosphate into diphosphate + CDP-diaclglyerol, a critical step in the synthesis of all major yeast phospholipids
YBR030W	59	47	100	100	62	57	46	96	RKM3	Ribosomal lysine methyltransferase; specific for monomethylation of Rpl42ap and Rpl42bp (lysine 40); nuclear SET domain containing protein; relocalizes to the cytosol in response to hypoxia
YBR031W	1450	1130	1023	887	1759	1279	1419	1222	RPL4A,L2A,L4,L4A,YL2,ribosomal 60S subunit protein L4A,rp2	Ribosomal 60S subunit protein L4A; N-terminally acetylated; homologous to mammalian ribosomal protein L4 and bacterial L4; RPL4A has a paralog, RPL4B, that arose from the whole genome duplication
YBR032W	2	1	14	0	9	5	3	10		Dubious open reading frame; unlikely to encode a functional protein, based on available experimental and comparative sequence data
YBR033W	37	41	217	203	55	80	98	86	EDS1	Putative zinc cluster protein, predicted to be a transcription factor; not an essential gene; EDS1 has a paralog, RGT1, that arose from the whole genome duplication
YBR034C	236	299	657	824	339	276	601	469	HMT1,HCP1,ODP1,RMT1,protein-arginine omega-N methyltransferase HMT1	Nuclear SAM-dependent mono- and asymmetric methyltransferase; modifies hnRNPs, including Npl3p and Hrp1p, affecting their activity and nuclear export; methylates U1 snRNP protein Snp1p and ribosomal protein Rps2p; interacts genetically with genes encoding components of Rpd3(L) and this interaction is important for Rpd3 recruitment to the subtelomeric region.
YBR035C	248	341	312	441	413	387	303	224	PDX3,pyridoxamine-phosphate oxidase PDX3	Pyridoxine (pyridoxamine) phosphate oxidase; has homologs in E. coli and Myxococcus xanthus; transcription is under the general control of nitrogen metabolism
YBR036C	116	154	930	1225	218	232	495	463	CSG2,CLS2,mannosylinositol phosphorylceramide synthase regulatory subunit	Endoplasmic reticulum membrane protein; required for mannosylation of inositolphosphorylceramide and for growth at high calcium concentrations; protein abundance increases in response to DNA replication stress
YBR037C	45	88	120	211	69	91	44	100	SCO1,PET161	Copper-binding protein of mitochondrial inner membrane; required for cytochrome c oxidase activity and respiration; may function to deliver copper to cytochrome c oxidase; similar to thioredoxins; SCO1 has a paralog, SCO2, that arose from the whole genome duplication
YBR038W	63	92	483	498	182	145	400	321	CHS2,chitin synthase CHS2	Chitin synthase II; catalyzes transfer of N-acetylglucosamine (GlcNAc) to chitin upon activation of zymogenic form; required for chitin synthesis in the primary septum during cytokinesis; localization regulated by Cdk1p during mitosis; phosphorylation by Dbf2p kinase regulates its dynamics and chitin synthesis during cytokinesis
YBR039W	128	120	291	379	147	133	212	224	ATP3,F1F0 ATP synthase subunit gamma	Gamma subunit of the F1 sector of mitochondrial F1F0 ATP synthase; F1F0 ATP synthase is a large, evolutionarily conserved enzyme complex required for ATP synthesis
YBR040W	1	1	18	21	11	4	3	0	FIG1	Integral membrane protein required for efficient mating; may participate in or regulate the low affinity Ca2+ influx system, which affects intracellular signaling and cell-cell fusion during mating
YBR041W	109	104	622	687	189	173	337	303	FAT1,long-chain fatty acid transporter FAT1	Very long chain fatty acyl-CoA synthetase and fatty acid transporter; activates imported fatty acids with a preference for very long lengths (C20-C26); has a separate function in the transport of long chain fatty acids
YBR042C	85	77	211	288	79	89	110	80	CST26,PSI1	Putative transferase involved in phospholipid biosynthesis; required for incorporation of stearic acid into phosphatidylinositol; affects chromosome stability when overexpressed; CST26 has a paralog, YDR018C, that arose from the whole genome duplication
YBR043C	111	103	224	348	167	177	220	238	QDR3,AQR2	Multidrug transporter of the major facilitator superfamily; member of the 12-spanner drug:H(+) antiporter DHA1 family; has a role in polyamine homeostasis; involved in spore wall asembly; sequence similarity to DTR1 and QDR1, and the triple mutant dtr1 qdr1 qdr3 exhibits reduced dityrosine fluorescence relative to the single mutants; expression is upregulated under polyamine stress; required for …
YBR044C	116	145	198	236	184	124	223	100	TCM62	Protein involved in assembly of the succinate dehydrogenase complex; mitochondrial; putative chaperone
YBR045C	22	20	274	301	44	35	33	49	GIP1,protein phosphatase regulator GIP1	Meiosis-specific regulatory subunit of the Glc7p protein phosphatase; regulates spore wall formation and septin organization, required for expression of some late meiotic genes and for normal localization of Glc7p
YBR046C	13	18	71	97	42	52	45	94	ZTA1	NADPH-dependent quinone reductase; GFP-tagged protein localizes to the cytoplasm and nucleus; has similarity to E. coli quinone oxidoreductase and to human zeta-crystallin
YBR047W	178	117	88	83	260	239	72	47	FMP23	Putative protein of unknown function; proposed to be involved in iron or copper homeostasis; the authentic, non-tagged protein is detected in highly purified mitochondria in high-throughput studies
YBR048W	3914	2764	856	1013	2130	1214	1478	947	RPS11B,S11B,S17,S18B,YS12,ribosomal 40S subunit protein S11B,rp41B	Protein component of the small (40S) ribosomal subunit; homologous to mammalian ribosomal protein S11 and bacterial S17; RPS11B has a paralog, RPS11A, that arose from the whole genome duplication
YBR049C	67	52	177	217	90	89	103	107	REB1,DNA-binding protein REB1,GRF2	RNA polymerase I enhancer binding protein; DNA binding protein that binds to genes transcribed by both RNA polymerase I and RNA polymerase II; required for termination of RNA polymerase I transcription; Reb1p bound to DNA acts to block RNA polymerase II readthrough transcription
YBR050C	27	38	106	162	64	73	10	41	REG2,protein phosphatase regulator REG2	Regulatory subunit of the Glc7p type-1 protein phosphatase; involved with Reg1p, Glc7p, and Snf1p in regulation of glucose-repressible genes, also involved in glucose-induced proteolysis of maltose permease; REG2 has a paralog, REG1, that arose from the whole genome duplication
YBR051W	0	0	4	0	1	8	3	0		Dubious open reading frame; unlikely to encode a functional protein, based on available experimental and comparative sequence data; partially overlaps the REG2/YBR050C regulatory subunit of the Glc7p type-1 protein phosphatase
YBR052C	323	328	462	518	507	476	362	458	RFS1	Protein of unknown function; member of a flavodoxin-like fold protein family that includes Pst2p and Ycp4p; green fluorescent protein (GFP)-fusion protein localizes to the cytoplasm in a punctate pattern; RFS1 has a paralog, PST2, that arose from the whole genome duplication
YBR053C	82	77	172	227	199	197	267	421		Putative protein of unknown function; induced by cell wall perturbation
YBR054W	50	76	491	522	59	97	345	363	YRO2	Protein with a putative role in response to acid stress; null mutant is sensitive to acetic acid; transcription is regulated by Haa1p and induced in the presence of acetic acid; protein observed in plasma membrane foci in the presence of acetic acid; the authentic, non-tagged protein is detected in a phosphorylated state in highly purified mitochondria in high-throughput studies
YBR055C	108	71	237	232	88	90	120	131	PRP6,RNA6,TSM7269	Splicing factor; component of the U4/U6-U5 snRNP complex
YBR056C-B	0	1	0	0	3	5	0	5		Dubious open reading frame; unlikely to encode a functional protein, based on available experimental and comparative sequence data; almost completely overlaps the dubious ORF YBR056W-A
YBR056W	76	83	613	782	239	232	485	367	17-beta-hydroxysteroid dehydrogenase-like protein	Putative glycoside hydrolase of the mitochondrial intermembrane space
YBR056W-A	38	40	580	680	46	61	118	215		Protein of unknown function; mRNA identified as translated by ribosome profiling data; partially overlaps dubious ORF YBR056C-B; YBR056W-A has a paralog, YDR034W-B, that arose from the whole genome duplication
YBR057C	121	102	234	312	194	193	165	209	MUM2,SPOT8	Protein essential for meiotic DNA replication and sporulation; cytoplasmic protein; subunit of the MIS complex which controls mRNA methylation during during the induction of sporulation; also interacts with Orc2p, which is a component of the origin recognition complex
YBR058C	143	127	266	324	216	186	292	257	UBP14,GID6	Ubiquitin-specific protease; specifically disassembles unanchored ubiquitin chains; involved in fructose-1,6-bisphosphatase (Fbp1p) degradation; similar to human isopeptidase T
YBR058C-A	1239	698	217	300	1073	912	459	391	TSC3	Protein that stimulates the activity of serine palmitoyltransferase; involved in sphingolipid biosynthesis; Lcb1p and Lcb2p are the two components of serine palmitoyltransferase
YBR059C	102	140	718	920	144	126	331	350	AKL1,serine/threonine protein kinase AKL1	Ser-Thr protein kinase; member (with Ark1p and Prk1p) of the Ark kinase family; involved in endocytosis and actin cytoskeleton organization
YBR060C	67	60	147	208	111	65	135	65	ORC2,RRR1,SIR5,origin recognition complex subunit 2	Subunit of the origin recognition complex (ORC); ORC directs DNA replication by binding to replication origins and is also involved in transcriptional silencing; interacts with Spp1p and with trimethylated histone H3; phosphorylated by Cdc28p
YBR061C	116	138	112	142	170	135	125	115	TRM7	2'-O-ribose methyltransferase; methylates the 2'-O-ribose of tRNA-Phe, tRNA-Trp, and tRNA-Leu at positions C32 and N34 of the tRNA anticodon loop; crucial biological role likely modification of tRNA-Phe; interacts with Trm732p and Rtt10p in 2'-O-methylation of C32 and N34 substrate tRNAs, respectively; functionally complemented by human FTSJ1
YBR062C	340	311	200	313	397	414	217	237		Protein of unknown function that interacts with Msb2p; may play a role in activation of the filamentous growth pathway
YBR063C	79	100	297	309	79	85	126	161		Putative protein of unknown function; YBR063C is not an essential gene
YBR064W	0	0	0	0	1	0	0	0		Dubious open reading frame; unlikely to encode a functional protein, based on available experimental and comparative sequence data; partially overlaps the uncharacterized ORF YBR063C
YBR065C	11	7	101	109	12	9	47	61	ECM2,SLT11	Pre-mRNA splicing factor; facilitates the cooperative formation of U2/U6 helix II in association with stem II in the spliceosome, function may be regulated by Slu7p
YBR066C	162	131	251	328	220	162	170	148	NRG2	Transcriptional repressor; mediates glucose repression and negatively regulates filamentous growth; activated in stochastic pulses of nuclear localization in response to low glucose
YBR067C	544	570	1038	837	543	373	728	499	TIP1	Major cell wall mannoprotein with possible lipase activity; transcription is induced by heat- and cold-shock; member of the Srp1p/Tip1p family of serine-alanine-rich proteins
YBR068C	352	409	5955	7252	640	714	1737	2123	BAP2,branched-chain amino acid permease BAP2	High-affinity leucine permease; functions as a branched-chain amino acid permease involved in uptake of leucine, isoleucine and valine; contains 12 predicted transmembrane domains; BAP2 has a paralog, BAP3, that arose from the whole genome duplication
YBR069C	333	306	572	715	434	458	668	530	TAT1,TAP1,VAP1,amino acid transporter TAT1	Amino acid transporter for valine, leucine, isoleucine, and tyrosine; low-affinity tryptophan and histidine transporter; overexpression confers FK506 and FTY720 resistance; protein abundance increases in response to DNA replication stress
YBR070C	112	116	397	530	108	104	165	172	ALG14,N-acetylglucosaminyldiphosphodolichol N-acetylglucosaminyltransferase anchoring subunit ALG14	Component of UDP-GlcNAc transferase; required for the second step of dolichyl-linked oligosaccharide synthesis; anchors the catalytic subunit Alg13p to the ER membrane; similar to bacterial and human glycosyltransferases
YBR071W	130	120	3166	3234	208	159	697	514		Protein of unknown function found in the cytoplasm and bud neck; mRNA expression may be regulated by the cell cycle and/or cell wall stress; overexpression of YBR071W affects endocytic protein trafficking
YBR072C-A	0	0	0	0	0	0	0	2		Putative protein of unknown function; identified by fungal homology and RT-PCR
YBR072W	71	58	3447	4971	264	373	2328	3189	HSP26,chaperone protein HSP26	Small heat shock protein (sHSP) with chaperone activity; forms hollow, sphere-shaped oligomers that suppress unfolded proteins aggregation; long-lived protein that is preferentially retained in mother cells and forms cytoplasmic foci; oligomer activation requires heat-induced conformational change; also has mRNA binding activity
YBR073W	134	200	1075	1388	245	245	525	429	RDH54,DNA-dependent ATPase RDH54,TID1	DNA-dependent ATPase; DNA recombination/repair translocase, supercoils DNA and promotes DNA strand opening; stimulates strand exchange by modifying dsDNA topology; involved in recombinational repair of DNA double-strand breaks (DSBs) during mitosis and meiosis; phosphorylated in Mec1p-, Rad53p-dependent way in response to one DSB; contributes to remodelling of nucleosomes; proposed to be involved…
YBR074W	128	166	416	430	162	144	212	215	PFF1,YBR075W	Multi-spanning vacuolar membrane protease; glycosylated transmembrane protein bearing homology to the M28 family of metalloproteases; has a lumenal-facing protease domain; proposed role in vacuole physiology
YBR076C-A	113	71	126	99	128	130	84	31		Dubious open reading frame; unlikely to encode a functional protein, based on available experimental and comparative sequence data; partially overlaps verified gene ECM8; identified by fungal homology and RT-PCR
YBR076W	6	1	185	189	34	55	69	53	ECM8	Non-essential protein of unknown function
YBR077C	131	151	162	234	141	191	100	101	SLM4,EGO3,GSE1,NIR1	Component of the EGO and GSE complexes; essential for integrity and function of EGO; EGO is involved in the regulation of microautophagy and GSE is required for proper sorting of amino acid permease Gap1p; gene exhibits synthetic genetic interaction with MSS4
YBR078W	995	1110	7000	7844	1651	1454	5109	4116	ECM33	GPI-anchored protein of unknown function; possible role in apical bud growth; GPI-anchoring on the plasma membrane crucial to function; phosphorylated in mitochondria; similar to Sps2p; ECM33 has a paralog, PST1, that arose from the whole genome duplication
YBR079C	356	503	1408	1285	552	453	1035	1010	RPG1,TIF32	eIF3a subunit of the eukaryotic translation initiation factor 3 (eIF3); subunit of the core complex of eIF3; essential for translation; part of a Prt1p-Rpg1p-Nip1p subcomplex that stimulates binding of mRNA and tRNA(i)Met to ribosomes; involved in translation reinitiation
YBR080C	134	172	514	561	226	188	361	366	SEC18,AAA family ATPase SEC18,ANU4	AAA ATPase and SNARE disassembly chaperone; required for vesicular transport between ER and Golgi, the 'priming' step in homotypic vacuole fusion, autophagy, and protein secretion; releases Sec17p from SNAP complexes; has similarity to mammalian N-ethylmaleimide-sensitive factor (NSF)
YBR081C	78	135	445	395	130	129	176	192	SPT7,GIT2,SAGA histone acetyltransferase complex subunit SPT7	Subunit of the SAGA transcriptional regulatory complex; involved in proper assembly of the complex; also present as a C-terminally truncated form in the SLIK/SALSA transcriptional regulatory complex
YBR082C	6507	4045	2493	2471	7219	4247	3129	1812	UBC4,E2 ubiquitin-conjugating protein UBC4	Ubiquitin-conjugating enzyme (E2); key E2 partner with Ubc1p for the anaphase-promoting complex (APC); mediates degradation of abnormal or excess proteins, including calmodulin and histone H3; regulates levels of DNA Polymerase-{alpha} to promote efficient and accurate DNA replication; interacts with many SCF ubiquitin protein ligases; component of the cellular stress response; UBC4 has a paralog…
YBR083W	157	126	461	435	302	210	367	232	TEC1,ROC1	Transcription factor targeting filamentation genes and Ty1 expression; Ste12p activation of most filamentation gene promoters depends on Tec1p and Tec1p transcriptional activity is dependent on its association with Ste12p; binds to TCS elements upstream of filamentation genes, which are regulated by Tec1p/Ste12p/Dig1p complex; competes with Dig2p for binding to Ste12p/Dig1p; positive regulator of…
YBR084C-A	6055	4918	1562	2083	3475	3030	2215	2472	RPL19A,L19A,L19e,L23A,YL14,ribosomal 60S subunit protein L19A,rpl5L	Ribosomal 60S subunit protein L19A; rpl19a and rpl19b single null mutations result in slow growth, while the double null mutation is lethal; homologous to mammalian ribosomal protein L19, no bacterial homolog; RPL19A has a paralog, RPL19B, that arose from the whole genome duplication
YBR084W	152	221	409	672	186	162	322	364	MIS1,trifunctional formate-tetrahydrofolate ligase/methenyltetrahydrofolate cyclohydrolase/methylenetetrahydrofolate dehydrogenase MIS1	Mitochondrial C1-tetrahydrofolate synthase; involved in interconversion between different oxidation states of tetrahydrofolate (THF); provides activities of formyl-THF synthetase, methenyl-THF cyclohydrolase, and methylene-THF dehydrogenase
YBR085C-A	516	441	3549	4622	831	931	835	1277		Protein of unknown function; green fluorescent protein (GFP)-fusion protein localizes to the cytoplasm and to the nucleus; protein abundance increases in response to DNA replication stress
YBR085W	19	29	42	62	3	14	5	11	AAC3,ADP/ATP carrier protein AAC3,ANC3	Mitochondrial inner membrane ADP/ATP translocator; exchanges cytosolic ADP for mitochondrially synthesized ATP; expressed under anaerobic conditions; similar to Aac1p; has roles in maintenance of viability and in respiration; AAC3 has a paralog, PET9, that arose from the whole genome duplication
YBR086C	231	229	1738	1566	413	298	825	655	IST2	Cortical ER protein involved in ER-plasma membrane tethering; one of 6 proteins (Ist2p, Scs2p, Scs22p, Tcb1p, Tcb2p, Tcb3p) that connect ER to the plasma membrane (PM) and regulate PM phosphatidylinositol-4-phosphate (PI4P) levels by controlling access of Sac1p phosphatase to its substrate PI4P in the PM; localizes to the mother cell in small-budded cells and to the bud in medium- and large-budde…
YBR087W	165	129	167	145	225	216	142	206	RFC5,replication factor C subunit 5	Subunit of heteropentameric Replication factor C (RF-C); RF-C is a DNA binding protein and ATPase that acts as a clamp loader of the proliferating cell nuclear antigen (PCNA) processivity factor for DNA polymerases delta and epsilon
YBR088C	225	223	287	471	295	241	279	181	POL30,PCNA,proliferating cell nuclear antigen	Proliferating cell nuclear antigen (PCNA); functions as the sliding clamp for DNA polymerase delta; may function as a docking site for other proteins required for mitotic and meiotic chromosomal DNA replication and for DNA repair
YBR089C-A	1060	1095	249	336	1006	1157	426	474	NHP6B,YBR090C-A	High-mobility group (HMG) protein; binds to and remodels nucleosomes; involved in recruiting FACT and other chromatin remodelling complexes to the chromosomes; functionally redundant with Nhp6Ap; required for transcriptional initiation fidelity of some tRNA genes; homologous to mammalian HMGB1 and HMGB2; NHP6B has a paralog, NHP6A, that arose from the whole genome duplication
YBR089W	1	2	0	1	8	2	8	0		Dubious open reading frame; unlikely to encode a functional protein, based on available experimental and comparative sequence data; almost completely overlaps the verified gene POL30
YBR090C	8	2	7	23	8	9	4	0		Putative protein of unknown function; green fluorescent protein (GFP)-fusion protein localizes to the cytoplasm and nucleus
YBR091C	573	563	83	187	410	354	136	146	TIM12,MRS5	Essential protein of the inner mitochondrial membrane; peripherally localized; component of the TIM22 complex, which is a twin-pore translocase that mediates insertion of numerous multispanning inner membrane proteins
YBR092C	272	326	443	470	410	373	743	662	PHO3,acid phosphatase PHO3,phoC	Constitutively expressed acid phosphatase similar to Pho5p; brought to the cell surface by transport vesicles; hydrolyzes thiamin phosphates in the periplasmic space, increasing cellular thiamin uptake; expression is repressed by thiamin
YBR093C	773	932	280	338	52	53	75	52	PHO5,acid phosphatase PHO5,phoE	Repressible acid phosphatase; 1 of 3 repressible acid phosphatases that also mediates extracellular nucleotide-derived phosphate hydrolysis; secretory pathway derived cell surface glycoprotein; induced by phosphate starvation and coordinately regulated by PHO4 and PHO2
YBR094W	151	162	330	495	185	153	180	226	PBY1	Putative tubulin tyrosine ligase associated with P-bodies; forms cytoplasmic foci upon DNA replication stress
YBR095C	96	58	262	301	162	120	196	234	RXT2,RAF60	Component of the histone deacetylase Rpd3L complex; possibly involved in cell fusion and invasive growth; relocalizes to the cytosol in response to hypoxia
YBR096W	458	514	444	693	385	509	335	474		Putative protein of unknown function; green fluorescent protein (GFP)-fusion protein localizes to the ER
YBR097W	80	112	193	260	172	153	104	127	VPS15,GRD8,VAC4,VPL19,VPS40,VPT15,ubiquitin-binding serine/threonine protein kinase VPS15	Serine/threonine protein kinase involved in vacuolar protein sorting; functions as a membrane-associated complex with Vps34p; active form recruits Vps34p to the Golgi membrane; interacts with the GDP-bound form of Gpa1p; myristoylated; a fraction is localized, with Vps34p, to nuclear pores at nucleus-vacuole junctions and may facilitate transcription elongation for genes positioned at the nuclear…
YBR098W	10	24	195	143	30	33	59	25	MMS4,SLX2,YBR100W	Subunit of structure-specific Mms4p-Mus81p endonuclease; cleaves branched DNA; involved in recombination, DNA repair, and joint molecule formation/resolution during meiotic recombination; phosphorylation of the non-catalytic subunit Mms4p by Cdc28p and Cdc5p during mitotic cell cycle activates the function of Mms4p-Mus81p
YBR099C	12	2	8	18	32	32	11	11		Dubious open reading frame; unlikely to encode a functional protein, based on available experimental and comparative sequence data; completely overlaps the verified gene MMS4
YBR101C	182	190	709	882	403	328	407	483	FES1	Hsp70 (Ssa1p) nucleotide exchange factor; required for the release of misfolded proteins from the Hsp70 system to the Ub-proteasome machinery for destruction; cytosolic homolog of Sil1p, which is the nucleotide exchange factor for BiP (Kar2p) in the endoplasmic reticulum; protein abundance increases in response to DNA replication stress
YBR102C	25	31	216	321	68	58	206	191	EXO84,USA3	Exocyst subunit with dual roles in exocytosis and spliceosome assembly; subunit of the the exocyst complex which mediates polarized targeting and tethering of post-Golgi secretory vesicles to active sites of exocytosis at the plasma membrane (PM) prior to SNARE-mediated fusion; required for exocyst assembly and targeting the complex to specific sites on the bud tip PM; associates the U1 snRNP; ro…
YBR103C-A	1	1	5	0	1	0	2	0		Dubious open reading frame; unlikely to encode a functional protein, based on available experimental and comparative sequence data; identified by homology to related yeast
YBR103W	36	49	288	377	68	65	121	248	SIF2,EMB1	WD40 repeat-containing subunit of Set3C histone deacetylase complex; complex represses early/middle sporulation genes; antagonizes telomeric silencing; binds specifically to the Sir4p N-terminus
YBR104W	92	234	187	320	155	178	175	319	YMC2	Putative mitochondrial inner membrane transporter; proposed role in oleate metabolism and glutamate biosynthesis; member of the mitochondrial carrier (MCF) family; YMC2 has a paralog, YMC1, that arose from the whole genome duplication
YBR105C	79	99	720	862	211	216	429	362	VID24,GID4,glucose-induced degradation complex subunit VID24	GID Complex regulatory subunit; binds GID Complex in response to glucose through interactions with complex member Vid28p; regulates fructose-1,6-bisphosphatase (FBPase) targeting to the vacuole; promotes proteasome-dependent catabolite degradation of FBPase; peripheral membrane protein located at Vid (vacuole import and degradation) vesicles
YBR106W	1820	1567	1281	1473	1490	1093	1204	933	PHO88	Probable membrane protein; involved in phosphate transport; role in the maturation of secretory proteins; pho88 pho86 double null mutant exhibits enhanced synthesis of repressible acid phosphatase at high inorganic phosphate concentrations
YBR107C	16	23	71	96	25	24	34	54	IML3,MCM19	Outer kinetochore protein and component of the Ctf19 complex; involved in the establishment of pericentromeric cohesion during mitosis; prevents non-disjunction of sister chromatids during meiosis II; forms a stable complex with Chl4p; required for localization of Sgo1p to pericentric sites during meiosis I; orthologous to human centromere constitutive-associated network (CCAN) subunit CENP-L and…
YBR108W	24	23	768	557	49	50	250	216	AIM3	Protein that inhibits barbed-end actin filament elongation; interacts with Rvs167p; null mutant is viable and displays elevated frequency of mitochondrial genome loss
YBR109C	1038	882	532	583	784	530	378	394	CMD1,CaM,calmodulin	Calmodulin; Ca++ binding protein that regulates Ca++ independent processes (mitosis, bud growth, actin organization, endocytosis, etc.) and Ca++ dependent processes (stress-activated pathways), targets include Nuf1p, Myo2p and calcineurin
YBR109W-A	0	0	0	22	0	0	13	0		Putative protein of unknown function; questionable ORF from MIPS
YBR110W	101	107	277	438	172	187	307	326	ALG1,chitobiosyldiphosphodolichol beta-1,4 mannosyltransferase	Mannosyltransferase; involved in asparagine-linked glycosylation in the endoplasmic reticulum (ER); essential for viability, mutation is functionally complemented by human ortholog
YBR111C	805	863	341	424	1110	1019	576	575	YSA1,RMA2	Nudix hydrolase family member with ADP-ribose pyrophosphatase activity; shown to metabolize O-acetyl-ADP-ribose to AMP and acetylated ribose 5'-phosphate
YBR111W-A	1055	891	187	202	1375	1189	513	451	SUS1	Component of both the SAGA histone acetylase and TREX-2 complexes; interacts with RNA polymerase II; involved in mRNA export coupled transcription activation and elongation; involved in post-transcriptional tethering of active genes to the nuclear periphery and to non-nascent mRNP
YBR112C	121	122	1125	850	226	217	569	462	CYC8,CRT8,SSN6,[OCT1+],[OCT],transcription regulator CYC8	General transcriptional co-repressor; acts together with Tup1p; also acts as part of a transcriptional co-activator complex that recruits the SWI/SNF and SAGA complexes to promoters; can form the prion [OCT+]
YBR113W	0	0	4	0	0	0	0	0		Dubious open reading frame; unlikely to encode a functional protein, based on available experimental and comparative sequence data; partially overlaps the verified gene CYC8
YBR114W	36	23	835	911	51	45	333	270	RAD16,DNA repair protein RAD16,PSO5	Nucleotide excision repair (NER) protein; binds damaged DNA during NER; binds DNA in an ATP-dependent manner (with Rad7p) during NER; required for NER of non-transcribed chromatin; subunit of Nucleotide Excision Repair Factor 4 (NEF4) and the Elongin-Cullin-Socs (ECS) ligase complex
YBR115C	147	171	465	607	225	183	464	533	LYS2,L-aminoadipate-semialdehyde dehydrogenase	Alpha aminoadipate reductase; catalyzes the reduction of alpha-aminoadipate to alpha-aminoadipate 6-semialdehyde, which is the fifth step in biosynthesis of lysine; activation requires posttranslational phosphopantetheinylation by Lys5p
YBR116C	2	0	26	15	6	11	26	12		Dubious open reading frame; unlikely to encode a functional protein, based on available experimental and comparative sequence data; partially overlaps the verified gene TKL2
YBR117C	6	6	84	84	23	20	94	125	TKL2,transketolase TKL2	Transketolase; catalyzes conversion of xylulose-5-phosphate and ribose-5-phosphate to sedoheptulose-7-phosphate and glyceraldehyde-3-phosphate in the pentose phosphate pathway; needed for synthesis of aromatic amino acids; TKL2 has a paralog, TKL1, that arose from the whole genome duplication
YBR118W	436	370	1524	1845	701	558	1133	1411	TEF2,EF-1 alpha,eEF1A,translation elongation factor EF-1 alpha	Translational elongation factor EF-1 alpha; also encoded by TEF1; functions in the binding reaction of aminoacyl-tRNA (AA-tRNA) to ribosomes; TEF2-RFP levels increase during replicative aging; may also have a role in tRNA re-export from the nucleus; TEF2 has a paralog, TEF1, that arose from the whole genome duplication
YBR119W	77	95	385	352	145	120	88	90	MUD1,U1-A,U1A	U1 snRNP A protein; homolog of human U1-A; involved in nuclear mRNA splicing
YBR120C	1249	1054	94	138	875	852	151	139	CBP6	Mitochondrial protein required for translation of the COB mRNA; forms a complex with Cbp3p that binds to mt ribosomes near the polypeptide tunnel exit and promotes efficient translation of the COB mRNA; Cbp3p-Cbp6p complex also interacts with newly synthesized cytochrome b (Cobp) and Cbp4p to promote assembly of Cobp into the cytochrome bc1 complex; Cbp3p-Cbp6p complex is sequestered if assembly …
YBR121C	721	841	819	817	953	711	914	740	GRS1,glycine--tRNA ligase	Cytoplasmic and mitochondrial glycyl-tRNA synthase; ligates glycine to the cognate anticodon-bearing tRNA; transcription termination factor that may interact with the 3'-end of pre-mRNA to promote 3'-end formation; GRS1 has a paralog, GRS2, that arose from the whole genome duplication
YBR121C-A	0	0	0	0	0	0	0	0		Dubious open reading frame; unlikely to encode a functional protein, based on available experimental and comparative sequence data; completely contained within the verified gene GRS1; identified by expression profiling and mass spectrometry
YBR122C	523	488	184	252	309	305	123	128	MRPL36,YmL36,mitochondrial 54S ribosomal protein YmL36	Mitochondrial ribosomal protein of the large subunit; overproduction suppresses mutations in the COX2 leader peptide-encoding region
YBR123C	53	56	218	243	80	99	116	90	TFC1,tau 95,transcription factor TFIIIC subunit TFC1	Subunit of RNA polymerase III transcription initiation factor complex; one of six subunits of the RNA polymerase III transcription initiation factor complex (TFIIIC); part of the TauA globular domain of TFIIIC that binds DNA at the BoxA promoter sites of tRNA and similar genes; human homolog is TFIIIC-63
YBR124W	0	0	3	0	2	0	0	0		Putative protein of unknown function
YBR125C	52	76	272	369	88	100	188	112	PTC4,GCT1,type 2C protein phosphatase PTC4	Cytoplasmic type 2C protein phosphatase (PP2C); identified as a high-copy number suppressor of cnb1 mpk1 synthetic lethality; overexpression decreases high-osmolarity induced Hog1p phosphorylation and kinase activity
YBR126C	135	165	1449	1389	696	646	1503	1715	TPS1,BYP1,CIF1,FDP1,GGS1,GLC6,TSS1,alpha,alpha-trehalose-phosphate synthase (UDP-forming) TPS1	Synthase subunit of trehalose-6-P synthase/phosphatase complex; synthesizes the storage carbohydrate trehalose; also found in a monomeric form; expression is induced by the stress response and repressed by the Ras-cAMP pathway; protein abundance increases in response to DNA replication stress and in response to prolonged exposure to boric acid
YBR126W-A	0	0	0	11	0	0	0	0		Protein of unknown function; identified by gene-trapping, microarray analysis, and genome-wide homology searches; mRNA identified as translated by ribosome profiling data; partially overlaps the dubious ORF YBR126W-B
YBR126W-B	61	51	44	37	169	109	142	44		Dubious open reading frame; unlikely to encode a functional protein, based on available experimental and comparative sequence data; partially overlaps the dubious ORF YBR126W-A; identified by SAGE
YBR127C	304	428	839	934	531	481	829	876	VMA2,ATPSV,H(+)-transporting V1 sector ATPase subunit B,VAT2	Subunit B of V1 peripheral membrane domain of vacuolar H+-ATPase; an electrogenic proton pump found throughout the endomembrane system; contains nucleotide binding sites; also detected in the cytoplasm; protein abundance increases in response to DNA replication stress
YBR128C	34	20	60	99	63	61	46	24	ATG14,APG14,CVT12	Autophagy-specific subunit of phosphatidylinositol 3-kinase complex I; Atg14p targets complex I to the phagophore assembly site (PAS); required for localizing additional ATG proteins to the PAS; required for overflow degradation of misfolded proteins when ERAD is saturated; homolog of human Barkor; other members are Vps34, Vps15, and Vps30p
YBR129C	45	77	158	171	82	83	55	139	OPY1	Protein of unknown function; overproduction blocks cell cycle arrest in the presence of mating pheromone; the authentic, non-tagged protein is detected in highly purified mitochondria in high-throughput studies
YBR130C	105	141	141	127	141	118	135	102	SHE3	Protein adaptor between Myo4p and the She2p-mRNA complex; part of the mRNA localization machinery that restricts accumulation of certain proteins to the bud; also required for cortical ER inheritance
YBR131C-A	0	0	0	0	0	1	0	0		Dubious open reading frame; unlikely to encode a functional protein, based on available experimental and comparative sequence data; partially overlaps the verified ORF YBR131W; identified by gene-trapping, microarray analysis, and genome-wide homology searches
YBR131W	31	50	125	191	39	39	42	37	CCZ1,CVT16	Subunit of a heterodimeric guanine nucleotide exchange factor (GEF); subunit of the Mon1-Ccz1 GEF complex, which stimulates nucleotide exchange and activation of Ypt7p, a Rab family GTPase involved in membrane tethering and fusion events at the late endosome and vacuole; GEF activity is stimulated by membrane association and anionic phospholipids; involved in localizing Ypt7p to the vacuolar memb…
YBR132C	15	15	197	123	55	71	59	93	AGP2	Plasma membrane regulator of polyamine and carnitine transport; has similarity to transporters but lacks transport activity; may act as a sensor that transduces environmental signals; has a positive or negative regulatory effect on transcription of many transporter genes
YBR133C	132	146	473	413	193	185	209	222	HSL7	Protein arginine N-methyltransferase; exhibits septin and Hsl1p-dependent bud neck localization and periodic Hsl1p-dependent phosphorylation; required along with Hsl1p for bud neck recruitment, phosphorylation, and degradation of Swe1p; relocalizes away from bud neck upon DNA replication stress
YBR134W	0	0	4	0	0	0	0	0		Dubious open reading frame; unlikely to encode a functional protein, based on available experimental and comparative sequence data
YBR135W	466	452	414	422	376	353	271	210	CKS1,cyclin-dependent protein kinase regulatory subunit CKS1	Cyclin-dependent protein kinase regulatory subunit and adaptor; interacts with Cdc28p(Cdk1p); required for G1/S and G2/M phase transitions and budding; mediates the phosphorylation and degradation of Sic1p; modulates proteolysis of M-phase targets through interactions with the proteasome; role in transcriptional regulation, recruiting proteasomal subunits to target gene promoters
YBR136W	28	54	279	387	49	58	147	109	MEC1,ESR1,RAD31,SAD3,protein kinase MEC1	Genome integrity checkpoint protein and PI kinase superfamily member; Mec1p and Dun1p function in same pathway to regulate dNTP pools and telomere length; signal transducer required for cell cycle arrest and transcriptional responses to damaged or unreplicated DNA; facilitates replication fork progression and regulates P-body formation under replication stress; promotes interhomolog recombination…
YBR137W	283	233	312	436	342	283	255	182		Protein with a role in ER delivery of tail-anchored membrane proteins; interacts with Sgt2p; binds to the TRC complex, which inserts proteins into the ER membrane; interacts with Msn5p karyopherin; YBR137W is not an essential gene
YBR138C	32	27	324	288	37	56	148	143	HDR1	Cytoplasmic protein of unknown function; APCC(Cdh1) substrate; potentially phosphorylated by Cdc28p; YBR138C is not an essential gene
YBR139W	91	113	592	710	205	292	417	449	carboxypeptidase C	Putative serine type carboxypeptidase; role in phytochelatin synthesis; green fluorescent protein (GFP)-fusion protein localizes to the vacuole; expression induced by nitrogen limitation in a GLN3, GAT1-independent manner
YBR140C	251	238	1148	1274	337	301	415	395	IRA1,GLC1,PPD1	GTPase-activating protein; negatively regulates RAS by converting it from GTP- to the GDP-bound inactive form, required for reducing cAMP levels under nutrient limiting conditions, mediates membrane association of adenylate cyclase; mutations cause catalase T deficiency, defective glycogen synthesis and defective trehalose accumulation; IRA1 has a paralog, IRA2, that arose from the whole genome d…
YBR141C	31	50	78	96	46	42	46	41	BMT2	Nucleolar S-adenosylmethionine-dependent rRNA methyltransferase; methylates adenine (m1A) of the large subunit (LSU) rRNA at position 2142; belongs to Rossmann fold superfamily; green fluorescent protein (GFP)-fusion protein localizes to the nucleolus; YBR141C is not an essential gene
YBR141W-A	0	0	7	0	1	0	0	3		Dubious open reading frame; unlikely to encode a functional protein, based on available experimental and comparative sequence data; overlaps the uncharacterized ORF YBR141C; identified by gene-trapping, microarray analysis, and genome-wide homology searching
YBR142W	88	104	435	409	125	125	301	235	MAK5	Essential nucleolar protein; putative DEAD-box RNA helicase required for maintenance of M1 dsRNA virus; involved in biogenesis of large (60S) ribosomal subunits
YBR143C	695	988	1230	1301	1190	996	961	1032	SUP45,SAL4,SUP1,SUP47,eRF1,translation termination factor eRF1	Polypeptide release factor (eRF1) in translation termination; mutant form acts as a recessive omnipotent suppressor; methylated by Mtq2p-Trm112p in ternary complex eRF1-eRF3-GTP; mutation of methylation site confers resistance to zymocin; has a role in cytokinesis through interaction with Mlc1p
YBR144C	7	7	0	0	13	13	5	12		Dubious open reading frame; unlikely to encode a functional protein, based on available experimental and comparative sequence data; YBR144C is not an essential gene
YBR145W	82	107	131	139	141	153	140	253	ADH5,alcohol dehydrogenase ADH5	Alcohol dehydrogenase isoenzyme V; involved in ethanol production; ADH5 has a paralog, ADH1, that arose from the whole genome duplication
YBR146W	283	305	314	270	248	210	268	183	MRPS9,mitochondrial 37S ribosomal protein MRPS9	Mitochondrial ribosomal protein of the small subunit
YBR147W	13	15	69	81	47	55	86	51	RTC2,RRT11,YPQ3	Putative vacuolar membrane transporter for cationic amino acids; likely contributes to amino acid homeostasis by exporting cationic amino acids from the vacuole; positive regulation by Lys14p suggests that lysine may be the primary substrate; member of the PQ-loop family, with seven transmembrane domains; similar to mammalian PQLC2 vacuolar transporter; RTC2 has a paralog, YPQ1, that arose from t…
YBR148W	26	26	234	194	58	42	48	86	YSW1	Protein required for normal prospore membrane formation; interacts with Gip1p, which is the meiosis-specific regulatory subunit of the Glc7p protein phosphatase; expressed specifically in spores and localizes to the prospore membrane; YSW1 has a paralog, SPO21, that arose from the whole genome duplication
YBR149W	315	308	1280	1319	735	756	1169	1144	ARA1,D-arabinose 1-dehydrogenase (NAD(P)(+)) ARA1	NADP+ dependent arabinose dehydrogenase; involved in carbohydrate metabolism; purified as homodimer; naturally occurs with a N-terminus degradation product
YBR150C	12	25	231	299	34	38	93	91	TBS1	Putative protein of unknown function; the authentic, non-tagged protein is detected in highly purified mitochondria in high-throughput studies; TBS1 has a paralog, HAL9, that arose from the whole genome duplication
YBR151W	196	245	684	800	394	297	564	663	APD1	Protein of unknown function; required for normal localization of actin patches and for normal tolerance of sodium ions and hydrogen peroxide; localizes to both cytoplasm and nucleus
YBR152W	3	2	75	61	4	8	50	50	SPP381	mRNA splicing factor, component of U4/U6.U5 tri-snRNP; interacts genetically and physically with Prp38p; relocalizes to the cytosol in response to hypoxia
YBR153W	30	44	100	119	65	40	106	64	RIB7	Diaminohydroxyphoshoribosylaminopyrimidine deaminase; catalyzes the second step of the riboflavin biosynthesis pathway
YBR154C	670	644	330	470	506	496	404	426	RPB5,ABC27,DNA-directed RNA polymerase core subunit RPB5	RNA polymerase subunit ABC27; common to RNA polymerases I, II, and III; contacts DNA and affects transactivation
YBR155W	57	63	241	259	50	60	147	132	CNS1	TPR-containing co-chaperone; binds both Hsp82p (Hsp90) and Ssa1p (Hsp70) and stimulates the ATPase activity of SSA1, ts mutants reduce Hsp82p function while over expression suppresses the phenotypes of an HSP82 ts allele and a cpr7 deletion
YBR156C	29	18	393	356	34	34	140	116	SLI15	Subunit of the conserved chromosomal passenger complex (CPC); complex regulates kinetochore-microtubule attachments, activation of the spindle tension checkpoint, and mitotic spindle disassembly; other complex members are Ipl1p, Bir1p, and Nbl1p
YBR157C	89	78	219	292	175	144	122	68	ICS2	Protein of unknown function; null mutation does not confer any obvious defects in growth, spore germination, viability, or carbohydrate utilization
YBR158W	251	272	523	597	428	411	392	535	AMN1,CST13,ICS4	Protein required for daughter cell separation; multiple mitotic checkpoints, and chromosome stability; contains 12 degenerate leucine-rich repeat motifs; expression is induced by the Mitotic Exit Network (MEN)
YBR159W	278	319	276	495	279	304	377	405	IFA38,ketoreductase	Microsomal beta-keto-reductase; contains oleate response element (ORE) sequence in the promoter region; mutants exhibit reduced VLCFA synthesis, accumulate high levels of dihydrosphingosine, phytosphingosine and medium-chain ceramides
YBR160W	83	106	499	482	141	126	312	199	CDC28,CDK1,HSL5,SRM5,cyclin-dependent serine/threonine-protein kinase CDC28	Cyclin-dependent kinase (CDK) catalytic subunit; master regulator of mitotic and meiotic cell cycles; alternately associates with G1 (CLNs), S and G2/M (CLBs) phase cyclins, which provide substrate specificity; regulates cell cycle and basal transcription, chromosome duplication and segregation, lipid biosynthesis, membrane trafficking, polarized growth, and morphogenesis; abundance increases in …
YBR161W	32	59	165	209	67	77	123	93	CSH1,mannosylinositol phosphorylceramide synthase catalytic subunit CSH1	Mannosylinositol phosphorylceramide (MIPC) synthase catalytic subunit; forms a complex with regulatory subunit Csg2p; function in sphingolipid biosynthesis is overlapping with that of Sur1p; CSH1 has a paralog, SUR1, that arose from the whole genome duplication
YBR162C	441	448	2308	2563	626	578	1465	1160	TOS1	Covalently-bound cell wall protein of unknown function; identified as a cell cycle regulated SBF target gene; deletion mutants are highly resistant to treatment with beta-1,3-glucanase; has sequence similarity to YJL171C
YBR162W-A	2091	1753	855	1569	2384	2371	1943	2250	YSY6	Protein of unknown function; expression suppresses a secretory pathway mutation in E. coli; has similarity to the mammalian RAMP4 protein involved in secretion
YBR163W	117	93	266	284	118	137	96	102	EXO5,DEM1	Mitochondrial 5'-3' exonuclease and sliding exonuclease; required for mitochondrial genome maintenance; distantly related to the RecB nuclease domain of bacterial RecBCD recombinases; may be regulated by the transcription factor Ace2
YBR164C	320	299	152	205	265	212	161	241	ARL1,Arf family GTPase ARL1,DLP2	Soluble GTPase with a role in regulation of membrane traffic; regulates potassium influx; role in membrane organization at trans-Golgi network; G protein of the Ras superfamily, similar to ADP-ribosylation factor
YBR165W	74	100	157	218	119	97	95	129	UBS1	Ubiquitin-conjugating enzyme suppressor that regulates Cdc34p; functions as a general positive regulator of Cdc34p activity; nuclear protein that may represent a link between nucleocytoplasmic transport and ubiquitin ligase activity
YBR166C	74	116	507	666	203	198	189	295	TYR1,pprephenate dehydrogenase (NADP(+))	Prephenate dehydrogenase involved in tyrosine biosynthesis; expression is dependent on phenylalanine levels
YBR167C	384	294	163	186	427	373	168	170	POP7,RPP2	Subunit of both RNase MRP and nuclear RNase P; forms a soluble heterodimer with Pop6p that binds P3 domain of RNase MRP and RNase P RNAs; RNase MRP cleaves pre-rRNA, while nuclear RNase P cleaves tRNA precursors to generate mature 5' ends and facilitates turnover of nuclear RNAs
YBR168W	32	30	168	178	39	48	30	65	PEX32	Peroxisomal integral membrane protein; involved in negative regulation of peroxisome size; partially functionally redundant with Pex31p; genetic interactions suggest action at a step downstream of steps mediated by Pex28p and Pex29p
YBR169C	77	38	1001	1176	152	238	583	472	SSE2,adenyl-nucleotide exchange factor SSE2	Member of the heat shock protein 70 (HSP70) family; may be involved in protein folding; localized to the cytoplasm; SSE2 has a paralog, SSE1, that arose from the whole genome duplication
YBR170C	37	81	319	426	113	99	158	166	NPL4,HRD4	Substrate-recruiting cofactor of the Cdc48p-Npl4p-Ufd1p segregase; assists Cdc48p in the dislocation of misfolded, polyubiquitinated ERAD substrates that are subsequently delivered to the proteasome for degradation; also involved in the regulated destruction of resident ER membrane proteins, such as HMG-CoA reductase (Hmg1/2p) and cytoplasmic proteins (Fbp1p); role in mobilizing membrane bound tr…
YBR171W	312	372	317	422	331	281	210	231	SEC66,HSS1,SEC71,Sec63 complex subunit SEC66	Non-essential subunit of Sec63 complex; with Sec61 complex, Kar2p/BiP and Lhs1p forms a channel competent for SRP-dependent and post-translational SRP-independent protein targeting and import into the ER; other members are Sec63p, Sec62p, and Sec72p
YBR172C	172	206	793	690	241	240	448	472	SMY2	GYF domain protein; involved in COPII vesicle formation; interacts with the Sec23p/Sec24p subcomplex; overexpression suppresses the temperature sensitivity of a myo2 mutant; similar to S. pombe Mpd2; SMY2 has a paralog, SYH1, that arose from the whole genome duplication
YBR173C	1661	1318	1077	758	1535	975	802	532	UMP1,RNS2	Chaperone required for correct maturation of the 20S proteasome; short-lived chaperone; may inhibit premature dimerization of proteasome half-mers; degraded by proteasome upon completion of its assembly
YBR174C	0	0	3	6	0	2	0	0		Dubious open reading frame; unlikely to encode a functional protein, based on available experimental and comparative sequence data; partially overlaps the verified ORF YBR175W; null mutant is viable and sporulation defective
YBR175W	31	69	41	81	32	28	59	68	SWD3,CPS30,SAF35	Essential subunit of the COMPASS (Set1C) complex; COMPASS methylates histone H3 on lysine 4 and is required in transcriptional silencing near telomeres; WD40 beta propeller superfamily member and ortholog of mammalian WDR5
YBR176W	34	25	94	135	32	47	54	54	ECM31,3-methyl-2-oxobutanoate hydroxymethyltransferase	Ketopantoate hydroxymethyltransferase; required for pantothenic acid biosynthesis, converts 2-oxoisovalerate into 2-dehydropantoate
YBR177C	73	90	363	491	159	199	431	638	EHT1	Acyl-coenzymeA:ethanol O-acyltransferase; plays a minor role in medium-chain fatty acid ethyl ester biosynthesis; possesses short-chain esterase activity; localizes to lipid particles and the mitochondrial outer membrane; EHT1 has a paralog, EEB1, that arose from the whole genome duplication
YBR178W	1	0	12	14	0	1	3	9		Dubious open reading frame; unlikely to encode a functional protein, based on available experimental and comparative sequence data; partially overlaps the verified gene YBR177C
YBR179C	84	77	324	281	131	109	108	148	FZO1,mitofusin	Mitofusin; integral membrane protein involved in mitochondrial outer membrane tethering and fusion; role in mitochondrial genome maintenance; efficient tethering and degradation of Fzo1p requires an intact N-terminal GTPase domain; targeted for destruction by the ubiquitin ligase SCF-Mdm30p and the cytosolic ubiquitin-proteasome system
YBR180W	4	0	24	33	2	3	3	0	DTR1	Putative dityrosine transporter of the major facilitator superfamily; member of the 12-spanner drug:H(+) antiporter DHA1 family; required for spore wall synthesis; sequence similarity to QDR1 and QDR3, and the triple mutant dtr1 qdr1 qdr3 exhibits reduced dityrosine fluorescence relative to the single mutants; expressed during sporulation
YBR181C	724	842	399	620	426	483	393	559	RPS6B,LPG18,RPS101,RPS102,S6e,ribosomal 40S subunit protein S6B	Protein component of the small (40S) ribosomal subunit; homologous to mammalian ribosomal protein S6, no bacterial homolog; RPS6B has a paralog, RPS6A, that arose from the whole genome duplication
YBR182C	8	5	397	503	3	4	115	92	SMP1	MADS-box transcription factor involved in osmotic stress response; SMP1 has a paralog, RLM1, that arose from the whole genome duplication
YBR182C-A	3	3	0	0	7	10	6	0		Putative protein of unknown function; identified by gene-trapping, microarray-based expression analysis, and genome-wide homology searching
YBR183W	93	130	263	434	284	331	183	340	YPC1,phytoceramidase	Alkaline ceramidase; also has reverse (CoA-independent) ceramide synthase activity; catalyzes both breakdown and synthesis of phytoceramide; overexpression confers fumonisin B1 resistance; YPC1 has a paralog, YDC1, that arose from the whole genome duplication
YBR184W	30	43	69	83	53	38	40	62		Putative protein of unknown function; YBR184W is not an essential gene
YBR185C	158	161	169	160	134	96	76	64	MBA1	Membrane-associated mitochondrial ribosome receptor; forms a complex with Mdm38p that may facilitate recruitment of mRNA-specific translational activators to ribosomes; possible role in protein export from the matrix to inner membrane
YBR186W	3	2	41	84	6	13	22	3	PCH2	Hexameric ring ATPase that remodels chromosome axis protein Hop1p; nucleolar component of the pachytene checkpoint, which prevents chromosome segregation when recombination and chromosome synapsis are defective; also represses meiotic interhomolog recombination in rDNA; required for meiotic double-stranded break formation
YBR187W	133	149	98	203	117	99	125	171	GDT1	Protein of unknown function involved in calcium homeostasis; localizes to the cis- and medial-Golgi apparatus; GFP-fusion protein localizes to the vacuole; TMEM165, a human gene which causes Congenital Disorders of Glycosylation is orthologous and functionally complements the null allele; expression pattern and physical interactions suggest a possible role in ribosome biogenesis; expression reduc…
YBR188C	129	115	92	141	172	71	118	69	NTC20	Member of the NineTeen Complex (NTC); this complex contains Prp19p and stabilizes U6 snRNA in catalytic forms of the spliceosome containing U2, U5, and U6 snRNAs
YBR189W	8863	7656	1597	2100	5345	4727	2693	2699	RPS9B,RPS13A,S13,S4,S9B,SUP46,YS11,ribosomal 40S subunit protein S9B,rp21	Protein component of the small (40S) ribosomal subunit; homologous to mammalian ribosomal protein S9 and bacterial S4; RPS9B has a paralog, RPS9A, that arose from the whole genome duplication
YBR190W	0	0	5	0	0	3	0	0		Dubious open reading frame; unlikely to encode a functional protein, based on available experimental and comparative sequence data; partially overlaps the verified ribosomal protein gene RPL21A/YBR191W
YBR191W	9271	8584	1366	1672	6504	4703	2017	2514	RPL21A,L21A,L21e,URP1,ribosomal 60S subunit protein L21A	Ribosomal 60S subunit protein L21A; homologous to mammalian ribosomal protein L21, no bacterial homolog; RPL21A has a paralog, RPL21B, that arose from the whole genome duplication
YBR191W-A	313	159	105	28	374	158	349	74		Dubious open reading frame; unlikely to encode a functional protein, based on available experimental and comparative sequence data
YBR192W	96	174	242	311	96	100	93	143	RIM2,PYT1	Mitochondrial pyrimidine nucleotide transporter; imports pyrimidine nucleoside triphosphates and exports pyrimidine nucleoside monophosphates; member of the mitochondrial carrier family
YBR193C	49	65	151	129	65	36	70	99	MED8	Subunit of the RNA polymerase II mediator complex; associates with core polymerase subunits to form the RNA polymerase II holoenzyme; essential for transcriptional regulation
YBR194W	156	129	38	43	167	149	29	35	AIM4,SOY1	Protein proposed to be associated with the nuclear pore complex; null mutant is viable, displays elevated frequency of mitochondrial genome loss and is sensitive to freeze-thaw stress
YBR195C	44	69	143	186	75	101	50	80	MSI1,CAC3	Subunit of chromatin assembly factor I (CAF-1); chromatin assembly by CAF-1 affects multiple processes including silencing at telomeres, mating type loci, and rDNA; maintenance of kinetochore structure; deactivation of DNA damage checkpoint after DNA repair; chromatin dynamics during transcription; and repression of divergent noncoding transcription; Msi1p localizes to nucleus and cytoplasm and i…
YBR196C	1559	1622	4152	4418	2355	1924	3392	2666	PGI1,CDC30,glucose-6-phosphate isomerase	Glycolytic enzyme phosphoglucose isomerase; catalyzes the interconversion of glucose-6-phosphate and fructose-6-phosphate; required for cell cycle progression and completion of the gluconeogenic events of sporulation
YBR196C-A	10	1	4	12	8	6	4	2		Putative protein of unknown function; identified by fungal homology and RT-PCR
YBR196C-B	3	3	2	0	1	3	1	6		Putative protein of unknown function; identified by expression profiling and mass spectrometry
YBR197C	19	14	80	96	11	12	51	12		Protein of unknown function; green fluorescent protein (GFP)-fusion protein localizes to the cytoplasm and nucleus; YBR197C is not an essential gene; relative distribution to the nucleus increases upon DNA replication stress; YBR197C has a paralog, YPL077C, that arose from the whole genome duplication
YBR198C	104	61	474	447	168	135	314	251	TAF5,TAF90,TafII90	Subunit (90 kDa) of TFIID and SAGA complexes; involved in RNA polymerase II transcription initiation and in chromatin modification
YBR199W	182	208	747	886	233	233	399	336	KTR4	Putative mannosyltransferase involved in protein glycosylation; member of the KRE2/MNT1 mannosyltransferase family of type II membrane proteins with a short cytoplasmic N-terminus, a membrane-spanning region and a highly conserved catalytic lumenal domain
YBR200W	73	127	247	250	142	139	148	161	BEM1,SRO1,phosphatidylinositol-3-phosphate-binding protein BEM1	Protein containing SH3-domains; involved in establishing cell polarity and morphogenesis; functions as a scaffold protein for complexes that include Cdc24p, Ste5p, Ste20p, and Rsr1p
YBR200W-A	0	0	0	0	0	0	1	0		Putative protein of unknown function; identified by fungal homology and RT-PCR
YBR201C-A	222	180	357	343	274	244	221	134		Putative protein of unknown function
YBR201W	199	190	725	900	272	278	260	229	DER1	ER membrane protein that promotes export of misfolded polypeptides; required for ER-associated protein degradation of misfolded or unassembled proteins; initiates export of aberrant polypeptides from ER lumen by threading them into the ER membrane and routing them to Hrd1p for ubiquitylation; N- and C- termini protrude into the cytoplasm; similar to Dfm1p; homolog of mammalian derlin-1
YBR202W	57	84	594	592	124	111	241	295	MCM7,CDC47,mini-chromosome maintenance complex protein 7	Component of the Mcm2-7 hexameric helicase complex; MCM2-7 primes origins of DNA replication in G1 and becomes an active ATP-dependent helicase that promotes DNA melting and elongation in S-phase; forms an Mcm4p-6p-7p subcomplex
YBR203W	49	31	381	517	118	167	201	237	COS111	Protein required for antifungal drug ciclopirox olamine resistance; not related to the subtelomerically-encoded COS family; the authentic, non-tagged protein is detected in highly purified mitochondria in high-throughput studies
YBR204C	21	53	282	334	66	73	127	150	LDH1	Serine hydrolase; exhibits active esterase plus weak triacylglycerol lipase activities; proposed role in lipid homeostasis, regulating phospholipid and non-polar lipid levels and required for mobilization of LD-stored lipids; localizes to the lipid droplet (LD) surface; contains a classical serine containing catalytic triad (GxSxG motif)
YBR205W	63	50	227	274	87	79	130	147	KTR3,mannosyltransferase KTR3	Putative alpha-1,2-mannosyltransferase; involved in O- and N-linked protein glycosylation; member of the KRE2/MNT1 mannosyltransferase family; Svp26p mediates uptake of Ktr3p into COPII vesicles; relocalizes from nucleus to vacuole upon DNA replication stress
YBR206W	70	62	50	30	81	78	84	64		Dubious open reading frame; unlikely to encode a functional protein, based on available experimental and comparative sequence data; partially overlaps the verified gene KTR3
YBR207W	83	95	1659	1723	242	237	451	510	FTH1	Putative high affinity iron transporter; involved in transport of intravacuolar stores of iron; forms complex with Fet5p; expression is regulated by iron; proposed to play indirect role in endocytosis; protein abundance increases in response to DNA replication stress
YBR208C	141	297	613	853	147	184	299	459	DUR1,2,DUR80,bifunctional urea carboxylase/allophanate hydrolase	Urea amidolyase; contains both urea carboxylase and allophanate hydrolase activities, degrades urea to CO2 and NH3; expression sensitive to nitrogen catabolite repression and induced by allophanate, an intermediate in allantoin degradation; protein abundance increases in response to DNA replication stress
YBR209W	0	0	5	11	0	0	0	0		Dubious open reading frame; unlikely to encode a functional protein, based on available experimental and comparative sequence data; YBR209W is not an essential gene
YBR210W	444	437	84	126	336	324	80	125	ERV15	Protein involved in export of proteins from the endoplasmic reticulum; ERV15 has a paralog, ERV14, that arose from the whole genome duplication
YBR211C	63	64	184	245	76	119	83	66	AME1,ARP100	Essential kinetochore protein associated with microtubules and SPBs; component of the kinetochore sub-complex COMA (Ctf19p, Okp1p, Mcm21p, Ame1p); involved in spindle checkpoint maintenance; orthologous to human centromere constitutive-associated network (CCAN) subunit CENP-U and fission yeast Mis17; relative distribution to the nucleus increases upon DNA replication stress
YBR212W	46	55	895	787	140	118	526	386	NGR1,RBP1	RNA binding protein that negatively regulates growth rate; interacts with the 3' UTR of the mitochondrial porin (POR1) mRNA and enhances its degradation; overexpression impairs mitochondrial function; interacts with Dhh1p to mediate POR1 mRNA decay; expressed in stationary phase
YBR213W	8	4	83	81	4	7	27	18	MET8,bifunctional precorrin-2 dehydrogenase/sirohydrochlorin ferrochelatase MET8	Bifunctional dehydrogenase and ferrochelatase; involved in the biosynthesis of siroheme, a prosthetic group used by sulfite reductase; required for sulfate assimilation and methionine biosynthesis
YBR214W	29	29	1298	1177	183	146	696	453	SDS24	Protein involved in cell separation during budding; one of two S. cerevisiae homologs (Sds23p and Sds24p) of the S. pombe Sds23 protein, which is implicated in APC/cyclosome regulation; may play an indirect role in fluid-phase endocytosis; protein abundance increases in response to DNA replication stress; SDS24 has a paralog, SDS23, that arose from the whole genome duplication
YBR215W	57	54	304	275	66	59	145	117	HPC2	Subunit of the HIR complex; HIR is a nucleosome assembly complex involved in regulation of histone gene transcription; mutants display synthetic defects with subunits of FACT, a complex that allows passage of RNA Pol II through nucleosomes
YBR216C	36	57	130	183	54	59	120	60	YBP1	Protein involved in cellular response to oxidative stress; required for oxidation of specific cysteine residues of transcription factor Yap1p, resulting in nuclear localization of Yap1p in response to stress; YBP1 has a paralog, YBP2, that arose from the whole genome duplication
YBR217W	30	41	71	88	55	66	20	30	ATG12,APG12	Ubiquitin-like modifier involved in autophagy and the Cvt pathway; conserved; conjugated to Atg5p to form a complex involved in Atg8p lipidation; Atg5p-Atg12p cojugate also forms a complex with Atg16p; the Atg5-Atg12/Atg16 complex binds to membranes and is essential for autophagosome formation
YBR218C	218	316	771	888	442	390	681	646	PYC2,pyruvate carboxylase 2	Pyruvate carboxylase isoform; cytoplasmic enzyme that converts pyruvate to oxaloacetate; differentially regulated than isoform Pyc1p; mutations in the human homolog are associated with lactic acidosis; PYC2 has a paralog, PYC1, that arose from the whole genome duplication
YBR219C	0	3	0	0	0	0	2	0		Putative protein of unknown function; YBR219C is not an essential gene
YBR220C	24	16	163	190	21	32	125	90		Putative protein of unknown function; YBR220C is not an essential gene
YBR221C	357	355	598	665	515	421	472	516	PDB1,pyruvate dehydrogenase (acetyl-transferring) subunit E1 beta	E1 beta subunit of the pyruvate dehydrogenase (PDH) complex; PDH is an evolutionarily conserved multi-protein complex found in mitochondria
YBR221W-A	0	0	3	2	1	0	0	0		Putative protein of unknown function; identified by expression profiling and mass spectrometry
YBR222C	56	70	854	752	122	124	391	331	PCS60,FAT2	Oxalyl-CoA synthetase; capable of catalyzing conversion of oxalate to oxalyl-CoA; catalyzes first step in pathway of oxalate degradation that functions to protect yeast from inhibitory effects of oxalate; peroxisomal protein that binds mRNA; localizes to both peroxisomal peripheral membrane and matrix, expression is highly inducible by oleic acid; similar to E. coli long chain acyl-CoA synthetase
YBR223C	31	32	163	192	52	53	73	34	TDP1,tyrosyl-DNA phosphodiesterase 1	Tyrosyl-DNA phosphodiesterase I; hydrolyzes 3' and 5'-phosphotyrosyl bonds; involved in the repair of DNA lesions created by topoisomerase I and topoisomerase II; mutations in human homolog result in the neurodegenerative disease SCANI
YBR223W-A	0	0	0	0	0	0	0	0		Dubious open reading frame; unlikely to encode a functional protein, based on available experimental and comparative sequence data; completely overlaps YBR223C; identified by gene-trapping, microarray-based expression analysis, and genome-wide homology searching
YBR224W	0	0	0	0	0	2	0	0		Dubious open reading frame; unlikely to encode a functional protein, based on available experimental and comparative sequence data; partially overlaps the verified gene TDP1
YBR225W	38	33	448	419	86	73	172	164		Putative protein of unknown function; non-essential gene identified in a screen for mutants affected in mannosylphophorylation of cell wall components
YBR226C	4	8	4	3	13	8	0	5		Dubious open reading frame; unlikely to encode a functional protein, based on available experimental and comparative sequence data; partially overlaps the uncharacterized ORF YBR225W
YBR227C	43	47	264	226	65	60	134	160	MCX1	Mitochondrial matrix protein; putative ATP-binding chaperone with non-proteolytic function; similar to bacterial ClpX proteins
YBR228W	43	54	120	128	69	70	63	51	SLX1	Endonuclease involved in DNA recombination and repair; subunit of a complex, with Slx4p, that hydrolyzes 5' branches from duplex DNA in response to stalled or converging replication forks; function overlaps with that of Sgs1p-Top3p
YBR229C	66	73	243	287	98	117	186	147	ROT2,GLS2,glucan 1,3-alpha-glucosidase ROT2	Glucosidase II catalytic subunit; required for normal cell wall synthesis; mutations in rot2 suppress tor2 mutations, and are synthetically lethal with rot1 mutations
YBR230C	715	666	557	555	2155	1936	908	649	OM14	Mitochondrial outer membrane receptor for cytosolic ribosomes; integral protein of the outer membrane that interacts with the nascent chain-associated complex (NAC) bound to ribosomes, contributing to co-translational mitochondrial import; interacts with porin (Por1p) and Om45p; abundance is decreased in cells grown in glucose relative to other carbon sources
YBR230W-A	371	433	89	155	489	585	129	269		Putative protein of unknown function; YBR230W-A has a paralog, COQ8, that arose from the whole genome duplication
YBR231C	15	16	193	248	49	26	80	92	SWC5,AOR1	Component of the SWR1 complex; complex exchanges histone variant H2AZ (Htz1p) for chromatin-bound histone H2A; protein abundance increases in response to DNA replication stress; relocalizes to the cytosol in response to hypoxia
YBR232C	0	0	0	7	1	1	0	0		Dubious open reading frame; unlikely to encode a functional protein, based on available experimental and comparative sequence data
YBR233W	21	34	195	189	46	38	100	101	PBP2,HEK1	RNA binding protein; has similarity to mammalian heterogeneous nuclear RNP K protein, involved in the regulation of telomere position effect and telomere length; relative distribution to the nucleus increases upon DNA replication stress
YBR233W-A	336	381	39	100	269	240	62	57	DAD3	Essential subunit of the Dam1 complex (aka DASH complex); complex couples kinetochores to the force produced by MT depolymerization thereby aiding in chromosome segregation; is transferred to the kinetochore prior to mitosis
YBR234C	203	308	522	733	412	391	505	570	ARC40	Subunit of the ARP2/3 complex; ARP2/3 is required for the motility and integrity of cortical actin patches
YBR235W	86	70	371	416	134	103	178	175	VHC1	Vacuolar membrane cation-chloride cotransporter (CCC); likely mediates K+ and Cl- cotransport into the vacuole; has a role in potassium homeostasis and salt tolerance; similar to mammalian electroneutral Na(+)-(K+)-C1- cotransporter family
YBR236C	75	74	204	207	91	96	149	108	ABD1	Methyltransferase; catalyzes the transfer of a methyl group from S-adenosylmethionine to the GpppN terminus of capped mRNA; nuclear protein that relocalizes to the cytosol in response to hypoxia
YBR237W	56	85	362	481	119	88	154	165	PRP5,DEAD-box RNA helicase PRP5,RNA5	RNA helicase in the DEAD-box family; necessary for prespliceosome formation, bridges U1 and U2 snRNPs and enables stable U2 snRNP association with intron RNA
YBR238C	102	124	491	514	183	125	380	228		Mitochondrial membrane protein; not required for respiratory growth but causes a synthetic respiratory defect in combination with rmd9 mutations; transcriptionally up-regulated by TOR; deletion increases life span; YBR238C has a paralog, RMD9, that arose from the whole genome duplication
YBR239C	42	43	309	340	58	90	128	168	ERT1	Transcriptional regulator; involved in regulation of gluconeogenesis and fermentable carbon utilization; GFP-fusion protein localizes to cytoplasm, nucleus; null mutation affects periodicity of transcriptional and metabolic oscillation; plays role in restricting Ty1 transposition; member of the zinc cluster family of proteins, similar to Rds2p
YBR240C	3	2	168	166	24	16	29	30	THI2,PHO6,phoF	Transcriptional activator of thiamine biosynthetic genes; interacts with regulatory factor Thi3p to control expression of thiamine biosynthetic genes with respect to thiamine availability; acts together with Pdc2p to respond to thiaminediphosphate demand, possibly as related to carbon source availability; zinc finger protein of the Zn(II)2Cys6 type
YBR241C	23	38	422	420	60	83	189	150		Putative transporter, member of the sugar porter family; green fluorescent protein (GFP)-fusion protein localizes to the vacuolar membrane; YBR241C is not an essential gene; YBR241C has a paralog, VPS73, that arose from the whole genome duplication
YBR242W	307	258	505	481	312	246	341	202		Putative protein of unknown function; green fluorescent protein (GFP)-fusion protein localizes to the cytoplasm and nucleus; YBR242W is not an essential gene; YBR242W has a paralog, YGL101W, that arose from the whole genome duplication
YBR243C	63	69	191	286	117	92	110	148	ALG7,TUR1,UDP-N-acetylglucosamine--dolichyl-phosphate N-acetylglucosaminephosphotransferase	UDP-N-acetyl-glucosamine-1-P transferase; transfers Glc-Nac-P from UDP-GlcNac to Dol-P in the ER in the first step of the dolichol pathway of protein asparagine-linked glycosylation; inhibited by tunicamycin
YBR244W	407	401	339	351	241	213	234	181	GPX2,AMI1,glutathione peroxidase GPX2	Phospholipid hydroperoxide glutathione peroxidase; protects cells from phospholipid hydroperoxides and nonphospholipid peroxides during oxidative stress; induced by glucose starvation; protein abundance increases in response to DNA replication stress
YBR245C	130	118	358	322	220	173	202	236	ISW1,SGN2,chromatin-remodeling ATPase ISW1	ATPase subunit of imitation-switch (ISWI) class chromatin remodelers; with Ioc3p forms Isw1a complex involved in repression of transcription initiation; with Ioc2p and Ioc4p forms Isw1b complex involved in regulation of transcription elongation; Isw1b recruited to ORFs by H3K36 methylation and acts with Chd1p to prevent trans-histone exchange over coding regions; Isw1p import into nucleus depends…
YBR246W	84	94	257	283	93	99	218	148	RRT2,DPH7,ERE1,diphthamide synthase	Methylesterase performing penultimate step of diphthamide biosynthesis; hydrolyzes methylated diphthine to produce diphthine and allows Dph6-catalyzed amidation reaction to occur; deletion leads to resistance to sordarin and accumulation of methylatediphthine; WD40 domain-containing protein; involved in endosomal recycling; forms complex with Rtt10p that functions in retromer-mediated pathway for…
YBR247C	76	72	285	359	96	95	211	212	ENP1,MEG1	Protein associated with U3 and U14 snoRNAs; required for pre-rRNA processing and 40S ribosomal subunit synthesis; localized in the nucleus and concentrated in the nucleolus
YBR248C	82	74	208	307	151	129	281	290	HIS7,imidazoleglycerol-phosphate synthase	Imidazole glycerol phosphate synthase; glutamine amidotransferase:cyclase that catalyzes the fifth step of histidine biosynthesis and also produces 5-aminoimidazole-4-carboxamide ribotide (AICAR), a purine precursor
YBR249C	677	871	731	727	956	926	1065	927	ARO4,3-deoxy-7-phosphoheptulonate synthase ARO4	3-deoxy-D-arabino-heptulosonate-7-phosphate (DAHP) synthase; catalyzes the first step in aromatic amino acid biosynthesis and is feedback-inhibited by tyrosine or high concentrations of phenylalanine or tryptophan; relative distribution to the nucleus increases upon DNA replication stress
YBR250W	14	15	53	37	28	14	19	16	SPO23	Protein of unknown function; associates with meiosis-specific protein Spo1p
YBR251W	122	128	141	150	106	107	172	139	MRPS5,mitochondrial 37S ribosomal protein MRPS5	Mitochondrial ribosomal protein of the small subunit
YBR252W	641	447	75	115	406	381	105	106	DUT1,bifunctional dITP/dUTP diphosphatase	deoxyuridine triphosphate diphosphatase (dUTPase); catalyzes hydrolysis of dUTP to dUMP and PPi, thereby preventing incorporation of uracil into DNA during replication; critical for the maintenance of genetic stability; also has diphosphatase activity on deoxyinosine triphosphate
YBR253W	444	463	152	159	448	554	148	242	SRB6,MED22	Subunit of the RNA polymerase II mediator complex; associates with core polymerase subunits to form the RNA polymerase II holoenzyme; essential for transcriptional regulation
YBR254C	243	204	133	70	138	82	57	39	TRS20	Core component of transport protein particle (TRAPP) complexes I-III; TRAPP complexes are related multimeric guanine nucleotide-exchange factors for the GTPase Ypt1p, regulating ER-Golgi traffic (TRAPPI), intra-Golgi traffic (TRAPPII), endosome-Golgi traffic (TRAPPII and III) and autophagy (TRAPPIII); mutation of conserved residues leads to defects in endocytic recycling and a block in sporulatio…
YBR255C-A	326	356	135	260	314	362	133	156		Putative protein of unknown function; may interact with respiratory chain complexes III (ubiquinol-cytochrome c reductase) or IV (cytochrome c oxidase); identified by sequence comparison with hemiascomycetous yeast species
YBR255W	68	68	305	290	110	119	120	90	MTC4	Protein of unknown function; required for normal growth rate at 15 degrees C; green fluorescent protein (GFP)-fusion protein localizes to the cytoplasm in a punctate pattern; mtc4 is synthetically sick with cdc13-1
YBR256C	455	477	385	488	561	606	423	500	RIB5,riboflavin synthase	Riboflavin synthase; catalyzes the last step of the riboflavin biosynthesis pathway
YBR257W	134	123	140	187	129	128	116	140	POP4	Subunit of both RNase MRP and nuclear RNase P; RNase MRP cleaves pre-rRNA, while nuclear RNase P cleaves tRNA precursors to generate mature 5' ends and facilitates turnover of nuclear RNAs; binds to the RPR1 RNA subunit in RNase P
YBR258C	299	350	136	214	253	321	66	119	SHG1,CPS15	Subunit of the COMPASS (Set1C) complex; COMPASS methylates histone H3 on lysine 4 and is required in transcriptional silencing near telomeres
YBR259W	66	90	217	257	86	101	37	119		Protein of unknown function; YBR259W is not an essential gene; forms cytoplasmic foci upon DNA replication stress
YBR260C	45	29	450	397	71	62	134	105	RGD1	GTPase-activating protein (RhoGAP) for Rho3p and Rho4p; possibly involved in control of actin cytoskeleton organization
YBR261C	41	78	153	171	54	63	103	103	TAE1,NTM1	AdoMet-dependent proline methyltransferase; catalyzes the dimethylation of ribosomal proteins Rpl12 and Rps25 at N-terminal proline residues; has a role in protein synthesis; fusion protein localizes to the cytoplasm
YBR262C	1003	1306	226	341	812	1030	211	326	MIC12,AIM5,FMP51,MCS12	Component of the MICOS complex; MICOS (formerly MINOS or MitOS) is a mitochondrial inner membrane complex that extends into the intermembrane space and has a role in the maintenance of crista junctions, inner membrane architecture, and formation of contact sites to the outer membrane
YBR263W	235	220	691	631	303	238	529	490	SHM1,SHMT1,TMP3,glycine hydroxymethyltransferase SHM1	Mitochondrial serine hydroxymethyltransferase; converts serine to glycine plus 5,10 methylenetetrahydrofolate; involved in generating precursors for purine, pyrimidine, amino acid, and lipid biosynthesis; reverse reaction generates serine
YBR264C	126	144	191	284	196	202	93	184	YPT10,Rab family GTPase YPT10	Rab family GTP-binding protein; contains the PEST signal sequence specific for proteolytic enzymes; may be involved in vesicular transport; overexpression leads to accumulation of Golgi-like cisternae with budding vesicles
YBR265W	79	114	234	329	141	112	97	151	TSC10,3-dehydrosphinganine reductase	3-ketosphinganine reductase; catalyzes the second step in phytosphingosine synthesis; essential for growth in the absence of exogenous dihydrosphingosine or phytosphingosine; localized to lipid droplets; member of short chain dehydrogenase/reductase protein family
YBR266C	0	0	3	0	0	1	0	0	SLM6	Protein with a potential role in actin cytoskeleton organization; gene exhibits synthetic genetic interaction with MSS4 encoding phosphatidylinositol 4-phosphate kinase
YBR267W	77	79	405	460	99	87	293	334	REI1	Cytoplasmic pre-60S factor; required for the correct recycling of shuttling factors Alb1, Arx1 and Tif6 at the end of the ribosomal large subunit biogenesis; involved in bud growth in the mitotic signaling network
YBR268W	1965	1934	141	242	1220	1062	271	346	MRPL37,YmL37,mitochondrial 54S ribosomal protein YmL37	Mitochondrial ribosomal protein of the large subunit
YBR269C	35	36	417	380	105	117	204	197	SDH8,FMP21	Protein required for assembly of succinate dehydrogenase; interacts with flavinylated Sdh1p and may function as a chaperone for free Sdh1p, protecting its FAD cofactor from redox reactions before assembly of the complex; soluble protein of the mitochondrial matrix; respiratory defect of null mutant is functionally complemented by Drosophila and human orthologs
YBR270C	83	68	209	236	101	119	83	85	BIT2	Subunit of TORC2 membrane-associated complex; involved in regulation of actin cytoskeletal dynamics during polarized growth and cell wall integrity; interacts with Slm1p and Slm2p, homologous PH domain-containing TORC2 substrates; BIT2 has a paralog, BIT61, that arose from the whole genome duplication
YBR271W	47	67	174	164	51	41	109	77	EFM2	S-adenosylmethionine-dependent methyltransferase; seven-beta-strand lysine methyltransferase which dimethylates translation elongation factor EF2 (Eft1p and Eft2p) at lysine 613 and methylates EF3 (Yef3p) at lysine 187; green fluorescent protein (GFP)-fusion protein localizes to the cytoplasm; involved in regulation of translational termination; predicted involvement in ribosome biogenesis
YBR272C	31	67	138	276	61	89	78	92	HSM3	Proteasome-interacting protein; involved in the assembly of the base subcomplex of the 19S proteasomal regulatory particle (RP); involved in DNA mismatch repair during slow growth; weak similarity to Msh1p; related to human 19S subunit S5b; structural study suggests Hsm3p is a scaffold protein for Rpt1p-Rpt2p complex formation
YBR273C	80	97	373	352	185	148	206	224	UBX7,CUI3	UBX (ubiquitin regulatory X) domain-containing protein; interacts with Cdc48p; UBX7 has a paralog, UBX6, that arose from the whole genome duplication
YBR274W	57	86	175	142	81	88	74	115	CHK1,serine/threonine protein kinase CHK1	Serine/threonine kinase and DNA damage checkpoint effector; mediates cell cycle arrest via phosphorylation of Pds1p; phosphorylated by checkpoint signal transducer Mec1p; homolog of S. pombe and mammalian Chk1 checkpoint kinase
YBR275C	126	129	394	628	180	173	227	205	RIF1,DNA-binding protein RIF1	Protein that binds to the Rap1p C-terminus; acts synergistically with Rif2p to help control telomere length and establish telomeric silencing; contributes to resection of DNA double strand breaks (DSBs); deletion results in telomere elongation
YBR276C	147	192	426	503	222	152	190	249	PPS1,tyrosine/serine/threonine protein phosphatase PPS1	Protein phosphatase; has specificity for serine, threonine, and tyrosine residues; has a role in the DNA synthesis phase of the cell cycle
YBR277C	3	5	3	14	3	2	6	0		Dubious open reading frame; unlikely to encode a functional protein, based on available experimental and comparative sequence data; partially overlaps the verified gene YBR278W
YBR278W	91	109	52	123	94	69	31	60	DPB3	Third-largest subunit of DNA polymerase II (DNA polymerase epsilon); required to maintain fidelity of chromosomal replication and also for inheritance of telomeric silencing; stabilizes the interaction of Pol epsilon with primer-template DNA, positively affecting the processivity of the polymerase and exonuclease activities of Pol epsilon; mRNA abundance peaks at the G1/S boundary of the cell cyc…
YBR279W	112	148	638	669	212	161	271	241	PAF1	Component of the Paf1p complex involved in transcription elongation; binds to and modulates the activity of RNA polymerases I and II; required for expression of a subset of genes, including cell cycle-regulated genes; involved in SER3 repression by helping to maintain SRG1 transcription-dependent nucleosome occupancy; homolog of human PD2/hPAF1
YBR280C	14	18	364	438	50	79	149	178	SAF1,SCF ubiquitin ligase complex subunit SAF1	F-Box protein involved in proteasome-dependent degradation of Aah1p; involved in proteasome-dependent degradation of Aah1p during entry of cells into quiescence; interacts with Skp1
YBR281C	127	92	300	330	89	91	212	127	DUG2,glutamine amidotransferase subunit DUG2	Component of glutamine amidotransferase (GATase II); forms a complex with Dug3p to degrade glutathione (GSH) and other peptides containing a gamma-glu-X bond in an alternative pathway to GSH degradation by gamma-glutamyl transpeptidase (Ecm38p)
YBR282W	839	571	159	244	347	305	112	166	MRPL27,YmL27,mitochondrial 54S ribosomal protein YmL27	Mitochondrial ribosomal protein of the large subunit; homolog of human Bcl-2 interacting protein BMRP
YBR283C	380	452	344	323	590	541	600	508	SSH1	Subunit of the Ssh1 translocon complex; Sec61p homolog involved in co-translational pathway of protein translocation; not essential
YBR284W	11	14	4588	4705	58	79	425	298	metallo-dependent hydrolase superfamily protein	Putative metallo-dependent hydrolase superfamily protein; similar to AMP deaminases but lacks key catalytic residues and does not rescue purine nucleotide metabolic defect of quadruple aah1 ade8 amd1 his1 mutant; null mutant exhibits longer telomeres, altered Ty mobility, decreased resistance to rapamycin and wortmannin; induced in response to hydrostatic pressure; not an essential gene; YBR284W …
YBR285W	25	28	48	84	241	255	69	90		Putative protein of unknown function; YBR285W is not an essential gene
YBR286W	891	1090	1775	1809	2465	2115	3399	2664	APE3,APY1	Vacuolar aminopeptidase Y; processed to mature form by Prb1p
YBR287W	156	193	1497	2187	331	415	680	602	ZSP1	Protein of unknown function; green fluorescent protein (GFP)-fusion protein localizes to the ER; YBR287W is not an essential gene
YBR288C	104	156	230	308	179	179	131	152	APM3,YKS6	Mu3-like subunit of the clathrin associated protein complex (AP-3); functions in transport of alkaline phosphatase to the vacuole via the alternate pathway
YBR289W	88	62	1254	1122	150	116	337	259	SNF5,HAF4,SWI10,TYE4	Subunit of the SWI/SNF chromatin remodeling complex; involved in transcriptional regulation; functions interdependently in transcriptional activation with Snf2p and Snf6p; relocates to the cytosol under hypoxic conditions
YBR290W	149	130	699	1060	404	436	353	368	BSD2	Heavy metal ion homeostasis protein; facilitates trafficking of Smf1p and Smf2p metal transporters to vacuole where they are degraded; acts as an adaptor protein with Rsp5p in the regulated endocytosis of Smf1p and is itself ubiquitylated by Rsp5p; controls metal ion transport, prevents metal hyperaccumulation, functions in copper detoxification
YBR291C	130	153	166	247	136	158	210	224	CTP1	Mitochondrial inner membrane citrate transporter; member of the mitochondrial carrier family
YBR292C	33	31	32	36	28	29	31	5		Dubious open reading frame; unlikely to encode a functional protein, based on available experimental and comparative sequence data; YBR292C is not an essential gene
YBR293W	71	90	169	251	77	120	79	72	VBA2	Permease of basic amino acids in the vacuolar membrane
YBR294W	1	9	88	196	10	6	22	12	SUL1,SFP2	High affinity sulfate permease of the SulP anion transporter family; sulfate uptake is mediated by specific sulfate transporters Sul1p and Sul2p, which control the concentration of endogenous activated sulfate intermediates
YBR295W	30	36	1417	1862	38	41	297	367	PCA1,CAD2,PAY2,cation-transporting P-type ATPase PCA1	Cadmium transporting P-type ATPase; may also have a role in copper and iron homeostasis; stabilized by Cd binding, which prevents ubiquitination; S288C and other lab strains contain a G970R mutation which eliminates Cd transport function
YBR296C	23	9	550	657	1	1	46	20	PHO89,ITN1	Plasma membrane Na+/Pi cotransporter; active in early growth phase; similar to phosphate transporters of Neurospora crassa; transcription regulated by inorganic phosphate concentrations and Pho4p; mutations in related human transporter genes hPit1 and hPit2 are associated with hyperphosphatemia-induced calcification of vascular tissue and familial idiopathic basal ganglia calcification
YBR296C-A	2	0	7	0	1	1	1	0		Putative protein of unknown function; identified by gene-trapping, microarray-based expression analysis, and genome-wide homology searching
YBR297W	84	112	177	226	185	232	108	144	MAL33,MAL3R,MALR,transcription factor MAL33	MAL-activator protein; part of complex locus MAL3; nonfunctional in genomic reference strain S288C
YBR298C	41	54	244	307	108	123	168	172	MAL31,MAL3T,MALT	Maltose permease; high-affinity maltose transporter (alpha-glucoside transporter); encoded in the MAL3 complex locus; member of the 12 transmembrane domain superfamily of sugar transporters; functional in genomic reference strain S288C
YBR298C-A	0	0	0	0	0	0	0	0		Putative protein of unknown function; identified by gene-trapping, microarray-based expression analysis, and genome-wide homology searching
YBR299W	7	2	0	2	5	6	0	2	MAL32,MAL3S,MALS,alpha-glucosidase MAL32	Maltase (alpha-D-glucosidase); inducible protein involved in maltose catabolism; encoded in the MAL3 complex locus; functional in genomic reference strain S288C; hydrolyzes the disaccharides maltose, turanose, maltotriose, and sucrose
YBR300C	0	1	0	0	1	0	2	0		Dubious open reading frame; unlikely to encode a functional protein, based on available experimental and comparative sequence data; partially overlaps the verified gene YBR301W; YBR300C is not an essential gene
YBR301W	10	0	60	90	2	3	0	8	PAU24,DAN3,seripauperin PAU24	Cell wall mannoprotein; has similarity to Tir1p, Tir2p, Tir3p, and Tir4p; member of the seripauperin multigene family encoded mainly in subtelomeric regions; expressed under anaerobic conditions, completely repressed during aerobic growth
YBR302C	0	0	0	0	0	0	0	0	COS2	Protein of unknown function; member of the DUP380 subfamily of conserved, often subtelomerically-encoded proteins
YCL001W	800	642	272	537	953	721	257	316	RER1	Protein involved in retention of membrane proteins; including Sec12p, in the ER; localized to Golgi; functions as a retrieval receptor in returning membrane proteins to the ER
YCL001W-A	7	0	20	4	2	0	0	5		Putative protein of unknown function; YCL001W-A gene has similarity to DOM34 and is present in a region duplicated between chromosomes XIV and III
YCL001W-B	2	4	21	14	5	4	4	13		Putative protein of unknown function; present in a region duplicated between chromosomes XIV and III; YCL001W-B has a paralog, DOM34, that arose from the whole genome duplication
YCL002C	121	126	75	158	106	131	60	79		Putative protein of unknown function; YCL002C is not an essential gene
YCL004W	32	37	146	135	59	55	66	63	PGS1,CDP-diacylglycerol--glycerol-3-phosphate 3-phosphatidyltransferase,PEL1,YCL003W	Phosphatidylglycerolphosphate synthase; catalyzes the synthesis of phosphatidylglycerolphosphate from CDP-diacylglycerol and sn-glycerol 3-phosphate in the first committed and rate-limiting step of cardiolipin biosynthesis
YCL005W	101	119	185	204	117	81	101	117	LDB16	Protein of unknown function; null mutants have decreased net negative cell surface charge; GFP-fusion protein expression is induced in response to the DNA-damaging agent MMS; native protein is detected in purified mitochondria
YCL005W-A	2291	2123	275	434	2381	2450	761	1271	VMA9,CWH36,H(+)-transporting V0 sector ATPase subunit e,LDB10	Vacuolar H+ ATPase subunit e of the V-ATPase V0 subcomplex; essential for vacuolar acidification; interacts with the V-ATPase assembly factor Vma21p in the ER; involved in V0 biogenesis
YCL007C	3	0	19	3	0	4	0	0	CWH36	Dubious open reading frame; unlikely to encode a functional protein, based on available experimental and comparative sequence data; overlaps verified ORF YCL005W-A; mutations in YCL007C were thought to confer sensitivity to calcofluor white, but this phenotype was later shown to be due to the defect in YCL005W-A
YCL008C	61	52	192	167	114	131	145	115	STP22,AGS1,VPL15,VPS23,ubiquitin-binding ESCRT-I subunit protein STP22	Component of the ESCRT-I complex; ESCRT-I is involved in ubiquitin-dependent sorting of proteins into the endosome; prevents polyubiquitination of the arrestin-related protein Rim8p, thereby directing its monoubiquitination by Rsp5p; homologous to the mouse and human Tsg101 tumor susceptibility gene; mutants exhibit a Class E Vps phenotype;
YCL009C	246	256	770	729	380	412	905	661	ILV6,acetolactate synthase regulatory subunit	Regulatory subunit of acetolactate synthase; acetolactate synthase catalyzes the first step of branched-chain amino acid biosynthesis; enhances activity of the Ilv2p catalytic subunit, localizes to mitochondria
YCL010C	17	12	120	137	33	32	77	90	SGF29	Component of the HAT/Core module of the SAGA, SLIK, and ADA complexes; HAT/Core module also contains Gcn5p, Ngg1p, and Ada2p; binds methylated histone H3K4; involved in transcriptional regulation through SAGA and TBP recruitment to target promoters and H3 acetylation
YCL011C	206	266	939	1069	336	296	413	496	GBP2,RLF6	Poly(A+) RNA-binding protein; key surveillance factor for the selective export of spliced mRNAs from the nucleus to the cytoplasm; preference for intron-containing genes; similar to Npl3p; also binds single-stranded telomeric repeat sequence in vitro; relocalizes to the cytosol in response to hypoxia; GBP2 has a paralog, HRB1, that arose from the whole genome duplication
YCL012C	104	89	416	674	146	118	190	180	YCL011C-A	Putative protein of unknown function; orthologs are present in S. bayanus, S. paradoxus and Ashbya gossypii; YCL012C is not an essential gene
YCL014W	50	41	316	340	66	61	173	176	BUD3,YCL012W	Protein involved in bud-site selection; required for axial budding pattern; localizes with septins to bud neck in mitosis and may constitute an axial landmark for next round of budding
YCL016C	20	8	100	124	32	22	72	41	DCC1	Subunit of a complex with Ctf8p and Ctf18p; shares some components with Replication Factor C; required for sister chromatid cohesion and telomere length maintenance
YCL017C	58	82	317	598	126	108	247	243	NFS1,SPL1	Cysteine desulfurase; involved in iron-sulfur cluster (Fe/S) biogenesis and in thio-modification of mitochondrial and cytoplasmic tRNAs; essential protein located predominantly in mitochondria
YCL018W	343	347	835	838	624	575	723	800	LEU2,3-isopropylmalate dehydrogenase	Beta-isopropylmalate dehydrogenase (IMDH); catalyzes the third step in the leucine biosynthesis pathway; can additionally catalyze the conversion of &#946;-ethylmalate into &#945;-ketovalerate
YCL019W	1	10	0	0	2	4	5	0	gag-pol fusion protein	Retrotransposon TYA Gag and TYB Pol genes; transcribed/translated as one unit; polyprotein is processed to make a nucleocapsid-like protein (Gag), reverse transcriptase (RT), protease (PR), and integrase (IN); similar to retroviral genes
YCL020W	0	0	0	0	0	0	0	0	gag protein	Retrotransposon TYA Gag gene co-transcribed with TYB Pol; translated as TYA or TYA-TYB polyprotein; Gag is a nucleocapsid protein that is the structural constituent of virus-like particles (VLPs); similar to retroviral Gag
YCL021W-A	57	80	142	161	59	73	61	77		Putative protein of unknown function
YCL022C	0	4	0	0	2	3	0	0		Dubious open reading frame; unlikely to encode a functional protein, based on available experimental and comparative sequence data; completely overlaps verified gene KCC4/YCL024W
YCL023C	0	0	0	18	0	0	0	0		Dubious open reading frame; unlikely to encode a functional protein, based on available experimental and comparative sequence data; partially overlaps verified ORF KCC4
YCL024W	69	60	332	318	80	84	94	101	KCC4	Protein kinase of the bud neck involved in the septin checkpoint; associates with septin proteins, negatively regulates Swe1p by phosphorylation, shows structural homology to bud neck kinases Gin4p and Hsl1p; KCC4 has a paralog, GIN4, that arose from the whole genome duplication
YCL025C	294	408	467	688	531	707	631	888	AGP1,YCC5,amino acid transporter AGP1	Low-affinity amino acid permease with broad substrate range; involved in uptake of asparagine, glutamine, and other amino acids; expression regulated by SPS plasma membrane amino acid sensor system (Ssy1p-Ptr3p-Ssy5p); AGP1 has a paralog, GNP1, that arose from the whole genome duplication
YCL026C-A	1	0	38	52	0	4	8	10	FRM2,YCLX08C	Type II nitroreductase, using NADH as reductant; mutants are defective in fatty acid mediated repression of genes involved in fatty acid biosynthesis indicative of a role in lipid signaling; involved in the oxidative stress response; transcription induction by cadmium and selenite indicates a possible role in the metal stress response; expression induced in cells treated with the mycotoxin patulin
YCL026C-B	18	20	79	99	23	18	30	30	HBN1,YCL027C-A	Protein of unknown function; similar to bacterial nitroreductases; green fluorescent protein (GFP)-fusion protein localizes to the cytoplasm and nucleus; protein becomes insoluble upon intracellular iron depletion; protein abundance increases in response to DNA replication stress
YCL027W	15	26	97	110	21	30	19	35	FUS1	Membrane protein localized to the shmoo tip; required for cell fusion; expression regulated by mating pheromone; proposed to coordinate signaling, fusion, and polarization events required for fusion; potential Cdc28p substrate
YCL028W	202	285	474	562	350	288	342	302	RNQ1,[PIN(+)],prion domain-containing protein RNQ1	[PIN(+)] prion; an infectious protein conformation that is generally an ordered protein aggregate
YCL029C	30	46	266	246	63	28	134	93	BIK1,ARM5,PAC14	Microtubule-associated protein; component of the interface between microtubules and kinetochore, involved in sister chromatid separation; essential in polyploid cells but not in haploid or diploid cells; ortholog of mammalian CLIP-170
YCL030C	546	724	733	748	1511	1348	1247	1280	HIS4,trifunctional histidinol dehydrogenase/phosphoribosyl-AMP cyclohydrolase/phosphoribosyl-ATP diphosphatase	Multifunctional enzyme containing phosphoribosyl-ATP pyrophosphatase; phosphoribosyl-AMP cyclohydrolase, and histidinol dehydrogenase activities; catalyzes the second, third, ninth and tenth steps in histidine biosynthesis
YCL031C	354	296	482	405	405	304	346	391	RRP7	Essential protein involved in rRNA processing and ribosome biogenesis; protein abundance increases in response to DNA replication stress
YCL032W	31	33	289	278	70	44	183	117	STE50	Adaptor protein for various signaling pathways; involved in mating response, invasive/filamentous growth, osmotolerance; acts as an adaptor that links G protein-associated Cdc42p-Ste20p complex to the effector Ste11p to modulate signal transduction
YCL033C	199	142	219	282	181	144	140	202	MXR2,MSRB	Methionine-R-sulfoxide reductase; involved in the response to oxidative stress; protects iron-sulfur clusters from oxidative inactivation along with MXR1; involved in the regulation of lifespan
YCL034W	71	72	364	495	148	152	186	332	LSB5	Protein of unknown function; binds Las17p, which is a homolog of human Wiskott-Aldrich Syndrome protein involved in actin patch assembly and actin polymerization; may mediate disassembly of the Pan1 complex from the endocytic coat
YCL035C	3384	3612	1777	2542	4656	4706	2435	2685	GRX1,dithiol glutaredoxin GRX1	Glutathione-dependent disulfide oxidoreductase; hydroperoxide and superoxide-radical responsive, heat-stable, with active site cysteine pair; protects cells from oxidative damage; GRX1 has a paralog, GRX2, that arose from the whole genome duplication; protein abundance increases in response to DNA replication stress
YCL036W	35	51	241	291	50	32	146	83	GFD2,YCD6	Protein of unknown function; identified as a high-copy suppressor of a dbp5 mutation; GFD2 has a paralog, YDR514C, that arose from the whole genome duplication
YCL037C	25	11	74	60	16	17	45	15	SRO9	Cytoplasmic RNA-binding protein; shuttles between nucleus and cytoplasm and is exported from the nucleus in an mRNA export-dependent manner; associates with translating ribosomes; involved in heme regulation of Hap1p as a component of the HMC complex, also involved in the organization of actin filaments; contains a La motif; SRO9 has a paralog, SLF1, that arose from the whole genome duplication
YCL038C	68	68	251	348	77	88	94	100	ATG22,AUT4	Vacuolar integral membrane protein required for efflux of amino acids; required for efflux of amino acids during autophagic body breakdown in the vacuole; null mutation causes a gradual loss of viability during starvation
YCL039W	136	106	691	690	202	176	377	298	GID7,MOH2,glucose-induced degradation complex subunit GID7	Subunit of GID Complex that binds directly to central component Vid30p; GID complex is involved in proteasome-dependent catabolite inactivation of fructose-1,6-bisphosphatase; Gid7p contains six WD40 repeats; computational analysis suggests that Gid7p and Moh1p have similar functions
YCL040W	97	132	2964	3167	531	629	1838	1823	GLK1,HOR3,glucokinase	Glucokinase; catalyzes the phosphorylation of glucose at C6 in the first irreversible step of glucose metabolism; one of three glucose phosphorylating enzymes; expression regulated by non-fermentable carbon sources; GLK1 has a paralog, EMI2, that arose from the whole genome duplication
YCL041C	5	2	29	23	3	5	1	0		Dubious open reading frame; unlikely to encode a functional protein, based on available experimental and comparative sequence data; partially overlaps both the verified gene PDI1/YCL043C and the uncharacterized gene YCL042W
YCL042W	0	0	65	47	3	0	7	0		Putative protein of unknown function; epitope-tagged protein localizes to the cytoplasm
YCL043C	423	503	11916	12180	1124	938	3049	3190	PDI1,MFP1,TRG1,protein disulfide isomerase PDI1	Protein disulfide isomerase; multifunctional protein of ER lumen, essential for formation of disulfide bonds in secretory and cell-surface proteins, unscrambles non-native disulfide bonds; key regulator of Ero1p; forms complex with Mnl1p that has exomannosidase activity, processing unfolded protein-bound Man8GlcNAc2 oligosaccharides to Man7GlcNAc2, promoting degradation in unfolded protein respon…
YCL044C	22	19	799	681	68	45	269	149	MGR1	Subunit of the mitochondrial (mt) i-AAA protease supercomplex; i-AAA degrades misfolded mitochondrial proteins; forms a subcomplex with Mgr3p that binds to substrates to facilitate proteolysis; required for growth of cells lacking mtDNA
YCL045C	215	254	533	644	335	331	473	414	EMC1	Member of conserved endoplasmic reticulum membrane complex; involved in efficient folding of proteins in the ER; null mutant displays induction of the unfolded protein response; interacts with Gal80p; homologous to worm H17B01.4/EMC-1, fly CG2943, and human KIAA0090
YCL046W	0	0	0	16	0	0	0	0		Dubious open reading frame; unlikely to encode a functional protein, based on available experimental and comparative sequence data; partially overlaps the uncharacterized ORF YCL045C
YCL047C	64	86	136	141	99	98	106	113	POF1	Nicotinamide mononucleotide-specific adenylyltransferase (NMNAT); catalyzes the conversion of nicotinamide mononucleotide (NMN) to nicotinamide adenine dinucleotide (NAD+); role in the nicotinamide riboside (NR) salvage pathway of NAD+ biosynthesis; involved in NR and NAD+ homeostasis; ATPase involved in protein quality control and filamentation pathways; interacts physically with Kss1p and suppr…
YCL048W	26	25	76	153	36	63	60	70	SPS22	Protein of unknown function; SPS22 has a paralog, SPS2, that arose from the whole genome duplication; redundant with Sps2p for the organization of the beta-glucan layer of the spore wall
YCL048W-A	8	6	48	37	86	105	63	25		Putative protein of unknown function; YCL048W-A has a paralog, YDR524C-B, that arose from the whole genome duplication
YCL049C	103	105	529	544	181	162	356	368		Protein of unknown function; localizes to membrane fraction; YCL049C is not an essential gene
YCL050C	524	483	606	570	728	542	575	583	APA1,DTP1	AP4A phosphorylase; bifunctional diadenosine 5',5'''-P1,P4-tetraphosphate phosphorylase and ADP sulfurylase involved in catabolism of bis(5'-nucleosidyl) tetraphosphates; catalyzes phosphorolysis of dinucleoside oligophosphates, cleaving substrates' alpha/beta-anhydride bond and introducing Pi into the beta-position of the corresponding NDP formed; protein abundance increases under DNA replicatio…
YCL051W	64	65	209	285	121	130	138	145	LRE1	Protein involved in control of cell wall structure and stress response; direct inhibitor of the nuclear Dbf2 related (NDR) kinase Cbk1p-Mob2p; overproduction confers resistance to cell-wall degrading enzymes; exhibits genetic interactions with genes involved in the cell wall integrity pathway; LRE1 has a paralog, HLR1, that arose from the whole genome duplication
YCL052C	142	122	416	546	254	208	322	304	PBN1	Component of glycosylphosphatidylinositol-mannosyltransferase I; essential component; required for the autocatalytic post-translational processing of the protease B precursor Prb1p; localizes to ER in lumenal orientation; homolog of mammalian PIG-X
YCL054W	174	212	806	799	264	260	523	424	SPB1	AdoMet-dependent methyltransferase; involved in rRNA processing and 60S ribosomal subunit maturation; methylates G2922 in the tRNA docking site of the large subunit rRNA and in the absence of snR52, U2921; suppressor of PAB1 mutants
YCL055W	88	105	232	226	94	130	180	155	KAR4	Transcription factor required for response to pheromones; also required during meiosis; exists in two forms, a slower-migrating form more abundant during vegetative growth and a faster-migrating form induced by pheromone
YCL056C	267	216	157	272	229	253	87	123	PEX34	Protein that regulates peroxisome populations; peroxisomal integral membrane protein; interacts with Pex11p, Pex25p, and Pex27p to control both constitutive peroxisome division and peroxisome morphology and abundance during peroxisome proliferation
YCL057C-A	573	502	114	146	714	519	202	169	MIC10,MCS10,MIO10,MOS1	Conserved component of the MICOS complex; MICOS (formerly MINOS or MitOS) is a mitochondrial inner membrane complex that extends into the intermembrane space and has a role in the maintenance of crista junctions, inner membrane architecture, and formation of contact sites to the outer membrane; ortholog of human MINOS1
YCL057W	101	180	548	510	156	186	361	364	PRD1	Zinc metalloendopeptidase; found in the cytoplasm and intermembrane space of mitochondria; with Cym1p, involved in degradation of mitochondrial proteins and of presequence peptides cleaved from imported proteins; protein abundance increases in response to DNA replication stress
YCL058C	307	199	20	81	430	206	133	48	FYV5,MDF1	Protein involved in regulation of the mating pathway; binds with Matalpha2p to promoters of haploid-specific genes; required for survival upon exposure to K1 killer toxin; involved in ion homeostasis
YCL058W-A	327	238	168	245	218	201	128	155	ADF1	Transcriptional repressor encoded by the FYV5 antisense strand; negatively regulates transcription of FYV5 by binding to the promoter on the sense strand
YCL059C	230	207	541	467	217	204	365	284	KRR1	Nucleolar protein required for rRNA synthesis and ribosomal assembly; required for the synthesis of 18S rRNA and for the assembly of 40S ribosomal subunit; essential gene
YCL061C	31	44	436	402	71	51	155	93	MRC1,YCL060C,chromatin-modulating protein MRC1	S-phase checkpoint protein required for DNA replication; couples DNA helicase and DNA polymerase; interacts with and stabilizes Pol2p at stalled replication forks during stress, where it forms a pausing complex with Tof1p and is phosphorylated by Mec1p; with Hog1p defines a novel S-phase checkpoint that permits eukaryotic cells to prevent conflicts between DNA replication and transcription; prote…
YCL063W	68	99	124	119	114	108	165	70	VAC17,YCL062W	Phosphoprotein involved in vacuole inheritance; degraded in late M phase of the cell cycle; acts as a vacuole-specific receptor for myosin Myo2p
YCL064C	33	40	409	603	36	49	283	305	CHA1,L-serine/L-threonine ammonia-lyase CHA1	Catabolic L-serine (L-threonine) deaminase; catalyzes the degradation of both L-serine and L-threonine; required to use serine or threonine as the sole nitrogen source, transcriptionally induced by serine and threonine
YCL065W	0	0	0	0	0	2	0	0		Dubious open reading frame; unlikely to encode a functional protein, based on available experimental and comparative sequence data; overlaps HMLALPHA1
YCL066W	0	0	0	0	0	0	0	0	HMLALPHA1,ALPHA1	Silenced copy of ALPHA1 at HML; ALPHA1 encodes a transcriptional coactivator involved in the regulation of mating-type alpha-specific gene expression
YCL067C	0	0	0	0	0	0	0	0	HMLALPHA2,ALPHA2	Silenced copy of ALPHA2 at HML; homeobox-domain protein that associates with Mcm1p in haploid cells to repress a-specific gene expression and interacts with a1p in diploid cells to repress haploid-specific gene expression
YCL068C	0	0	0	0	0	3	0	0		Putative protein of unknown function
YCL069W	0	0	8	4	0	0	0	0	VBA3	Permease of basic amino acids in the vacuolar membrane; VBA3 has a paralog, VBA5, that arose from a segmental duplication
YCL073C	0	0	5	3	0	0	0	0	GEX1	Proton:glutathione antiporter; localized to the vacuolar and plasma membranes; imports glutathione from the vacuole and exports it through the plasma membrane; has a role in resistance to oxidative stress and modulation of the PKA pathway; GEX1 has a paralog, GEX2, that arose from a segmental duplication
YCL074W	0	0	13	13	0	0	0	0		Pseudogene: encodes fragment of Ty Pol protein
YCL075W	0	0	0	0	0	0	0	0		Pseudogene: encodes fragment of Ty Pol protein
YCL076W	0	0	0	0	0	0	0	0		Dubious open reading frame; unlikely to encode a functional protein, based on available experimental and comparative sequence data
YCR001W	0	0	0	12	0	0	0	0		Dubious open reading frame; unlikely to encode a functional protein, based on available experimental and comparative sequence data; YCR001W is not an essential gene
YCR002C	197	223	385	481	310	312	309	412	CDC10,septin CDC10	Component of the septin ring, required for cytokinesis; septins are GTP-binding proteins that assemble into rod-like hetero-oligomers that can associate to form filaments; septin rings at the mother-bud neck act as scaffolds for recruiting cell division factors and as barriers to prevent diffusion of specific proteins between mother and daughter cells; N-terminus interacts with phosphatidylinosit…
YCR003W	945	639	89	141	610	538	168	207	MRPL32,YmL32,mitochondrial 54S ribosomal protein YmL32	Mitochondrial ribosomal protein of the large subunit; protein abundance increases in response to DNA replication stress
YCR004C	219	320	467	529	424	459	401	530	YCP4	Protein of unknown function; has sequence and structural similarity to flavodoxins; predicted to be palmitoylated; the authentic, non-tagged protein is detected in highly purified mitochondria in high-throughput studies
YCR005C	163	143	1936	2073	451	509	1037	830	CIT2,citrate (Si)-synthase CIT2	Citrate synthase; catalyzes the condensation of acetyl coenzyme A and oxaloacetate to form citrate, peroxisomal isozyme involved in glyoxylate cycle; expression is controlled by Rtg1p and Rtg2p transcription factors; CIT2 has a paralog, CIT1, that arose from the whole genome duplication
YCR006C	1	0	7	24	9	13	1	18		Dubious open reading frame; unlikely to encode a functional protein, based on available experimental and comparative sequence data
YCR007C	48	38	933	1385	82	107	233	212	DUP240 family protein	Putative integral membrane protein; member of DUP240 gene family; YCR007C is not an essential gene
YCR008W	118	90	349	406	130	121	258	241	SAT4,HAL4,serine/threonine protein kinase SAT4	Ser/Thr protein kinase involved in salt tolerance; funtions in regulation of Trk1p-Trk2p potassium transporter; overexpression affects the Fe-S and lipoamide containing proteins in the mitochondrion; required for lipoylation of Lat1p, Kgd2p and Gcv3p; partially redundant with Hal5p; has similarity to Npr1p; localizes to the cytoplasm and mitochondrion
YCR009C	272	300	712	1037	389	359	430	503	RVS161,END6,FUS7,SPE161,amphiphysin-like protein RVS161	Amphiphysin-like lipid raft protein; interacts with Rvs167p and regulates polarization of the actin cytoskeleton, endocytosis, cell polarity, cell fusion and viability following starvation or osmotic stress
YCR010C	2	0	22	84	6	6	14	13	ADY2,ATO1	Acetate transporter required for normal sporulation; phosphorylated in mitochondria; ADY2 has a paralog, ATO2, that arose from the whole genome duplication
YCR011C	100	125	1112	1221	226	284	259	373	ADP1,putative ATP-dependent permease ADP1	Putative ATP-dependent permease of the ABC transporter family
YCR012W	2969	2979	10365	12645	6071	5129	7996	8497	PGK1,phosphoglycerate kinase	3-phosphoglycerate kinase; catalyzes transfer of high-energy phosphoryl groups from the acyl phosphate of 1,3-bisphosphoglycerate to ADP to produce ATP; key enzyme in glycolysis and gluconeogenesis
YCR013C	0	0	0	0	0	3	0	0		Dubious open reading frame; unlikely to encode a functional protein, based on available experimental and comparative sequence data; transcription of both YCR013C and the overlapping essential gene PGK1 is reduced in a gcr1 null mutant
YCR014C	46	68	456	475	123	122	148	178	POL4,POLX	DNA polymerase IV; undergoes pair-wise interactions with Dnl4p-Lif1p and Rad27p to mediate repair of DNA double-strand breaks by non-homologous end joining (NHEJ); homologous to mammalian DNA polymerase beta
YCR015C	39	38	72	92	47	55	43	38		Putative protein of unknown function; YCR015C is not an essential gene
YCR016W	205	162	188	172	160	122	196	181		Putative protein of unknown function; green fluorescent protein (GFP)-fusion protein localizes to the nucleolus and nucleus; predicted to be involved in ribosome biogenesis
YCR017C	254	256	984	1260	312	358	454	476	CWH43	Putative sensor/transporter protein involved in cell wall biogenesis; contains 14-16 transmembrane segments and several putative glycosylation and phosphorylation sites; null mutation is synthetically lethal with pkc1 deletion
YCR018C	445	342	144	187	416	399	235	288	SRD1	Protein involved in the processing of pre-rRNA to mature rRNA; contains a C2/C2 zinc finger motif; srd1 mutation suppresses defects caused by the rrp1-1 mutation
YCR018C-A	3	3	23	9	3	6	0	4		Putative protein of unknown function; encoded opposite a Ty1 LTR
YCR019W	38	34	132	97	75	83	57	81	MAK32	Protein necessary for stability of L-A dsRNA-containing particles
YCR020C	56	48	81	146	67	62	36	71	PET18,HIT2	Protein of unknown function; has weak similarity to proteins involved in thiamin metabolism; expression is induced in the absence of thiamin
YCR020C-A	764	597	146	204	562	507	257	299	MAK31,LSM9,NAA38,SMX1	Non-catalytic subunit of N-terminal acetyltransferase of the NatC type; required for replication of dsRNA virus; member of the Sm protein family
YCR020W-B	199	154	19	59	116	93	33	20	HTL1	Component of the RSC chromatin remodeling complex; RSC functions in transcriptional regulation and elongation, chromosome stability, and establishing sister chromatid cohesion; involved in telomere maintenance
YCR021C	26	38	2124	2761	190	235	659	675	HSP30,YRO1	Negative regulator of the H(+)-ATPase Pma1p; stress-responsive protein; hydrophobic plasma membrane localized; induced by heat shock, ethanol treatment, weak organic acid, glucose limitation, and entry into stationary phase
YCR022C	9	6	2	7	20	6	0	10		Dubious open reading frame; unlikely to encode a functional protein, based on available experimental and comparative sequence data; YCR022C is not an essential gene
YCR023C	74	70	159	162	99	99	136	104		Vacuolar membrane protein of unknown function; member of the multidrug resistance family; YCR023C is not an essential gene
YCR024C	53	38	220	188	46	55	125	85	SLM5,asparagine--tRNA ligase SLM5	Mitochondrial asparaginyl-tRNA synthetase
YCR024C-A	1253	1816	717	1200	1369	1234	442	574	PMP1	Regulatory subunit for the plasma membrane H(+)-ATPase Pma1p; small single-membrane span proteolipid; forms unique helix and positively charged cytoplasmic domain that is able to specifically segregate phosphatidylserines; PMP1 has a paralog, PMP2, that arose from the whole genome duplication
YCR024C-B	4483	3527	2051	2747	4495	3524	1471	1294		Putative protein of unknown function; identified by expression profiling and mass spectrometry
YCR025C	1	0	12	5	1	1	0	0		Dubious open reading frame; unlikely to encode a functional protein, based on available experimental and comparative sequence data; YCR025C is not an essential gene
YCR026C	62	62	641	655	115	79	313	249	NPP1	Nucleotide pyrophosphatase/phosphodiesterase; mediates extracellular nucleotide phosphate hydrolysis along with Npp2p and Pho5p; activity and expression enhanced during conditions of phosphate starvation; involved in spore wall assembly; NPP1 has a paralog, NPP2, that arose from the whole genome duplication, and an npp1 npp2 double mutant exhibits reduced dityrosine fluorescence relative to the s…
YCR027C	47	55	73	132	43	40	24	53	RHB1,RSG1,putative GTPase RHB1	Putative Rheb-related GTPase; involved in regulating canavanine resistance and arginine uptake; member of the Ras superfamily of G-proteins
YCR028C	16	24	169	216	23	21	45	120	FEN2	Plasma membrane H+-pantothenate symporter; confers sensitivity to the antifungal agent fenpropimorph; relocalizes from vacuole to cytoplasm upon DNA replication stress
YCR028C-A	3239	3115	388	589	2709	2973	723	834	RIM1	ssDNA-binding protein essential for mitochondrial genome maintenance; involved in mitochondrial DNA replication
YCR030C	71	79	556	525	145	133	409	282	SYP1,YCR029C-A	Negative regulator of WASP-Arp23 complex; involved in endocytic site formation; directly inhibits Las17p stimulation of Arp23 complex-mediated actin assembly in vitro; may regulate assembly and disassembly of the septin ring; colocalizes and interacts with septin subunits; potential role in actin cytoskeletal organization
YCR031C	6376	7151	884	1571	4015	4271	1456	2273	RPS14A,CRY1,RPL59,S11,S14A,ribosomal 40S subunit protein S14A,rp59A	Protein component of the small (40S) ribosomal subunit; required for ribosome assembly and 20S pre-rRNA processing; mutations confer cryptopleurine resistance; homologous to mammalian ribosomal protein S14 and bacterial S11; RPS14A has a paralog, RPS14B, that arose from the whole genome duplication
YCR032W	113	117	673	828	146	208	256	276	BPH1	Protein homologous to Chediak-Higashi syndrome and Beige proteins; both of which are implicated in disease syndromes in human and mouse, respectively, due to defective lysosomal trafficking; mutant phenotype and genetic interactions suggest a role in protein sorting
YCR033W	78	106	1015	982	114	134	324	272	SNT1	Subunit of the Set3C deacetylase complex; interacts directly with the Set3C subunit, Sif2p; putative DNA-binding protein; mutant has increased aneuploidy tolerance; relocalizes to the cytosol in response to hypoxia
YCR034W	219	240	326	381	324	224	404	150	ELO2,FEN1,GNS1,VBM2,fatty acid elongase ELO2	Fatty acid elongase, involved in sphingolipid biosynthesis; acts on fatty acids of up to 24 carbons in length; mutations have regulatory effects on 1,3-beta-glucan synthase, vacuolar ATPase, and the secretory pathway; ELO2 has a paralog, ELO1, that arose from the whole genome duplication
YCR035C	60	77	319	274	124	106	162	119	RRP43	Exosome non-catalytic core component; involved in 3'-5' RNA processing and degradation in both the nucleus and the cytoplasm; has similarity to E. coli RNase PH and to human hRrp43p (OIP2, EXOSC8); protein abundance increases in response to DNA replication stress
YCR036W	70	126	448	671	118	98	220	303	RBK1	Putative ribokinase
YCR037C	89	100	328	341	105	116	277	161	PHO87	Low-affinity inorganic phosphate (Pi) transporter; acts upstream of Pho81p in regulation of the PHO pathway; expression is independent of Pi concentration and Pho4p activity; contains 12 membrane-spanning segments; PHO87 has a paralog, PHO90, that arose from the whole genome duplication
YCR038C	92	61	177	119	118	107	113	119	BUD5,Ras family guanine nucleotide exchange factor BUD5	GTP/GDP exchange factor for Rsr1p (Bud1p); required for both axial and bipolar budding patterns; mutants exhibit random budding in all cell types
YCR038W-A	0	0	0	0	0	0	0	0		Dubious open reading frame; unlikely to encode a functional protein, based on available experimental and comparative sequence data; completely overlaps the verified gene BUD5/YCR038C; identified by homology with hemiascomycetous yeast species
YCR039C	0	0	0	0	0	0	0	0	MATALPHA2,ALPHA2	Homeobox-domain protein; with Mcm1p, represses a-specific genes in haploids; acts with A1p to repress transcription of haploid-specific genes in diploids; one of two genes encoded by the MATalpha mating type cassette
YCR040W	0	0	0	0	0	0	0	0	MATALPHA1,ALPHA1	Transcriptional co-activator that regulates mating-type-specific genes; targets the transcription factor Mcm1p to the promoters of alpha-specific genes; one of two genes encoded by the MATalpha mating type cassette
YCR041W	13	17	2	0	27	24	16	6		Uncharacterized open reading frame; overexpression suppresses the high-frequency loss of mini-chromosomes, probably by increasing the rate of proper chromosome segregation; translated gene product of YCR041W, but not its transcript, is responsible for suppression; suppression ability of YCR041W is completely dependent on silencing protein Sir4p
YCR042C	85	66	352	450	133	94	185	116	TAF2,TAF150,TSM1,TafII150	TFIID subunit (150 kDa); involved in RNA polymerase II transcription initiation
YCR043C	818	832	179	317	467	483	171	164		Putative protein of unknown function; green fluorescent protein (GFP)-fusion protein localizes to the Golgi apparatus; YCR043C is not an essential gene
YCR044C	139	113	138	257	163	154	144	145	PER1,COS16	Protein of the endoplasmic reticulum; required for GPI-phospholipase A2 activity that remodels the GPI anchor as a prerequisite for association of GPI-anchored proteins with lipid rafts; functionally complemented by human ortholog PERLD1
YCR045C	1	3	69	84	1	0	4	14	RRT12,OSW3	Probable subtilisin-family protease; role in formation of the dityrosine layer of spore walls; localizes to the spore wall and also the nuclear envelope and ER region in mature spores
YCR045W-A	5	2	30	42	4	3	22	34		Dubious open reading frame; unlikely to encode a functional protein, based on available experimental and comparative sequence data; completely overlaps with YCR045C; identified by gene-trapping, microarray expression analysis, and genome-wide homology searching
YCR046C	115	111	314	269	121	104	112	129	IMG1,mitochondrial 54S ribosomal protein IMG1	Mitochondrial ribosomal protein of the large subunit; required for respiration and for maintenance of the mitochondrial genome
YCR047C	35	51	276	261	57	51	94	227	BUD23	Methyltransferase; methylates residue G1575 of 18S rRNA; required for rRNA processing and nuclear export of 40S ribosomal subunits independently of methylation activity; diploid mutant displays random budding pattern
YCR047W-A	0	0	8	9	0	0	9	0		Dubious open reading frame; unlikely to encode a functional protein, based on available experimental and comparative sequence data; completely overlaps with YCR047C; identified by gene-trapping, microarray expression analysis, and genome-wide homology searching
YCR048W	40	73	914	869	43	50	190	189	ARE1,SAT2	Acyl-CoA:sterol acyltransferase; endoplasmic reticulum enzyme that contributes the major sterol esterification activity in the absence of oxygen; ARE1 has a paralog, ARE2, that arose from the whole genome duplication
YCR049C	0	0	2	4	0	0	0	0		Dubious open reading frame; unlikely to encode a functional protein, based on available experimental and comparative sequence data
YCR050C	0	0	0	0	1	0	0	0		Non-essential protein of unknown function; deletion mutant is synthetically sick or lethal with alpha-synuclein
YCR051W	82	87	356	453	89	104	230	303		Putative protein of unknown function; green fluorescent protein (GFP)-fusion protein localizes to the cytoplasm and nucleus; contains ankyrin (Ank) repeats; YCR051W is not an essential gene
YCR052W	117	118	405	384	151	131	370	232	RSC6	Component of the RSC chromatin remodeling complex; essential for mitotic growth; RSC6 has a paralog, SNF12, that arose from the whole genome duplication
YCR053W	441	462	808	781	743	636	994	857	THR4,threonine synthase THR4	Threonine synthase; conserved protein that catalyzes formation of threonine from O-phosphohomoserine; expression is regulated by the GCN4-mediated general amino acid control pathway
YCR054C	33	41	121	79	66	67	41	92	CTR86	Essential protein of unknown function; with orthologs in Ashbya gossypii and Candida albicans; similar to human ATXN10, mutations in which cause spinocerebellar ataxia type 10; codon usage corresponds to that observed for yeast genes expressed at low levels; relative distribution to the nucleus increases upon DNA replication stress
YCR057C	175	203	542	541	191	163	330	362	PWP2,UTP1,YCR055C,YCR058C	Conserved 90S pre-ribosomal component; essential for proper endonucleolytic cleavage of the 35 S rRNA precursor at A0, A1, and A2 sites; contains eight WD-repeats; PWP2 deletion leads to defects in cell cycle and bud morphogenesis
YCR059C	46	41	432	561	29	50	132	132	YIH1	Negative regulator of eIF2 kinase Gcn2p; competes with Gcn2p for binding to Gcn1p; may contribute to regulation of translation in response to starvation via regulation of Gcn2p; binds to monomeric actin and to ribosomes and polyribosomes; ortholog of mammalian IMPACT
YCR060W	739	645	210	458	563	620	169	305	TAH1	Component of conserved R2TP complex (Rvb1-Rvb2-Tah1-Pih1); R2TP complex interacts with Hsp90 (Hsp82p and Hsc82p) to mediate assembly of large protein complexes such as box C/D snoRNPs and RNA polymerase II; contains a single TPR domain with at least two TPR motifs; plays a role in determining prion variants
YCR061W	11	17	92	49	25	33	58	65	YCR062W	Protein of unknown function; green fluorescent protein (GFP)-fusion protein localizes to the cytoplasm in a punctate pattern; induced by treatment with 8-methoxypsoralen and UVA irradiation
YCR063W	22	34	56	109	33	39	33	26	BUD31,CWC14	Component of the SF3b subcomplex of the U2 snRNP; increases efficiency of first and second step pre-mRNA splicing; diploid mutants display a random budding pattern instead of the wild-type bipolar pattern; facilitates passage through G1/S Start, but is not required for G2/M transition or exit from mitosis
YCR064C	37	34	6	0	38	64	7	4		Dubious open reading frame; unlikely to encode a functional protein, based on available experimental and comparative sequence data; partially overlaps the verified gene BUD31
YCR065W	19	10	274	207	28	30	95	124	HCM1	Forkhead transcription factor; drives S-phase specific expression of genes involved in chromosome segregation, spindle dynamics, and budding; suppressor of calmodulin mutants with specific SPB assembly defects; telomere maintenance role; regulates replicative lifespan; ortholog of C. elegans lifespan regulator PHA-4
YCR066W	44	23	114	142	36	36	98	85	RAD18,E3 ubiquitin-protein ligase RAD18	E3 ubiquitin ligase; forms heterodimer with Rad6p to monoubiquitinate PCNA-K164; heterodimer binds single-stranded DNA and has single-stranded DNA dependent ATPase activity; required for postreplication repair; SUMO-targeted ubiquitin ligase (STUbl) that contains a SUMO-interacting motif (SIM) which stimulates its ubiquitin ligase activity towards the sumoylated form of PCNA
YCR067C	74	104	729	725	120	133	321	235	SED4	Integral ER membrane protein that stimulates Sar1p GTPase activity; involved in COPII vesicle budding through disassociation of coat proteins from membranes onto liposomes; binds Sec16p; SED4 has a paralog, SEC12, that arose from the whole genome duplication
YCR068W	9	7	288	254	15	13	99	85	ATG15,AUT5,CVT17,triglyceride lipase ATG15	Lipase required for intravacuolar lysis of autophagic and Cvt bodies; targeted to intravacuolar vesicles during autophagy via the multivesicular body (MVB) pathway
YCR069W	136	147	1129	1027	291	224	435	354	CPR4,CYP4,SCC3,YCR070W,peptidylprolyl isomerase family protein CPR4	Peptidyl-prolyl cis-trans isomerase (cyclophilin); catalyzes the cis-trans isomerization of peptide bonds N-terminal to proline residues; has a potential role in the secretory pathway; CPR4 has a paralog, CPR8, that arose from the whole genome duplication
YCR071C	703	714	112	166	418	276	95	144	IMG2,mitochondrial 54S ribosomal protein IMG2	Mitochondrial ribosomal protein of the large subunit; conserved in metazoa, with similarity to human mitochondrial ribosomal protein MRPL49
YCR072C	53	74	210	230	56	37	112	158	RSA4	WD-repeat protein involved in ribosome biogenesis; may interact with ribosomes; required for maturation and efficient intra-nuclear transport or pre-60S ribosomal subunits, localizes to the nucleolus
YCR073C	58	70	561	718	52	44	215	194	SSK22,mitogen-activated protein kinase kinase kinase SSK22	MAP kinase kinase kinase of HOG1 mitogen-activated signaling pathway; functionally redundant with Ssk2p; interacts with and is activated by Ssk1p; phosphorylates Pbs2p; SSK22 has a paralog, SSK2, that arose from the whole genome duplication
YCR073W-A	29	18	152	219	45	23	82	103	SOL2,YCRX13W	Protein with a possible role in tRNA export; shows similarity to 6-phosphogluconolactonase non-catalytic domains but does not exhibit this enzymatic activity; homologous to Sol3p and Sol4p; SOL2 has a paralog, SOL1, that arose from the whole genome duplication
YCR075C	9	37	21	53	33	41	44	52	ERS1	Protein with similarity to human cystinosin; cystinosin is a H(+)-driven transporter involved in L-cystine export from lysosomes and implicated in the disease cystinosis; contains seven transmembrane domains
YCR075W-A	186	185	91	112	247	284	191	230		Putative protein of unknown function; identified by homology to Ashbya gossypii; YCR075W-A has a paralog, YNR034W-A, that arose from the whole genome duplication
YCR076C	45	84	143	100	98	102	78	75	FUB1	Proteasome-binding protein; interacts physically with multiple subunits of the 20S proteasome and genetically with genes encoding 20S core particle and 19S regulatory particle subunits; exhibits boundary activity which blocks the propagation of heterochromatic silencing; contains a PI31 proteasome regulator domain and sequence similarity with human PSMF1, a proteasome inhibitor; not an essential …
YCR077C	304	370	654	717	469	434	541	478	PAT1,MRT1	Deadenylation-dependent mRNA-decapping factor; also required for faithful chromosome transmission, maintenance of rDNA locus stability, and protection of mRNA 3'-UTRs from trimming; associated with topoisomerase II; binds to mRNAs under glucose starvation, most often in the 3' UTR; functionally linked to Pab1p; forms cytoplasmic foci upon DNA replication stress; phosphorylation by PKA inhibits P …
YCR079W	39	41	600	401	60	59	177	208	PTC6,AUP1,PPP2,type 2C protein phosphatase PTC6	Mitochondrial type 2C protein phosphatase (PP2C); has similarity to mammalian PP1Ks; involved in mitophagy; null mutant is sensitive to rapamycin and has decreased phosphorylation of the Pda1 subunit of pyruvate dehydrogenase
YCR081C-A	3	0	0	0	6	0	9	0		Dubious open reading frame; unlikely to encode a functional protein, based on available experimental and comparative sequence data; completely overlaps with SRB8/YCR081W; identified by gene-trapping, microarray expression analysis, and genome-wide homology searching
YCR081W	9	11	213	216	26	36	45	102	SRB8,GIG1,MED12,NUT6,SSN5,YCR080W	Subunit of the RNA polymerase II mediator complex; associates with core polymerase subunits to form the RNA polymerase II holoenzyme; essential for transcriptional regulation; involved in glucose repression
YCR082W	898	969	634	890	1061	1118	555	573	AHC2	Component of the ADA histone acetyltransferase complex; Ach2p and Ach1p are unique to the ADA complex and not shared with the related SAGA and SLIK complexes; may tether Ach1p to the complex
YCR083W	391	277	305	325	405	248	182	125	TRX3	Mitochondrial thioredoxin; highly conserved oxidoreductase required to maintain the redox homeostasis of the cell, forms the mitochondrial thioredoxin system with Trr2p, redox state is maintained by both Trr2p and Glr1p
YCR084C	138	186	585	655	229	206	665	522	TUP1,AAR1,AER2,AMM1,CRT4,CYC9,FLK1,ROX4,SFL2,UMR7,chromatin-silencing transcriptional regulator TUP1	General repressor of transcription; forms complex with Cyc8p, involved in the establishment of repressive chromatin structure through interactions with histones H3 and H4, appears to enhance expression of some genes
YCR085W	14	6	0	3	10	19	1	15		Dubious open reading frame; unlikely to encode a functional protein, based on available experimental and comparative sequence data
YCR086W	79	46	89	106	57	56	53	48	CSM1	Nucleolar protein that mediates homolog segregation during meiosis I; forms a complex with Lrs4p and then Mam1p at kinetochores; required for condensin recruitment to the replication fork barrier site and rDNA repeat segregation
YCR087C-A	985	972	281	394	631	546	277	393	LUG1	Putative protein of unknown function; green fluorescent protein (GFP)-fusion protein localizes to the nucleolus; YCR087C-A is not an essential gene
YCR087W	4	0	0	9	3	0	9	5		Dubious open reading frame; unlikely to encode a functional protein, based on available experimental and comparative sequence data; partially overlaps uncharacterized gene YCR087C-A; YCR087W is not an essential gene
YCR088W	105	103	850	653	245	177	558	505	ABP1	Actin-binding protein of the cortical actin cytoskeleton; important for activation of the Arp2/3 complex that plays a key role actin in cytoskeleton organization; inhibits barbed-end actin filament elongation; phosphorylation within its Proline-Rich Regio, mediated by Cdc28p and Pho85p, protects Abp1p from proteolysis mediated by its own PEST sequences; mammalian homologue of HIP-55 (hematopoieti…
YCR089W	81	57	490	407	124	113	149	132	FIG2	Cell wall adhesin, expressed specifically during mating; may be involved in maintenance of cell wall integrity during mating; FIG2 has a paralog, AGA1, that arose from the whole genome duplication
YCR090C	680	674	183	292	519	429	237	299		Putative protein of unknown function; green fluorescent protein (GFP)-fusion protein localizes to the cytoplasm and nucleus; YCR090C is not an essential gene
YCR091W	21	25	102	160	86	109	81	61	KIN82,FPK2,putative serine/threonine protein kinase KIN82	Putative serine/threonine protein kinase; implicated in the regulation of phospholipid asymmetry through the activation of phospholipid translocases (flippases); involved in the phosphorylation of upstream inhibitory kinase Ypk1p along with Fpk1p; has a redundant role in the cellular response to mating pheromone; KIN82 has a paralog, FPK1, that arose from the whole genome duplication
YCR092C	25	71	131	206	56	90	60	72	MSH3,mismatch repair protein MSH3	Mismatch repair protein; forms dimers with Msh2p that mediate repair of insertion or deletion mutations and removal of nonhomologous DNA ends, contains a PCNA (Pol30p) binding motif required for genome stability
YCR093W	324	282	1372	1159	579	517	792	582	CDC39,CCR4-NOT core subunit CDC39,NOT1,ROS1,SMD6	Component of the CCR4-NOT1 core complex; this complex has multiple roles in regulating mRNA levels including regulation of transcription and destabilizing mRNAs by deadenylation; basal transcription factor
YCR094W	32	34	165	189	57	43	80	119	CDC50,aminophospholipid translocase regulatory protein CDC50	Endosomal protein that interacts with phospholipid flippase Drs2p; interaction with Cdc50p is essential for Drs2p catalytic activity; mutations affect cell polarity and polarized growth; similar to Lem3p; CDC50 has a paralog, YNR048W, that arose from the whole genome duplication
YCR095C	66	67	218	275	108	99	105	148	OCA4	Cytoplasmic protein required for replication of Brome mosaic virus; S. cerevisiae is a model system for studying replication of positive-strand RNA viruses in their natural hosts
YCR095W-A	1	0	1	6	5	3	0	4		Putative protein of unknown function
YCR096C	0	0	0	0	0	0	0	0	HMRA2,A2	Silenced copy of a2 at HMR; similarity to Alpha2p; required along with a1p for inhibiting expression of the HO endonuclease in a/alpha HO/HO diploid cells with an active mating-type interconversion system
YCR097W	1227	1022	474	949	2378	2098	592	864	HMRA1,YCR097WB	Silenced copy of a1 at HMR; homeobox corepressor that interacts with Alpha2p to repress haploid-specific gene transcription in diploid cells
YCR097W-A	0	0	0	0	0	0	0	0		Dubious open reading frame; unlikely to encode a functional protein, based on available experimental and comparative sequence data; identified by homology to a hemiascomycetous yeast protein
YCR098C	218	278	261	347	28	31	27	20	GIT1	Plasma membrane permease; mediates uptake of glycerophosphoinositol and glycerophosphocholine as sources of the nutrients inositol and phosphate; expression and transport rate are regulated by phosphate and inositol availability
YCR099C	15	5	991	979	16	8	120	121		Putative protein of unknown function
YCR100C	2	1	1280	1434	1	10	101	97		Putative protein of unknown function
YCR101C	10	11	283	461	12	13	14	62		Putative protein of unknown function; localizes to the membrane fraction; YCR101C is not an essential gene
YCR102C	12	23	204	168	10	16	40	30		Putative protein of unknown function; involved in copper metabolism; similar to C. carbonum toxD gene; member of the quinone oxidoreductase family
YCR102W-A	1	0	27	23	1	4	0	3		Dubious open reading frame; unlikely to encode a functional protein, based on available experimental and comparative sequence data
YCR104W	0	1	23	2	1	0	4	4	PAU3,seripauperin PAU3	Member of the seripauperin multigene family; encoded mainly in subtelomeric region; active during alcoholic fermentation; regulated by anaerobiosis; negatively regulated by oxygen; repressed by heme
YCR105W	45	13	121	82	48	48	20	9	ADH7,ADHVII	NADPH-dependent medium chain alcohol dehydrogenase; has broad substrate specificity; member of the cinnamyl family of alcohol dehydrogenases; may be involved in fusel alcohol synthesis or in aldehyde tolerance
YCR106W	8	7	70	88	14	11	39	22	RDS1	Putative zinc cluster transcription factor; involved in conferring resistance to cycloheximide
YCR107W	15	20	81	82	15	17	43	71	AAD3	Putative aryl-alcohol dehydrogenase; similar to P. chrysosporium aryl-alcohol dehydrogenase; mutational analysis has not yet revealed a physiological role; AAD3 has a paralog, AAD15, that arose from a segmental duplication; members of the AAD gene family comprise three pairs (AAD3 + AAD15, AAD6/AAD16 + AAD4, AAD10 + AAD14) whose two genes are more related to one another than to other members of t…
YCR108C	0	0	1	0	0	0	0	0		Putative protein of unknown function; identified by fungal homology and RT-PCR
YDL001W	59	81	167	132	133	192	85	120	RMD1	Cytoplasmic protein required for sporulation
YDL002C	94	71	172	134	138	95	149	66	NHP10,HMO2	Non-essential INO80 chromatin remodeling complex subunit; preferentially binds DNA ends, protecting them from exonucleatic cleavage; deletion affects telomere maintenance via recombination; related to mammalian high mobility group proteins
YDL003W	80	81	244	245	152	113	191	157	MCD1,PDS3,RHC21,SCC1	Essential alpha-kleisin subunit of the cohesin complex; required for sister chromatid cohesion in mitosis and meiosis; apoptosis induces cleavage and translocation of a C-terminal fragment to mitochondria; expression peaks in S phase
YDL004W	622	704	289	539	460	444	299	333	ATP16,F1F0 ATP synthase subunit delta	Delta subunit of the central stalk of mitochondrial F1F0 ATP synthase; F1F0 ATP synthase is a large, evolutionarily conserved enzyme complex required for ATP synthesis; F1 translationally regulates ATP6 and ATP8 expression to achieve a balanced output of ATP synthase genes encoded in nucleus and mitochondria; phosphorylated
YDL005C	84	102	656	478	153	130	249	160	MED2	Subunit of the RNA polymerase II mediator complex; associates with core polymerase subunits to form the RNA polymerase II holoenzyme; essential for transcriptional regulation; relocalizes to the cytosol in response to hypoxia
YDL006W	56	48	205	248	88	50	59	83	PTC1,CWH47,KCS2,TPD1,type 2C protein phosphatase PTC1	Type 2C protein phosphatase (PP2C); dephosphorylates Hog1p, inactivating osmosensing MAPK cascade; involved in Fus3p activation during pheromone response; deletion affects precursor tRNA splicing, mitochondrial inheritance, and sporulation
YDL007C-A	1	3	6	8	1	0	0	0		Putative protein of unknown function
YDL007W	189	290	1032	1281	382	369	729	701	RPT2,YHS4,YTA5,proteasome regulatory particle base subunit RPT2	ATPase of the 19S regulatory particle of the 26S proteasome; one of six ATPases of the regulatory particle; involved in the degradation of ubiquitinated substrates; required for normal peptide hydrolysis by the core 20S particle; N-myristoylation of Rpt2p at Gly2 is involved in regulating the proper intracellular distribution of proteasome activity by controlling the nuclear localization of the 2…
YDL008W	391	404	121	216	306	348	123	179	APC11,anaphase promoting complex subunit 11	Catalytic core subunit, Anaphase-Promoting Complex/Cyclosome (APC/C); which is a ubiquitin-protein ligase required for degradation of anaphase inhibitors, including mitotic cyclins, during the metaphase/anaphase transition; contains a RING-H2 domain that is required for activity
YDL009C	25	4	0	0	48	48	43	23		Protein of unknown function; mRNA identified as translated by ribosome profiling data; partially overlaps the verified ORF YDL010W; YDL009C is not an essential gene
YDL010W	94	85	652	675	132	152	226	212	GRX6,glutathione-disulfide reductase GRX6	Cis-golgi localized monothiol glutaredoxin, binds Fe-S cluster; more similar in activity to dithiol than other monothiol glutaredoxins; involved in the oxidative stress response; GRX6 has a paralog, GRX7, that arose from the whole genome duplication
YDL011C	0	0	0	0	0	0	0	0		Dubious open reading frame; unlikely to encode a functional protein, based on available experimental and comparative sequence data; overlaps the uncharacterized ORF YDL010W
YDL012C	1520	987	599	574	1425	837	840	405		Tail-anchored plasma membrane protein with a conserved CYSTM module; possibly involved in response to stress; may contribute to non-homologous end-joining (NHEJ) based on ydl012c htz1 double null phenotype; YDL012C has a paralog, YBR016W, that arose from the whole genome duplication
YDL013W	17	24	378	431	67	58	130	170	SLX5,HEX3,SUMO-targeted ubiquitin ligase complex subunit SLX5,ULS2	Subunit of the Slx5-Slx8 SUMO-targeted ubiquitin ligase (STUbL) complex; stimulated by SUMO-modified substrates; contains a RING domain and two SIM motifs; forms SUMO-dependent nuclear foci, including DNA repair centers; associates with the centromere; null mutants are aneuploid, have a metaphase delay, and spindle defects including: mispositioned spindles, fish hook spindles, and aberrant spindl…
YDL014W	421	570	1028	1309	564	488	805	840	NOP1,LOT3,rRNA methyltransferase NOP1	Histone glutamine methyltransferase, modifies H2A at Q105 in nucleolus; component of the small subunit processome complex, which is required for processing of pre-18S rRNA; ortholog of mammalian fibrillarin
YDL015C	394	472	570	706	524	416	485	383	TSC13,trans-2-enoyl-CoA reductase (NADPH) TSC13	Enoyl reductase; catalyzes the last step in each cycle of very long chain fatty acid elongation; localizes to the ER, highly enriched in a structure marking nuclear-vacuolar junctions; coimmunoprecipitates with elongases Fen1p and Sur4p; protein increases in abundance and relative distribution to ER foci increases upon DNA replication stress
YDL016C	123	97	70	90	261	191	265	114		Dubious open reading frame; unlikely to encode a functional protein, based on available experimental and comparative sequence data; partially overlaps the verified ORF CDC7/YDL153C, the catalytic subunit of a complex that regulates DNA replication
YDL017W	18	14	161	146	26	28	85	73	CDC7,LSD6,SAS1,serine/threonine protein kinase CDC7	DDK (Dbf4-dependent kinase) catalytic subunit; required for origin firing and replication fork progression in mitotic S phase through phosphorylation of Mcm2-7p complexes and Cdc45p; kinase activity correlates with cyclical DBF4 expression; required for pre-meiotic DNA replication, meiotic DSB formation, recruitment of the monopolin complex to kinetochores during meiosis I and as a gene-specific …
YDL018C	67	65	120	104	84	78	59	71	ERP3	Protein with similarity to Emp24p and Erv25p; member of the p24 family involved in ER to Golgi transport
YDL019C	106	155	548	605	164	202	248	368	OSH2,oxysterol-binding protein related protein OSH2	Member of an oxysterol-binding protein family with seven members; in S. cerevisiae, family members have overlapping, redundant functions in sterol metabolism and collectively perform a function essential for viability; OSH2 has a paralog, SWH1, that arose from the whole genome duplication
YDL020C	108	133	1854	1943	286	275	473	438	RPN4,SON1,UFD5,stress-regulated transcription factor RPN4	Transcription factor that stimulates expression of proteasome genes; Rpn4p levels are in turn regulated by the 26S proteasome in a negative feedback control mechanism; RPN4 is transcriptionally regulated by various stress responses; relative distribution to the nucleus increases upon DNA replication stress
YDL021W	42	51	188	183	167	245	129	119	GPM2,phosphoglycerate mutase family protein GPM2	Homolog of Gpm1p phosphoglycerate mutase; converts 3-phosphoglycerate to 2-phosphoglycerate in glycolysis; may be non-functional; GPM2 has a paralog, GPM3, that arose from the whole genome duplication
YDL022C-A	0	0	3	6	0	0	0	0		Protein of unknown function; partially overlaps the verified gene DIA3; identified by fungal homology and RT-PCR; mRNA identified as translated by ribosome profiling data
YDL022W	70	76	583	779	334	334	595	461	GPD1,DAR1,HOR1,OSG1,OSR5,glycerol-3-phosphate dehydrogenase (NAD(+)) GPD1	NAD-dependent glycerol-3-phosphate dehydrogenase; key enzyme of glycerol synthesis, essential for growth under osmotic stress; expression regulated by high-osmolarity glycerol response pathway; protein abundance increases in response to DNA replication stress; constitutively inactivated via phosphorylation by the protein kinases YPK1 and YPK2, dephosphorylation increases catalytic activity; GPD1 …
YDL023C	0	0	5	4	0	0	0	0	SRF4	Dubious open reading frame; unlikely to encode a functional protein, based on available experimental and comparative sequence data; not conserved in other Saccharomyces species; overlaps the verified gene GPD1; deletion confers sensitivity to GSAO; deletion in cyr1 mutant results in loss of stress resistance
YDL024C	9	2	610	737	18	5	84	93	DIA3,putative acid phosphatase DIA3	Protein of unknown function; involved in invasive and pseudohyphal growth
YDL025C	77	66	370	430	128	112	252	138	RTK1,putative serine/threonine protein kinase RTK1	Putative protein kinase, potentially phosphorylated by Cdc28p; interacts with ribosome biogenesis factors, Cka2, Gus1 and Arc1; protein abundance increases in response to DNA replication stress
YDL025W-A	3	0	6	0	3	5	0	0		Dubious open reading frame; unlikely to encode a functional protein, based on available experimental and comparative sequence data; completely overlaps the ORF YDL025C; identified by gene-trapping, microarray expression analysis, and genome-wide homology searching
YDL026W	3	4	1	8	3	5	7	0		Dubious open reading frame; unlikely to encode a functional protein, based on available experimental and comparative sequence data
YDL027C	164	150	821	852	293	310	435	280		Putative protein of unknown function; the authentic, non-tagged protein is detected in highly purified mitochondria in high-throughput studies; YDL027C is not an essential gene
YDL028C	62	69	329	420	119	129	175	190	MPS1,PAC8,RPK1,serine/threonine/tyrosine protein kinase MPS1	Dual-specificity kinase; autophosphorylation required for function; required for spindle pole body (SPB) duplication and spindle checkpoint function; contributes to bi-orientation by promoting formation of force-generating kinetochore-microtubule attachments in meiosis I; substrates include SPB proteins Spc42p, Spc110p, and Spc98p, mitotic exit network protein Mob1p, kinetochore protein Cnn1p, an…
YDL029W	81	109	571	795	186	178	406	434	ARP2,ACT2,actin-related protein 2	Essential component of the Arp2/3 complex; Arp2/3 is a highly conserved actin nucleation center required for the motility and integrity of actin patches; involved in endocytosis and membrane growth and polarity; required for efficient Golgi-to-ER trafficking in COPI mutants
YDL030W	43	29	138	257	77	75	92	114	PRP9	Subunit of the SF3a splicing factor complex; required for spliceosome assembly; acts after the formation of the U1 snRNP-pre-mRNA complex
YDL031W	146	167	533	515	184	198	342	261	DBP10	Putative ATP-dependent RNA helicase of the DEAD-box protein family; constituent of 66S pre-ribosomal particles; essential protein involved in ribosome biogenesis
YDL032W	2	0	11	2	1	0	0	0		Dubious open reading frame; unlikely to encode a functional protein, based on available experimental and comparative sequence data; partially overlaps verified gene SLM3/YDL033C; YDL032W is not an essential gene
YDL033C	26	24	66	63	33	32	78	71	SLM3,MTO2,MTU1	tRNA-specific 2-thiouridylase; responsible for 2-thiolation of the wobble base of mitochondrial tRNAs; human ortholog is implicated in myoclonus epilepsy associated with ragged red fibers (MERRF)
YDL034W	0	0	7	0	0	0	1	0		Dubious open reading frame; unlikely to encode a functional protein, based on available experimental and comparative sequence data; partially overlaps with verified gene GPR1/YDL035C; YDL034W is not an essential gene
YDL035C	80	140	1273	1600	171	152	356	351	GPR1	Plasma membrane G protein coupled receptor (GPCR); interacts with the heterotrimeric G protein alpha subunit, Gpa2p, and with Plc1p; sensor that integrates nutritional signals with the modulation of cell fate via PKA and cAMP synthesis
YDL036C	45	53	143	122	51	51	99	49	PUS9,pseudouridine synthase PUS9	Mitochondrial tRNA:pseudouridine synthase; catalyzes the formation of pseudouridine at position 32 in mitochondrial tRNAs; contains an N-terminal mitochondrial targeting sequence; PUS9 has a paralog, RIB2, that arose from the whole genome duplication
YDL037C	10	12	364	330	3	1	278	138	BSC1	Protein of unconfirmed function; similar to cell surface flocculin Flo11p; ORF exhibits genomic organization compatible with a translational readthrough-dependent mode of expression
YDL039C	43	30	1761	1530	77	24	939	591	PRM7,YDL038C,pheromone-regulated protein PRM7	Pheromone-regulated protein; predicted to have one transmembrane segment; promoter contains Gcn4p binding elements
YDL040C	164	204	311	382	260	211	228	268	NAT1,AAA1,NAA15	Subunit of protein N-terminal acetyltransferase NatA; NatA is comprised of Nat1p, Ard1p, and Nat5p; N-terminally acetylates many proteins, which influences multiple processes such as the cell cycle, heat-shock resistance, mating, sporulation, and telomeric silencing
YDL041W	0	0	1	8	0	0	0	0		Dubious open reading frame; unlikely to encode a functional protein, based on available experimental and comparative sequence data; overlaps the verified gene SIR2/YDL042C
YDL042C	48	67	135	197	52	73	87	67	SIR2,MAR1,NAD-dependent histone deacetylase SIR2	Conserved NAD+ dependent histone deacetylase of the Sirtuin family; involved in regulation of lifespan; plays roles in silencing at HML, HMR, telomeres, and the rDNA locus; negatively regulates initiation of DNA replication; functions as a regulator of autophagy like mammalian homolog SIRT1, and also of mitophagy; SIR2 has a paralog, HST1, that arose from the whole genome duplication
YDL043C	58	44	86	144	49	36	88	96	PRP11,RNA11	Subunit of the SF3a splicing factor complex; required for spliceosome assembly
YDL044C	44	43	158	176	24	44	49	77	MTF2,NAM1	Mitochondrial protein that interacts with mitochondrial RNA polymerase; interacts with an N-terminal region of mitochondrial RNA polymerase (Rpo41p) and couples RNA processing and translation to transcription
YDL045C	107	101	295	335	128	154	183	194	FAD1,FMN adenylyltransferase	Flavin adenine dinucleotide (FAD) synthetase; performs the second step in synthesis of FAD from riboflavin
YDL045W-A	1318	1138	155	216	892	685	234	263	MRP10,YmS-T,mitochondrial 37S ribosomal protein YmS-T	Mitochondrial ribosomal protein of the small subunit; contains twin cysteine-x9-cysteine motifs; oxidized by Mia40p during import into mitochondria
YDL046W	314	414	1021	1156	439	334	767	694	NPC2	Functional homolog of human NPC2/He1; human NPC2 is a cholesterol-binding protein whose deficiency causes Niemann-Pick type C2 disease involving retention of cholesterol in lysosomes
YDL047W	35	60	385	384	85	74	255	286	SIT4,PPH1,type 2A-related serine/threonine-protein phosphatase SIT4	Type 2A-related serine-threonine phosphatase; functions in the G1/S transition of the mitotic cycle; regulator of COPII coat dephosphorylation; required for ER to Golgi traffic; interacts with Hrr25p kinase; cytoplasmic and nuclear protein that modulates functions mediated by Pkc1p including cell wall and actin cytoskeleton organization; similar to human PP6
YDL048C	186	190	866	769	436	365	805	641	STP4	Protein containing a Kruppel-type zinc-finger domain; similar to Stp1p, Stp2p; predicted transcription factor; relative distribution to the nucleus increases upon DNA replication stress; STP4 has a paralog, STP3, that arose from the whole genome duplication
YDL049C	94	64	133	144	113	110	97	102	KNH1	Protein with similarity to Kre9p; Kre9p is involved in cell wall beta 1,6-glucan synthesis; overproduction suppresses growth defects of a kre9 null mutant; required for propionic acid resistance
YDL050C	4	1	0	0	3	1	3	0		Dubious open reading frame; unlikely to encode a functional protein, based on available experimental and comparative sequence data
YDL051W	382	402	416	491	410	313	459	415	LHP1,LAH1,YLA1	RNA binding protein required for maturation of tRNA and U6 snRNA; acts as a molecular chaperone for RNAs transcribed by polymerase III; homologous to human La (SS-B) autoantigen
YDL052C	178	181	491	514	359	208	295	328	SLC1,1-acylglycerol-3-phosphate O-acyltransferase SLC1	1-acyl-sn-glycerol-3-phosphate acyltransferase; catalyzes the acylation of lysophosphatidic acid to form phosphatidic acid, a key intermediate in lipid metabolism; enzymatic activity detected in lipid particles and microsomes
YDL053C	199	200	717	1050	259	211	363	280	PBP4	Pbp1p binding protein; interacts strongly with Pab1p-binding protein 1 (Pbp1p) in the yeast two-hybrid system; also interacts with Lsm12p in a copurification assay; relative distribution to the nucleus increases upon DNA replication stress
YDL054C	72	71	223	279	149	116	148	71	MCH1	Protein with similarity to mammalian monocarboxylate permeases; monocarboxylate permeases are involved in transport of monocarboxylic acids across the plasma membrane but mutant is not deficient in monocarboxylate transport
YDL055C	1559	1605	6708	7446	2263	2021	3179	3010	PSA1,MPG1,SRB1,VIG9,mannose-1-phosphate guanylyltransferase	GDP-mannose pyrophosphorylase (mannose-1-phosphate guanyltransferase); synthesizes GDP-mannose from GTP and mannose-1-phosphate in cell wall biosynthesis; required for normal cell wall structure
YDL056W	70	84	543	533	159	120	250	207	MBP1,transcription factor MBP1	Transcription factor; involved in regulation of cell cycle progression from G1 to S phase, forms a complex with Swi6p that binds to MluI cell cycle box regulatory element in promoters of DNA synthesis genes
YDL057W	23	33	258	355	48	45	72	141		Putative protein of unknown function; YDL057W is not an essential gene
YDL058W	62	108	669	511	139	101	201	239	USO1,INT1	Essential protein involved in vesicle-mediated ER to Golgi transport; binds membranes and functions during vesicle docking to the Golgi; required for assembly of the ER-to-Golgi SNARE complex
YDL059C	12	12	154	114	20	9	44	25	RAD59	Protein involved DNA double-strand break repair; repairs breaks in DNA during vegetative growth via recombination and single-strand annealing; anneals complementary single-stranded DNA; forms nuclear foci upon DNA replication stress; required for loading of Rad52p to DSBs; paralog of Rad52p
YDL060W	191	211	421	477	268	163	358	330	TSR1	Protein required for processing of 20S pre-rRNA in the cytoplasm; associates with pre-40S ribosomal particles; inhibits the premature association of 60S subunits with assembling 40S subunits in the cytoplasm; similar to Bms1p; relocalizes from nucleus to cytoplasm upon DNA replication stress
YDL061C	9242	5651	888	1322	6792	6658	3180	3649	RPS29B,S14,S29B,S36B,YS29,YS29B,ribosomal 40S subunit protein S29B	Protein component of the small (40S) ribosomal subunit; homologous to mammalian ribosomal protein S29 and bacterial S14; RPS29B has a paralog, RPS29A, that arose from the whole genome duplication
YDL062W	0	0	1	0	0	0	1	0		Dubious open reading frame; unlikely to encode a functional protein, based on available experimental and comparative sequence data; partially overlaps uncharacterized ORF YDL063C; YDL062W is not essential
YDL063C	177	198	250	316	145	176	124	149	SYO1	Transport adaptor or symportin; facilitates synchronized nuclear coimport of the two 5S-rRNA binding proteins Rpl5p and Rpl11p; required for biogenesis of the large ribosomal subunit; green fluorescent protein (GFP)-fusion protein localizes to the cytoplasm and nucleus
YDL064W	207	233	114	252	191	171	82	122	UBC9,E2 SUMO-conjugating protein UBC9	SUMO-conjugating enzyme involved in the Smt3p conjugation pathway; nuclear protein required for S- and M-phase cyclin degradation and mitotic control; involved in proteolysis mediated by the anaphase-promoting complex cyclosome (APCC)
YDL065C	82	78	354	435	115	93	291	181	PEX19,PAS12	Chaperone and import receptor for newly-synthesized class I PMPs; binds peroxisomal membrane proteins (PMPs) in the cytoplasm and delivers them to the peroxisome for subsequent insertion into the peroxisomal membrane; interacts with Myo2p and contributes to peroxisome partitioning
YDL066W	299	279	350	426	573	475	447	410	IDP1,isocitrate dehydrogenase (NADP(+)) IDP1	Mitochondrial NADP-specific isocitrate dehydrogenase; catalyzes the oxidation of isocitrate to alpha-ketoglutarate; not required for mitochondrial respiration and may function to divert alpha-ketoglutarate to biosynthetic processes
YDL067C	889	702	190	163	1236	995	427	287	COX9,cytochrome c oxidase subunit VIIa	Subunit VIIa of cytochrome c oxidase (Complex IV); Complex IV is the terminal member of the mitochondrial inner membrane electron transport chain
YDL068W	8	3	8	12	12	15	1	0		Dubious open reading frame; unlikely to encode a functional protein, based on available experimental and comparative sequence data
YDL069C	82	75	121	175	115	102	58	62	CBS1	Mitochondrial translational activator of the COB mRNA; membrane protein that interacts with translating ribosomes, acts on the COB mRNA 5'-untranslated leader
YDL070W	310	279	990	1092	532	479	442	438	BDF2	Protein involved in transcription initiation; acts at TATA-containing promoters; associates with the basal transcription factor TFIID; contains two bromodomains; corresponds to the C-terminal region of mammalian TAF1; redundant with Bdf1p; protein abundance increases in response to DNA replication stress; BDF2 has a paralog, BDF1, that arose from the whole genome duplication
YDL071C	0	2	8	11	2	6	4	21	IRC1	Dubious open reading frame; unlikely to encode a functional protein, based on available experimental and comparative sequence data; partially overlaps the verified ORF BDF2/YDL070W
YDL072C	847	690	1431	2116	928	846	1003	813	YET3	Protein of unknown function; YET3 null mutant decreases the level of secreted invertase; homolog of human BAP31 protein; protein abundance increases in response to DNA replication stress
YDL073W	93	102	173	216	122	98	114	103		Putative protein of unknown function; YDL073W is not an essential gene
YDL074C	224	243	339	443	315	289	279	281	BRE1,E3 ubiquitin-protein ligase BRE1	E3 ubiquitin ligase; forms heterodimer with Rad6p to monoubiquinate histone H2B-K123, which is required for the subsequent methylation of histone H3-K4 and H3-K79; required for DSBR, transcription, silencing, and checkpoint control; interacts with RNA-binding protein Npl3p, linking histone ubiquitination to mRNA processing; Bre1p-dependent histone ubiquitination promotes pre-mRNA splicing
YDL075W	40971	27391	2229	2800	30520	25552	10212	8823	RPL31A,L31A,L31e,L34A,RPL34,YL28,ribosomal 60S subunit protein L31A	Ribosomal 60S subunit protein L31A; associates with karyopherin Sxm1p; loss of both Rpl31p and Rpl39p confers lethality; homologous to mammalian ribosomal protein L31, no bacterial homolog; RPL31A has a paralog, RPL31B, that arose from the whole genome duplication
YDL076C	100	135	203	229	168	178	142	105	RXT3	Component of the Rpd3L histone deacetylase complex; involved in histone deacetylation; protein abundance increases in response to DNA replication stress
YDL077C	49	24	225	280	86	54	82	105	VAM6,CVT4,VPL18,VPL22,VPS39	Subunit of the HOPS endocytic tethering complex; vacuole membrane protein that functions as a Rab GTPase effector, interacting with both GTP- and GDP-bound conformations of Ypt7p, facilitating tethering and promoting several membrane fusion events at the late endosome and vacuole; required for both membrane and protein trafficking
YDL078C	121	210	523	765	278	416	392	456	MDH3,malate dehydrogenase MDH3	Peroxisomal malate dehydrogenase; catalyzes interconversion of malate and oxaloacetate; involved in the glyoxylate cycle
YDL079C	86	58	176	146	898	839	136	83	MRK1,putative serine/threonine protein kinase MRK1	Glycogen synthase kinase 3 (GSK-3) homolog; one of four GSK-3 homologs in S. cerevisiae that function to activate Msn2p-dependent transcription of stress responsive genes and that function in protein degradation; MRK1 has a paralog, RIM11, that arose from the whole genome duplication
YDL080C	76	90	291	243	92	114	162	142	THI3,KID1,branched-chain-2-oxoacid decarboxylase THI3	Regulatory protein that binds Pdc2p and Thi2p transcription factors; activates thiamine biosynthesis transcription factors Pdc2p and Thi2p by binding to them, but releases and de-activates them upon binding to thiamine pyrophosphate (TPP), the end product of the pathway; has similarity to decarboxylases but enzymatic activity is not detected
YDL081C	5599	6106	1445	1579	3328	3155	1152	2550	RPP1A,RPLA1,ribosomal protein P1A	Ribosomal stalk protein P1 alpha; involved in the interaction between translational elongation factors and the ribosome; free (non-ribosomal) P1 stimulates the phosphorylation of the eIF2 alpha subunit (Sui2p) by Gcn2p; accumulation of P1 in the cytoplasm is regulated by phosphorylation and interaction with the P2 stalk component
YDL082W	2007	1946	1166	1183	1655	1210	1563	1363	RPL13A,L13A,L13e,ribosomal 60S subunit protein L13A	Ribosomal 60S subunit protein L13A; not essential for viability; homologous to mammalian ribosomal protein L13, no bacterial homolog; RPL13A has a paralog, RPL13B, that arose from the whole genome duplication
YDL083C	13825	10392	1016	1263	8591	6156	2816	2310	RPS16B,S16B,S9,ribosomal 40S subunit protein S16B,rp61R	Protein component of the small (40S) ribosomal subunit; homologous to mammalian ribosomal protein S16 and bacterial S9; RPS16B has a paralog, RPS16A, that arose from the whole genome duplication
YDL084W	546	628	667	908	707	690	670	813	SUB2,ATP-dependent RNA helicase SUB2	Component of the TREX complex required for nuclear mRNA export; member of the DEAD-box RNA helicase superfamily and is involved in early and late steps of spliceosome assembly; homolog of the human splicing factor hUAP56; relocalizes from nucleus to cytoplasm upon DNA replication stress
YDL085C-A	934	1071	95	117	852	1071	321	452		Putative protein of unknown function; green fluorescent protein (GFP)-fusion protein localizes to the cytoplasm and nucleus
YDL085W	6	8	208	279	20	26	103	136	NDE2,NADH-ubiquinone reductase (H(+)-translocating) NDE2,NDH2	Mitochondrial external NADH dehydrogenase; catalyzes the oxidation of cytosolic NADH; Nde1p and Nde2p are involved in providing the cytosolic NADH to the mitochondrial respiratory chain; NDE2 has a paralog, NDE1, that arose from the whole genome duplication
YDL086C-A	4	1	5	1	8	8	10	8		Dubious open reading frame; unlikely to encode a functional protein, based on available experimental and comparative sequence data; overlaps uncharacterized ORF YDL086W; identified by gene-trapping, microarray expression analysis, and genome-wide homology searching
YDL086W	248	263	473	532	408	348	545	621	carboxymethylenebutenolidase	Putative carboxymethylenebutenolidase; the authentic, non-tagged protein is detected in highly purified mitochondria in high-throughput studies; YDL086W is not an essential gene
YDL087C	21	24	69	122	38	32	33	43	LUC7,EPE1,EXM2	Essential protein associated with the U1 snRNP complex; splicing factor involved in recognition of 5' splice site; contains two zinc finger motifs; N-terminal zinc finger binds pre-mRNA; relocalizes to the cytosol in response to hypoxia
YDL088C	84	85	320	349	116	134	215	151	ASM4,FG-nucleoporin ASM4,NUP59	FG-nucleoporin component of central core of nuclear pore complex (NPC); contributes directly to nucleocytoplasmic transport; induces membrane tubulation, which may contribute to nuclear pore assembly; ASM4 has a paralog, NUP53, that arose from the whole genome duplication
YDL089W	63	44	356	488	131	85	203	123	NUR1	Protein of unknown function; interacts with Csm1p, Lrs4p; required for rDNA repeat stability; null mutant causes increase in unequal sister-chromatid exchange; GFP-fusion protein localizes to the nuclear periphery, possible Cdc28p substrate
YDL090C	48	84	72	137	133	83	50	67	RAM1,DPR1,FUS8,SCG2,SGP2,STE16,protein farnesyltransferase	Beta subunit of the CAAX farnesyltransferase (FTase); this complex prenylates the a-factor mating pheromone and Ras proteins; required for the membrane localization of Ras proteins and a-factor; homolog of the mammalian FTase beta subunit
YDL091C	49	65	268	314	134	107	175	183	UBX3	Subunit of the DSC ubiquitin ligase complex; UBX (ubiquitin regulatory X) domain-containing protein that interacts with Cdc48p; green fluorescent protein (GFP)-fusion protein localizes to the cytoplasm in a punctate pattern; ortholog of fission yeast Ucp10
YDL092W	1604	1523	245	310	1365	1133	480	402	SRP14	Signal recognition particle (SRP) subunit; interacts with the RNA component of SRP to form the Alu domain, which is the region of SRP responsible for arrest of nascent chain elongation during membrane targeting; homolog of mammalian SRP14
YDL093W	25	49	730	886	38	38	48	89	PMT5,putative dolichyl-phosphate-mannose-protein mannosyltransferase PMT5	Protein O-mannosyltransferase; transfers mannose residues from dolichyl phosphate-D-mannose to protein serine/threonine residues; acts in a complex with Pmt3p, can instead interact with Pmt2p in some conditions; target for new antifungals
YDL094C	1	3	29	34	1	3	0	9		Dubious open reading frame; unlikely to encode a functional protein, based on available experimental and comparative sequence data; partially overlaps verfied gene PMT5/YDL093W; YDL094C is not essential
YDL095W	359	459	1550	1812	855	618	1028	834	PMT1,dolichyl-phosphate-mannose-protein mannosyltransferase PMT1	Protein O-mannosyltransferase of the ER membrane; transfers mannose from dolichyl phosphate-D-mannose to protein serine and threonine residues; 1 of 7 related proteins involved in O-glycosylation which is essential for cell wall rigidity; involved in ER quality control; amino terminus faces cytoplasm, carboxyl terminus faces ER lumen
YDL096C	0	0	10	13	0	0	0	0	OPI6	Dubious open reading frame; unlikely to encode a functional protein, based on available experimental and comparative sequence data; partially overlaps verified gene PMT1/YDL095W; YDL096C is not essential
YDL097C	304	438	1012	1198	602	500	746	590	RPN6,NAS4,proteasome regulatory particle lid subunit RPN6	Essential, non-ATPase regulatory subunit of the 26S proteasome lid; required for the assembly and activity of the 26S proteasome; the human homolog (S9 protein) partially rescues Rpn6p depletion; protein abundance increases in response to DNA replication stress
YDL098C	68	52	116	108	81	60	33	70	SNU23	Component of the U4/U6.U5 snRNP complex; involved in mRNA splicing via spliceosome
YDL099W	135	149	768	734	289	217	393	251	BUG1	Cis-golgi localized protein involved in ER to Golgi transport; forms a complex with the mammalian GRASP65 homolog, Grh1p; mutants are compromised for the fusion of ER-derived vesicles with Golgi membranes
YDL100C	316	409	1052	1236	515	539	570	697	GET3,ARR4,guanine nucleotide exchange factor GET3	Guanine nucleotide exchange factor for Gpa1p; amplifies G protein signaling; functions as a chaperone under ATP-depleted oxidative stress conditions; subunit of the GET complex, which is involved in ATP dependent Golgi to ER trafficking and insertion of tail-anchored (TA) proteins into the ER membrane under non-stress conditions; has low-level ATPase activity; protein abundance increases in respo…
YDL101C	54	74	422	564	105	81	294	217	DUN1,serine/threonine protein kinase DUN1	Cell-cycle checkpoint serine-threonine kinase; required for DNA damage-induced transcription of certain target genes, phosphorylation of Rad55p and Sml1p, and transient G2/M arrest after DNA damage; Mec1p and Dun1p function in same pathway to regulate both dNTP pools and telomere length; also regulates postreplicative DNA repair
YDL102W	58	85	234	195	55	53	80	139	POL3,CDC2,DNA-directed DNA polymerase delta POL3,HPR6,TEX1	Catalytic subunit of DNA polymerase delta; required for chromosomal DNA replication during mitosis and meiosis, intragenic recombination, repair of double strand DNA breaks, and DNA replication during nucleotide excision repair (NER)
YDL103C	69	96	169	296	146	147	117	101	QRI1,UAP1,UDP-N-acetylglucosamine diphosphorylase	UDP-N-acetylglucosamine pyrophosphorylase; catalyzes the formation of UDP-N-acetylglucosamine (UDP-GlcNAc), which is important in cell wall biosynthesis, protein N-glycosylation, and GPI anchor biosynthesis; protein abundance increases in response to DNA replication stress
YDL104C	55	43	39	44	34	27	39	33	QRI7	Protein involved in threonylcarbamoyl adenosine biosynthesis; Sua5p and Qri7p are necessary and sufficient for RNA t6A modification in vitro; highly conserved mitochondrial protein; essential for t6A modification of mitochondrial tRNAs that decode ANN codons; similar to Kae1p and E. coli YgjD, both of which are also required for tRNA t6A modification; when directed to the cytoplasm, complements t…
YDL105W	27	26	27	58	33	21	45	43	NSE4,QRI2	Component of the SMC5-SMC6 complex; this complex plays a key role in the removal of X-shaped DNA structures that arise between sister chromatids during DNA replication and repair
YDL106C	55	65	260	254	109	125	245	257	PHO2,BAS2,GRF10,phoB	Homeobox transcription factor; regulatory targets include genes involved in phosphate metabolism; binds cooperatively with Pho4p to the PHO5 promoter; phosphorylation of Pho2p facilitates interaction with Pho4p; relocalizes to the cytosol in response to hypoxia
YDL107W	124	113	202	224	95	101	55	88	MSS2	Peripherally bound inner membrane protein of the mitochondrial matrix; involved in membrane insertion of C-terminus of Cox2p, interacts genetically and physically with Cox18p
YDL108W	37	54	177	218	61	50	65	110	KIN28,TFIIH complex serine/threonine-protein kinase subunit KIN28	Serine/threonine protein kinase, subunit of transcription factor TFIIH; involved in transcription initiation at RNA polymerase II promoters; phosphorylates Ser5 residue of the PolII C-terminal domain (CTD) at gene promoters; relocalizes to the cytosol in response to hypoxia
YDL109C	5	0	109	127	9	8	59	63	putative lipase	Putative lipase; involved in lipid metabolism; not an essential gene; YDL109C has a paralog, ROG1, that arose from the whole genome duplication
YDL110C	177	240	795	750	397	372	558	571	TMA17,ADC17	ATPase dedicated chaperone that adapts proteasome assembly to stress; Tma17p is induced upon stress; interacts with Rpt6p to assist its pairing to Rpt3p and early steps in proteasome biogenesis; associates with ribosomes; heterozygous deletion demonstrated increases in chromosome instability in a rad9 deletion background; protein abundance is decreased upon intracellular iron depletion
YDL111C	33	57	173	142	69	59	97	133	RRP42	Exosome non-catalytic core component; involved in 3'-5' RNA processing and degradation in both the nucleus and the cytoplasm; has similarity to E. coli RNase PH and to human hRrp42p (EXOSC7)
YDL112W	158	182	342	443	176	210	252	290	TRM3	2'-O-ribose methyltransferase; catalyzes the ribose methylation of the guanosine nucleotide at position 18 of tRNAs
YDL113C	52	31	308	361	80	100	152	157	ATG20,CVT20,SNX42	Sorting nexin family member; required for the cytoplasm-to-vacuole targeting (Cvt) pathway and for endosomal sorting; has a Phox homology domain that binds phosphatidylinositol-3-phosphate; interacts with Snx4p; potential Cdc28p substrate
YDL114W	6	5	85	75	12	7	18	14	short-chain dehydrogenase/reductase	Putative short-chain dehydrogenase/reductase; YDL114W is not an essential gene
YDL114W-A	0	0	4	9	4	0	0	2		Dubious open reading frame; unlikely to encode a functional protein, based on available experimental and comparative sequence data; identified based on homology to hemiascomycetous yeasts
YDL115C	79	101	346	393	166	201	161	177	IWR1	RNA polymerase II transport factor, conserved from yeast to humans; also has a role in transporting RNA polymerase III into the nucleus; interacts with most of the RNAP II subunits; nucleo-cytoplasmic shuttling protein; deletion causes hypersensitivity to K1 killer toxin; protein increases in abundance and relocalizes from nucleus to cytoplasm upon DNA replication stress
YDL116W	105	118	238	239	151	159	147	171	NUP84	Subunit of the Nup84p subcomplex of the nuclear pore complex (NPC); contributes to nucleocytoplasmic transport and NPC biogenesis; also plays roles in several processes that may require localization of genes or chromosomes at the nuclear periphery, including double-strand break repair, transcription and chromatin silencing; homologous to human NUP107
YDL117W	61	66	387	518	76	112	213	179	CYK3	SH3-domain protein located in the bud neck and cytokinetic actin ring; relocalizes from bud neck to nucleus upon DNA replication stress; activates the chitin synthase activity of Chs2p during cytokinesis; suppressor of growth and cytokinesis defects of chs2 phospho-mutants
YDL118W	1	0	3	0	0	0	0	0		Dubious open reading frame, unlikely to encode a protein; overlaps almost completely with YDL119C; mutations that would affect both YDL118W and YDL119C confer defective telomere maintenance and are synthetically sick or lethal with alpha-synuclein
YDL119C	64	47	332	416	114	104	110	88		Putative mitochondrial transport protein; GFP-fusion protein is induced in response to the DNA-damaging agent MMS; the authentic, non-tagged protein is detected in purified mitochondria
YDL120W	274	272	179	186	287	196	188	121	YFH1	Mitochondrial matrix iron chaperone; oxidizes and stores iron; interacts with Isu1p to promote Fe-S cluster assembly; mutation results in multiple Fe/S-dependent enzyme deficiencies; human frataxin homolog is mutated in Friedrich's ataxia
YDL121C	818	966	227	343	700	714	277	400		Putative protein of unknown function; green fluorescent protein (GFP)-fusion protein localizes to the endoplasmic reticulum; YDL121C is not an essential protein
YDL122W	203	239	777	904	332	284	491	465	UBP1	Ubiquitin-specific protease; removes ubiquitin from ubiquitinated proteins; cleaves at the C terminus of ubiquitin fusions irrespective of their size; capable of cleaving polyubiquitin chains
YDL123W	12	12	399	374	34	35	152	109	SNA4	Protein of unknown function; localized to the vacuolar outer membrane; predicted to be palmitoylated
YDL124W	434	539	5010	4802	1834	1554	3538	2797	aldo-keto reductase superfamily protein	NADPH-dependent alpha-keto amide reductase; reduces aromatic alpha-keto amides, aliphatic alpha-keto esters, and aromatic alpha-keto esters; member of the aldo-keto reductase (AKR) family; protein abundance increases in response to DNA replication stress
YDL125C	1437	1729	2644	4034	1637	1952	955	1188	HNT1	Adenosine 5'-monophosphoramidase; interacts physically and genetically with Kin28p, a CDK and TFIIK subunit, and genetically with CAK1; member of the histidine triad (HIT) superfamily of nucleotide-binding proteins and similar to Hint; protein abundance increases in response to DNA replication stress
YDL126C	523	616	2321	2975	1122	1258	1766	1941	CDC48,AAA family ATPase CDC48	AAA ATPase; subunit of polyubiquitin-selective segregase complex involved in ERAD, cell wall integrity during heat stress, mitotic spindle disassembly; subunit of complex involved in mitochondria-associated degradation; role in mobilizing membrane bound transcription factors by regulated ubiquitin/proteasome-dependent processing, in macroautophagy, PMN, RAD, ribophagy, homotypic ER membrane fusio…
YDL127W	77	67	178	187	127	96	84	64	PCL2,CLN4,cyclin PCL2	Cyclin, interacts with cyclin-dependent kinase Pho85p; member of the Pcl1,2-like subfamily, involved in the regulation of polarized growth and morphogenesis and progression through the cell cycle; localizes to sites of polarized cell growth; PCL2 has a paralog, PCL9, that arose from the whole genome duplication
YDL128W	145	160	504	645	323	305	400	338	VCX1,HUM1,MNR1	Vacuolar membrane antiporter with Ca2+/H+ and K+/H+ exchange activity; involved in control of cytosolic Ca2+ and K+ concentrations; has similarity to sodium/calcium exchangers, including the bovine Na+/Ca2+,K+ antiporter
YDL129W	14	26	116	96	32	21	61	53		Protein of unknown function; green fluorescent protein (GFP)-fusion protein localizes to the cytoplasm and the nucleus; YDL129W is not an essential gene; relative distribution to the nucleus increases upon DNA replication stress
YDL130W	9847	10392	1054	1473	6616	5817	1815	2573	RPP1B,Ax,L44',P1B,RPL44',RPLA3,YP1beta,ribosomal protein P1B	Ribosomal protein P1 beta; component of the ribosomal stalk, which is involved in interaction of translational elongation factors with ribosome; free (non-ribosomal) P1 stimulates the phosphorylation of the eIF2 alpha subunit (Sui2p) by Gcn2p; accumulation is regulated by phosphorylation and interaction with the P2 stalk component
YDL130W-A	1945	1230	709	701	4154	3315	1467	1299	STF1,AIS2	Protein involved in regulation of the mitochondrial F1F0-ATP synthase; Stf1p and Stf2p act as stabilizing factors that enhance inhibitory action of the Inh1p protein; protein abundance increases in response to DNA replication stress; STF1 has a paralog, INH1, that arose from the whole genome duplication
YDL131W	280	316	407	412	471	454	607	755	LYS21,homocitrate synthase LYS21	Homocitrate synthase isozyme; catalyzes the condensation of acetyl-CoA and alpha-ketoglutarate to form homocitrate, which is the first step in the lysine biosynthesis pathway; LYS21 has a paralog, LYS20, that arose from the whole genome duplication
YDL132W	170	204	939	1167	288	263	366	391	CDC53,cullin CDC53	Cullin; structural protein of SCF complexes (which also contain Skp1p, Cdc34p, Hrt1p and an F-box protein) involved in ubiquitination; SCF promotes the G1-S transition by targeting G1 cyclins and the Cln-CDK inhibitor Sic1p for degradation
YDL133C-A	869	1029	518	1389	887	1570	1251	3347	RPL41B,L41B,L41e,L47B,RPL47B,YDL134C-A,YL41,ribosomal 60S subunit protein L41B	Ribosomal 60S subunit protein L41B; comprises only 25 amino acids; rpl41a rpl41b double null mutant is viable; homologous to mammalian ribosomal protein L41, no bacterial homolog; RPL41B has a paralog, RPL41A, that arose from the whole genome duplication
YDL133W	39	31	939	1216	87	62	257	222	SRF1	Regulator of phospholipase D (Spo14p); interacts with Spo14p and regulates its catalytic activity; capable of buffering the toxicity of C16:0 platelet activating factor, a lipid that accumulates intraneuronally in Alzheimer's patients
YDL134C	137	224	786	744	231	318	313	441	PPH21,phosphoprotein phosphatase 2A catalytic subunit PPH21	Catalytic subunit of protein phosphatase 2A (PP2A); functionally redundant with Pph22p; methylated at C terminus; forms alternate complexes with several regulatory subunits; involved in signal transduction and regulation of mitosis; forms nuclear foci upon DNA replication stress; PPH21 has a paralog, PPH22, that arose from the whole genome duplication
YDL135C	404	466	332	415	419	432	300	380	RDI1	Rho GDP dissociation inhibitor; involved in the localization and regulation of Cdc42p and Rho1p; protein abundance increases in response to DNA replication stress
YDL136W	645	461	65	90	399	368	125	194	RPL35B,L29,L35B,SOS2,ribosomal 60S subunit protein L35B	Ribosomal 60S subunit protein L35B; homologous to mammalian ribosomal protein L35 and bacterial L29; RPL35B has a paralog, RPL35A, that arose from the whole genome duplication
YDL137W	1467	1489	1398	1779	1525	1455	1075	1119	ARF2,Arf family GTPase ARF2	ADP-ribosylation factor; GTPase of the Ras superfamily involved in regulation of coated formation vesicles in intracellular trafficking within the Golgi; ARF2 has a paralog, ARF1, that arose from the whole genome duplication
YDL138W	29	29	273	267	43	37	79	121	RGT2	Plasma membrane high glucose sensor that regulates glucose transport; contains 12 predicted transmembrane segments and a long C-terminal tail required for induction of hexose transporters; RGT2 has a paralog, SNF3, that arose from the whole genome duplication
YDL139C	18	43	164	200	43	39	64	38	SCM3	Nonhistone component of centromeric chromatin; binds to histone H3 variant, Cse4p, and recruits it to centromeres; involved in the assembly and maintenance of Cse4-H4 at centromeres; required for kinetochore assembly and G2/M progression; may protect Cse4p from ubiquitylation; homolog of mammalian HJURP
YDL140C	613	406	2388	2054	732	411	1232	767	RPO21,B220,DNA-directed RNA polymerase II core subunit RPO21,RPB1,RPB220,SUA8	RNA polymerase II largest subunit B220; part of central core; phosphorylation of C-terminal heptapeptide repeat domain regulates association with transcription and splicing factors; similar to bacterial beta-prime
YDL141W	45	52	139	195	62	54	125	62	BPL1,ACC2,biotin--[acetyl-CoA-carboxylase] ligase BPL1	Biotin:apoprotein ligase; covalently modifies proteins with the addition of biotin, required for acetyl-CoA carboxylase (Acc1p) holoenzyme formation; comparative analysis suggests that a mitochondrially targeted form may result from translation starting at a non-canonical codon upstream of the annotated start codon
YDL142C	22	32	138	126	39	65	84	62	CRD1,CLS1,cardiolipin synthase	Cardiolipin synthase; produces cardiolipin, which is a phospholipid of the mitochondrial inner membrane that is required for normal mitochondrial membrane potential and function; required to maintain tubular mitochondrial morphology and functions in mitochondrial fusion; also required for normal vacuolar ion homeostasis
YDL143W	161	148	704	646	259	239	451	396	CCT4,ANC2,TCP4	Subunit of the cytosolic chaperonin Cct ring complex; related to Tcp1p, required for the assembly of actin and tubulins in vivo
YDL144C	46	76	246	234	98	82	79	167		Protein of unknown function; green fluorescent protein (GFP)-fusion protein localizes to the cytoplasm and nucleus; YDL144C is not an essential gene; protein abundance increases in response to DNA replication stress
YDL145C	343	401	1013	1262	585	540	685	564	COP1,RET1,SEC33,SOO1	Alpha subunit of COPI vesicle coatomer complex; complex surrounds transport vesicles in the early secretory pathway
YDL146W	31	32	338	333	48	62	74	79	LDB17	Protein involved in the regulation of endocytosis; transiently recruited to actin cortical patches in a SLA1-dependent manner after late coat component assembly; GFP-fusion protein localizes to the periphery, cytoplasm, bud, and bud neck
YDL147W	253	325	1078	1443	426	389	507	734	RPN5,NAS5,proteasome regulatory particle lid subunit RPN5	Subunit of the CSN and 26S proteasome lid complexes; similar to mammalian p55 subunit and to another S. cerevisiae regulatory subunit, Rpn7p; Rpn5p is an essential protein; the COP9 signalosome is also known as the CSN
YDL148C	127	131	294	380	126	141	207	296	NOP14,UTP2	Nucleolar protein; forms a complex with Noc4p that mediates maturation and nuclear export of 40S ribosomal subunits; also present in the small subunit processome complex, which is required for processing of pre-18S rRNA
YDL149W	20	22	290	382	43	39	82	52	ATG9,APG9,AUT9,CVT6,CVT7,autophagy protein ATG9	Transmembrane protein involved in forming Cvt and autophagic vesicles; cycles between the phagophore assembly site (PAS) and other cytosolic punctate structures, not found in autophagosomes; may be involved in membrane delivery to the PAS
YDL150W	104	114	387	347	193	158	376	296	RPC53,C53,RPC4	RNA polymerase III subunit C53
YDL151C	0	0	1	0	0	0	0	0	BUD30	Dubious open reading frame; unlikely to encode a functional protein, based on available experimental and comparative sequence data; not conserved in closely related Saccharomyces species; 96% of ORF overlaps the verified gene RPC53; diploid mutant displays a weak budding pattern phenotype in a systematic assay
YDL152W	1	1	0	0	2	0	0	0		Dubious open reading frame; unlikely to encode a functional protein, based on available experimental and comparative sequence data; partially overlaps the verified ORF SAS10/YDL153C, a component of the small ribosomal subunit processosome
YDL153C	119	164	507	596	207	144	366	316	SAS10,UTP3	Subunit of U3-containing Small Subunit (SSU) processome complex; involved in production of 18S rRNA and assembly of small ribosomal subunit; disrupts silencing when overproduced; mutant has increased aneuploidy tolerance; essential gene
YDL154W	48	49	143	152	62	51	88	80	MSH5,MutS family protein MSH5	Protein of the MutS family; forms a dimer with Msh4p that facilitates crossovers between homologs during meiosis; msh5-Y823H mutation confers tolerance to DNA alkylating agents; homologs present in C. elegans and humans
YDL155W	71	97	204	306	76	68	128	181	CLB3,B-type cyclin CLB3	B-type cyclin involved in cell cycle progression; activates Cdc28p to promote the G2/M transition; may be involved in DNA replication and spindle assembly; accumulates during S phase and G2, then targeted for ubiquitin-mediated degradation; relative distribution to the nucleus increases upon DNA replication stress; CLB3 has a paralog, CLB4, that arose from the whole genome duplication
YDL156W	4	8	73	94	9	5	28	45	CMR1	DNA-binding protein with preference for UV-damaged DNA; protein sequence contains three WD domains (WD-40 repeat); green fluorescent protein (GFP)-fusion protein localizes to the cytoplasm and nucleus; potential regulatory target of Mbp1p, which binds to the promoter region; co-localizes with Hos2p in nuclear foci in response to DNA damage by MMS
YDL157C	746	639	114	231	539	590	197	227		Putative protein of unknown function; the authentic, non-tagged protein is detected in highly purified mitochondria in high-throughput studies
YDL158C	105	96	28	74	124	111	27	35		Dubious open reading frame; unlikely to encode a functional protein, based on available experimental and comparative sequence data
YDL159C-B	0	0	0	0	0	0	0	0	YDL159C-A	Putative protein of unknown function; identified by gene-trapping, microarray-based expression analysis, and genome-wide homology searching
YDL159W	31	31	332	204	55	43	97	75	STE7,mitogen-activated protein kinase kinase STE7	Signal transducing MAP kinase kinase; involved in pheromone response where it phosphorylates Fus3p; involved in the pseudohyphal/invasive growth pathway where it phosphorylates of Kss1p; phosphorylated by Ste11p; degraded by ubiquitin pathway
YDL159W-A	0	0	0	5	2	0	0	0	YDL159W-B	Putative protein of unknown function; identified by sequence comparison with hemiascomycetous yeast species
YDL160C	41	46	238	311	74	59	163	76	DHH1,DExD/H-box ATP-dependent RNA helicase DHH1	Cytoplasmic DExD/H-box helicase, stimulates mRNA decapping; coordinates distinct steps in mRNA function and decay, interacts with both the decapping and deadenylase complexes, role in translational repression, mRNA decay, and processing body dynamics; may have a role in mRNA export; C-terminus of Dhh1p interacts with Ngr1p and promotes POR1, but not EDC1 mRNA decay; forms cytoplasmic foci upon DN…
YDL160C-A	268	259	34	50	247	288	76	45	MHF2	Component of the heterotetrameric MHF histone-fold complex; in humans the MHF complex interacts with both DNA and Mph1p ortholog FANCM to stabilize and remodel blocked replication forks and repair damaged DNA; mhf2 srs2 double mutants are MMS hypersensitive; orthologous to human centromere constitutive-associated network (CCAN) subunit CENP-X, also known as MHF2
YDL161W	154	194	820	603	313	214	495	392	ENT1	Epsin-like protein involved in endocytosis and actin patch assembly; functionally redundant with Ent2p; binds clathrin via a clathrin-binding domain motif at C-terminus; relocalizes from bud neck to cytoplasm upon DNA replication stress; ENT1 has a paralog, ENT2, that arose from the whole genome duplication
YDL162C	0	0	0	5	0	0	0	0		Dubious open reading frame; unlikely to encode a functional protein, based on available experimental and comparative sequence data; partially overlaps ENT1/YDL161W, a verified gene involved in endocytosis and actin cortical patch assembly
YDL163W	0	0	0	0	0	0	0	0		Dubious open reading frame; unlikely to encode a functional protein, based on available experimental and comparative sequence data; partially overlaps the verified gene CDC9/YDL164C encoding DNA ligase
YDL164C	38	62	557	667	96	86	284	261	CDC9,DNA ligase (ATP) CDC9,MMS8	DNA ligase found in the nucleus and mitochondria; an essential enzyme that joins Okazaki fragments during DNA replication; also acts in ribonucleotide excision repair, base excision repair, and recombination,
YDL165W	277	284	153	263	299	282	159	255	CDC36,CCR4-NOT core subunit CDC36,DNA19,NOT2	Component of the CCR4-NOT core complex; this complex has multiple roles in regulating mRNA levels including regulation of transcription and destabilizing mRNAs through deadenylation; basal transcription factor
YDL166C	209	326	173	256	197	232	126	243	FAP7	Essential NTPase required for small ribosome subunit synthesis; mediates processing of the 20S pre-rRNA at site D in the cytoplasm but associates only transiently with 43S preribosomes via Rps14p, may be the endonuclease for site D; depletion leads to accumulation of pre-40S ribosomes in 80S-like ribosomes
YDL167C	168	192	279	394	153	222	202	292	NRP1	Putative RNA binding protein of unknown function; localizes to stress granules induced by glucose deprivation; predicted to be involved in ribosome biogenesis
YDL168W	53	48	655	762	119	101	354	205	SFA1,ADH5,bifunctional alcohol dehydrogenase/S-(hydroxymethyl)glutathione dehydrogenase	Bifunctional alcohol dehydrogenase and formaldehyde dehydrogenase; formaldehyde dehydrogenase activity is glutathione-dependent; functions in formaldehyde detoxification and formation of long chain and complex alcohols, regulated by Hog1p-Sko1p; protein abundance increases in response to DNA replication stress
YDL169C	6	22	181	292	49	50	62	92	UGX2	Protein of unknown function; transcript accumulates in response to any combination of stress conditions
YDL170W	41	38	207	186	56	78	112	77	UGA3	Transcriptional activator for GABA-dependent induction of GABA genes; binds to DNA elements found in the promoters of target genes and increases their expression in the presence of GABA (gamma-aminobutyrate); zinc finger transcription factor of the Zn(2)-Cys(6) binuclear cluster domain type; localized to the nucleus; examples of GABA genes include UGA1, UGA2, and UGA4
YDL171C	209	272	834	980	332	316	497	475	GLT1,glutamate synthase (NADH)	NAD(+)-dependent glutamate synthase (GOGAT); synthesizes glutamate from glutamine and alpha-ketoglutarate; with Gln1p, forms the secondary pathway for glutamate biosynthesis from ammonia; expression regulated by nitrogen source; assembles into filaments as cells approach stationary phase and under cytosolic acidification and starvation conditions
YDL172C	9	2	5	0	17	10	6	0		Dubious open reading frame; unlikely to encode a functional protein, based on available experimental and comparative sequence data
YDL173W	74	75	882	933	127	122	332	285	PAR32	Putative protein of unknown function; hyperphosphorylated upon rapamycin treatment in a Tap42p-dependent manner; green fluorescent protein (GFP)-fusion protein localizes to the cytoplasm; PAR32 is not an essential gene
YDL174C	290	396	741	745	887	886	700	688	DLD1	D-lactate dehydrogenase; oxidizes D-lactate to pyruvate, transcription is heme-dependent, repressed by glucose, and derepressed in ethanol or lactate; located in the mitochondrial inner membrane
YDL175C	51	41	79	84	94	74	80	64	AIR2	RNA-binding subunit of the TRAMP nuclear RNA surveillance complex; involved in nuclear RNA processing and degradation; involved in TRAMP complex assembly as a bridge between Mtr4p and Trf4p; stimulates the poly(A) polymerase activity of Pap2p in vitro; has 5 zinc knuckle motifs; AIR2 has a paralog, AIR1, that arose from the whole genome duplication; Air2p and Air1p have nonredundant roles in regu…
YDL176W	54	43	219	270	79	59	62	116		Protein of unknown function; predicted by computational methods to be involved in fructose-1,6-bisphosphatase (Fbp1p) degradation; interacts with components of the GID complex; YDL176W is not an essential gene
YDL177C	166	188	91	169	167	101	89	57		Putative protein of unknown function; similar to the mouse IMPACT gene; YDL177C is not an essential gene
YDL178W	178	233	292	331	300	294	324	220	DLD2,AIP2	D-lactate dehydrogenase; located in the mitochondrial matrix
YDL179W	107	129	207	203	192	194	199	220	PCL9	Cyclin; forms a functional kinase complex with Pho85p cyclin-dependent kinase (Cdk), expressed in late M/early G1 phase, activated by Swi5p; PCL9 has a paralog, PCL2, that arose from the whole genome duplication
YDL180W	66	79	191	166	88	88	98	113		Putative protein of unknown function; green fluorescent protein (GFP)-fusion protein localizes to the vacuole
YDL181W	236	203	47	134	505	542	187	124	INH1	Protein that inhibits ATP hydrolysis by the F1F0-ATP synthase; inhibitory function is enhanced by stabilizing proteins Stf1p and Stf2p; has a calmodulin-binding motif and binds calmodulin in vitro; INH1 has a paralog, STF1, that arose from the whole genome duplication
YDL182W	139	158	366	420	210	173	460	423	LYS20,homocitrate synthase LYS20	Homocitrate synthase isozyme; catalyzes the condensation of acetyl-CoA and alpha-ketoglutarate to form homocitrate, which is the first step in the lysine biosynthesis pathway; LYS20 has a paralog, LYS21, that arose from the whole genome duplication
YDL183C	25	21	110	127	59	65	66	67	MKR1	Protein that may form an active mitochondrial KHE system; mitochondrial inner-membrane protein; non-essential gene; KHE system stands for K+/H+ exchanger system
YDL184C	503	270	150	123	451	398	442	552	RPL41A,L41A,L41e,L47A,RPL47A,YL41,ribosomal 60S subunit protein L41A	Ribosomal 60S subunit protein L41A; comprises only 25 amino acids; rpl41a rpl41b double null mutant is viable; homologous to mammalian ribosomal protein L41, no bacterial homolog; RPL41A has a paralog, RPL41B, that arose from the whole genome duplication
YDL185C-A	0	0	0	0	0	0	0	0		Dubious open reading frame; unlikely to encode a functional protein, based on available experimental and comparative sequence data; partially overlaps the verified gene YDL185W; identified by homology with hemiascomycetous yeast species
YDL185W	629	1155	1307	1929	894	1141	1142	1309	VMA1,CLS8,H(+)-transporting V1 sector ATPase subunit A,TFP1	Subunit A of the V1 peripheral membrane domain of V-ATPase; protein precursor undergoes self-catalyzed splicing to yield the extein Tfp1p and the intein Vde (PI-SceI), which is a site-specific endonuclease; the V1 peripheral membrane domain of the vacuolar H+-ATPase (V-ATPase) has eight subunits; involved in methionine restriction extension of chronological lifespan in an autophagy-dependent mann…
YDL186W	1	0	7	3	1	2	7	3		Putative protein of unknown function; YDL186W is not an essential gene
YDL187C	19	18	12	6	15	23	32	14		Dubious open reading frame; unlikely to encode a functional protein, based on available experimental and comparative sequence data
YDL188C	102	117	251	262	249	181	258	232	PPH22,PPH2,phosphoprotein phosphatase 2A catalytic subunit PPH22	Catalytic subunit of protein phosphatase 2A (PP2A); functionally redundant with Pph21p; methylated at C terminus; forms alternate complexes with several regulatory subunits; involved in signal transduction and regulation of mitosis; protein abundance increases in response to DNA replication stress; PPH22 has a paralog, PPH21, that arose from the whole genome duplication
YDL189W	81	99	192	280	118	93	143	157	RBS1	Protein of unknown function; identified as a high copy suppressor of psk1 psk2 mutations that confer temperature-sensitivity for galactose utilization; proposed to bind single-stranded nucleic acids via its R3H domain
YDL190C	136	139	389	323	183	169	250	251	UFD2,ubiquitin-ubiquitin ligase UFD2	Ubiquitin chain assembly factor (E4); cooperates with a ubiquitin-activating enzyme (E1), a ubiquitin-conjugating enzyme (E2), and a ubiquitin protein ligase (E3) to conjugate ubiquitin to substrates; also functions as an E3
YDL191W	1063	574	84	159	714	563	351	175	RPL35A,L29,L35A,SOS1,ribosomal 60S subunit protein L35A	Ribosomal 60S subunit protein L35A; homologous to mammalian ribosomal protein L35 and bacterial L29; RPL35A has a paralog, RPL35B, that arose from the whole genome duplication
YDL192W	1864	1578	442	613	1312	1138	648	604	ARF1,Arf family GTPase ARF1	ADP-ribosylation factor; GTPase of the Ras superfamily involved in regulation of coated vesicle formation in intracellular trafficking within the Golgi; ARF1 has a paralog, ARF2, that arose from the whole genome duplication
YDL193W	42	47	289	307	93	75	156	118	NUS1	Putative prenyltransferase; required for cell viability; proposed to be involved in protein trafficking because tet-repressible mutant shows accumulation of hypoglycosylated forms of CPY
YDL194W	26	40	241	200	65	76	126	140	SNF3	Plasma membrane low glucose sensor, regulates glucose transport; contains 12 predicted transmembrane segments and a long C-terminal tail required for induction of hexose transporters; also senses fructose and mannose; SNF3 has a paralog, RGT2, that arose from the whole genome duplication
YDL195W	264	243	1819	1257	392	281	985	612	SEC31,WEB1	Component of the Sec13p-Sec31p complex of the COPII vesicle coat; COPII coat is required for vesicle formation in ER to Golgi transport; mutant has increased aneuploidy tolerance
YDL196W	2	1	0	0	6	8	0	2		Dubious open reading frame; unlikely to encode a functional protein, based on available experimental and comparative sequence data; open reading frame is located in promoter region of essential gene SEC31
YDL197C	33	43	317	255	40	48	153	107	ASF2	Anti-silencing protein; causes derepression of silent loci when overexpressed
YDL198C	232	406	188	158	351	439	358	360	GGC1,SHM1,YHM1	Mitochondrial GTP/GDP transporter; essential for mitochondrial genome maintenance; has a role in mitochondrial iron transport; member of the mitochondrial carrier family
YDL199C	7	19	229	285	52	34	53	47		Putative transporter; member of the sugar porter family
YDL200C	320	214	165	188	301	365	156	125	MGT1,MGMT	DNA repair methyltransferase (6-O-methylguanine-DNA methylase); involved in protection against DNA alkylation damage
YDL201W	69	89	274	276	118	112	143	143	TRM8	Noncatalytic subunit of a tRNA methyltransferase complex; Trm8p and Trm82p comprise an enzyme that catalyzes a methyl-transfer from S-adenosyl-l-methionine to the N(7) atom of guanine at position 46 in tRNA; Trm8 lacks catalytic activity if not bound to Trm82p
YDL202W	149	197	191	134	112	111	124	122	MRPL11,YmL11,mitochondrial 54S ribosomal protein YmL11	Mitochondrial ribosomal protein of the large subunit; localizes to vacuole in response to H2O2
YDL203C	96	97	284	269	127	113	148	98	ACK1	Protein that functions in the cell wall integrity pathway; functions upstream of Pkc1p; GFP-fusion protein expression is induced in response to the DNA-damaging agent MMS; non-tagged Ack1p is detected in purified mitochondria
YDL204W	30	40	854	621	299	246	1430	1006	RTN2	Reticulon protein; stabilizes membrane curvature; involved in nuclear pore assembly and maintenance of tubular ER morphology; interacts with exocyst subunit Sec6p, Yip3p, and Sbh1p; much less abundant than Rtn1p; rtn1 rtn2 yop1 triple mutant lacks tubular ER; member of RTNLA (reticulon-like A) subfamily; protein increases in abundance and relocalizes to plasma membrane upon DNA replication stress…
YDL205C	88	75	225	198	170	116	107	142	HEM3,OLE2,hydroxymethylbilane synthase	Porphobilinogen deaminase; catalyzes the conversion of 4-porphobilinogen to hydroxymethylbilane, the third step in heme biosynthesis; localizes to the cytoplasm and nucleus; expression is regulated by Hap2p-Hap3p, but not by levels of heme
YDL206W	45	44	402	511	116	132	111	149		Putative protein of unknown function; YDL206W is not an essential protein
YDL207W	87	99	333	322	91	107	193	163	GLE1,BRR3,NLE2,RSS1,nucleoporin GLE1	Cytoplasmic nucleoporin required for polyadenylated mRNA export; contains a nuclear export signal; when bound to inositol hexakisphosphate (IP6), functions as an activator for the Dbp5p ATPase activity at the nuclear pore complex during mRNA export; mediates translation initiation; required for efficient translation termination
YDL208W	2909	1914	671	597	1636	1158	776	618	NHP2,snoRNA-binding protein NHP2	Protein related to mammalian high mobility group (HMG) proteins; nuclear protein; essential for function of H/ACA-type snoRNPs, which are involved in 18S rRNA processing
YDL209C	9	10	86	62	13	12	32	33	CWC2,NTC40	Member of the NineTeen Complex (NTC); this complex contains Prp19p and stabilizes U6 snRNA in catalytic forms of the spliceosome containing U2, U5, and U6 snRNAs; binds directly to U6 snRNA; similar to S. pombe Cwf2
YDL210W	15	14	74	90	26	30	22	12	UGA4	GABA (gamma-aminobutyrate) permease; serves as a GABA transport protein involved in the utilization of GABA as a nitrogen source; catalyzes the transport of putrescine and delta-aminolevulinic acid (ALA); localized to the vacuolar membrane
YDL211C	23	33	257	242	19	25	81	28		Protein of unknown function; green fluorescent protein (GFP)-fusion protein localizes to the vacuole; YDL211C has a paralog, TDA7, that arose from the whole genome duplication
YDL212W	1549	1236	753	880	1216	1060	691	537	SHR3,APF1	Endoplasmic reticulum packaging chaperone; required for incorporation of amino acid permeases into COPII coated vesicles for transport to the cell surface
YDL213C	293	369	505	463	228	201	393	405	NOP6	rRNA-binding protein required for 40S ribosomal subunit biogenesis; contains an RNA recognition motif (RRM); hydrophilin essential to overcome the stress of the desiccation-rehydration process; NOP6 may be a fungal-specific gene as no homologs have been yet identified in higher eukaryotes
YDL214C	0	9	129	150	12	6	26	18	PRR2,serine/threonine protein kinase PRR2	Serine/threonine protein kinase; inhibits pheromone induced signalling downstream of MAPK, possibly at the level of the Ste12p transcription factor; mutant has increased aneuploidy tolerance; PRR2 has a paralog, NPR1, that arose from the whole genome duplication
YDL215C	234	358	1316	1547	451	502	925	1176	GDH2,GDH-B,GDHB,glutamate dehydrogenase (NAD(+))	NAD(+)-dependent glutamate dehydrogenase; degrades glutamate to ammonia and alpha-ketoglutarate; expression sensitive to nitrogen catabolite repression and intracellular ammonia levels; genetically interacts with GDH3 by suppressing stress-induced apoptosis
YDL216C	23	25	107	131	61	88	71	78	RRI1,CSN5,JAB1	Catalytic subunit of the COP9 signalosome (CSN) complex; acts as an isopeptidase in cleaving the ubiquitin-like protein Nedd8 from SCF ubiquitin ligases; metalloendopeptidase involved in the adaptation to pheromone signaling
YDL217C	46	38	63	134	67	54	58	58	TIM22	Essential core component of the mitochondrial TIM22 complex; involved in insertion of polytopic proteins into the inner membrane; forms the channel through which proteins are imported
YDL218W	10	5	103	40	17	9	121	97		Putative protein of unknown function; YDL218W transcription is regulated by Azf1p and induced by starvation and aerobic conditions; expression also induced in cells treated with the mycotoxin patulin
YDL219W	303	263	82	141	204	179	90	88	DTD1	D-Tyr-tRNA(Tyr) deacylase; functions in protein translation, may affect nonsense suppression via alteration of the protein synthesis machinery; ubiquitous among eukaryotes
YDL220C	12	9	219	266	32	21	98	59	CDC13,EST4,telomere-binding protein CDC13	Single stranded DNA-binding protein found at TG1-3 telomere G-tails; key roles in regulation of telomerase, telomere end protection, conventional telomere replication; regulates telomere replication through recruitment of specific sub-complexes, essential function is telomere capping; forms homodimer via N-terminus; disruption of dimerization leads to short telomeres; autophagy and proteasome are…
YDL221W	0	0	5	15	2	5	6	3		Dubious open reading frame; unlikely to encode a functional protein, based on available experimental and comparative sequence data; partially overlaps the 3' end of essential gene CDC13
YDL222C	2	0	492	419	17	31	251	248	FMP45	Integral membrane protein localized to mitochondria; required for sporulation and maintaining sphingolipid content; similar to SUR7; FMP45 has a paralog, YNL194C, that arose from the whole genome duplication
YDL223C	15	12	2115	1878	64	61	973	724	HBT1	Shmoo tip protein, substrate of Hub1p ubiquitin-like protein; mutants are defective for mating projection formation, thereby implicating Hbt1p in polarized cell morphogenesis; HBT1 has a paralog, YNL195C, that arose from the whole genome duplication
YDL224C	61	66	300	320	78	66	222	184	WHI4	Putative RNA binding protein; regulates the cell size requirement for passage through Start and commitment to cell division; WHI4 has a paralog, WHI3, that arose from the whole genome duplication
YDL225W	141	144	323	399	263	207	237	223	SHS1,SEP7,septin SHS1	Component of the septin ring that is required for cytokinesis; septins are GTP-binding proteins that assemble into rod-like hetero-oligomers that can associate with other rods to form filaments; septin rings at the mother-bud neck act as scaffolds for recruiting cell division factors and as barriers to prevent diffusion of specific proteins; undergoes sumoylation and phosphorylation during mitosi…
YDL226C	71	85	162	196	109	129	146	206	GCS1	ADP-ribosylation factor GTPase activating protein (ARF GAP); involved in ER-Golgi transport; required for prospore membrane formation; regulates phospholipase Spo14p; shares functional similarity with Glo3p; GCS1 has a paralog, SPS18, that arose from the whole genome duplication
YDL227C	86	97	88	74	128	123	30	41	HO	Site-specific endonuclease; required for gene conversion at the MAT locus (homothallic switching) through the generation of a ds DNA break; expression restricted to mother cells in late G1 as controlled by Swi4p-Swi6p, Swi5p, and Ash1p
YDL228C	0	0	0	0	0	0	0	0		Dubious open reading frame; unlikely to encode a functional protein, based on available experimental and comparative sequence data; almost completely overlaps the verified gene SSB1
YDL229W	2282	3176	3157	3682	3171	2773	3061	3492	SSB1,Hsp70 family ATPase SSB1,YG101	Cytoplasmic ATPase that is a ribosome-associated molecular chaperone; functions with J-protein partner Zuo1p; may be involved in folding of newly-made polypeptide chains; member of the HSP70 family; interacts with phosphatase subunit Reg1p; SSB1 has a paralog, SSB2, that arose from the whole genome duplication
YDL230W	21	26	397	405	62	58	108	148	PTP1,tyrosine protein phosphatase PTP1	Phosphotyrosine-specific protein phosphatase; dephosphorylates a broad range of substrates in vivo, including Fpr3p; localized to the cytoplasm and the mitochondria; proposed to be a negative regulator of filamentation
YDL231C	187	265	515	575	253	269	293	224	BRE4	Zinc finger protein containing five transmembrane domains; null mutant exhibits strongly fragmented vacuoles and sensitivity to brefeldin A, a drug which is known to affect intracellular transport
YDL232W	98	60	59	75	105	130	73	97	OST4	Subunit of the oligosaccharyltransferase complex of the ER lumen; complex catalyzes protein asparagine-linked glycosylation; type I membrane protein required for incorporation of Ost3p or Ost6p into the OST complex
YDL233W	17	36	353	364	57	35	115	119	MFG1	Regulator of filamentous growth; interacts with FLO11 promoter and regulates FLO11 expression; binds to transcription factors Flo8p and Mss11p; green fluorescent protein (GFP)-fusion protein localizes to the nucleus; YDL233W is not an essential gene
YDL234C	56	63	5099	5556	210	233	1253	1009	GYP7	GTPase-activating protein for yeast Rab family members; members include Ypt7p (most effective), Ypt1p, Ypt31p, and Ypt32p (in vitro); involved in vesicle mediated protein trafficking
YDL235C	451	393	425	605	487	441	295	240	YPD1	Osmotic stress-responsive phosphorelay intermediate sensor protein; phosphorylated by the plasma membrane sensor Sln1p in response to osmotic stress and then in turn phosphorylates the response regulators Ssk1p in the cytosol and Skn7p in the nucleus
YDL236W	124	237	303	428	204	220	262	358	PHO13	Alkaline phosphatase specific for p-nitrophenyl phosphate; also has protein phosphatase activity
YDL237W	60	56	139	270	90	63	116	196	AIM6,LRC1	Putative protein of unknown function; required for respiratory growth; YDL237W is not an essential gene
YDL238C	12	10	105	105	43	20	15	44	GUD1,guanine deaminase	Guanine deaminase; a catabolic enzyme of the guanine salvage pathway producing xanthine and ammonia from guanine; activity is low in exponentially-growing cultures but expression is increased in post-diauxic and stationary-phase cultures
YDL239C	25	39	150	115	64	46	79	69	ADY3	Protein required for spore wall formation; thought to mediate assembly of a Don1p-containing structure at the leading edge of the prospore membrane via interaction with spindle pole body components; potentially phosphorylated by Cdc28p; ADY3 has a paralog, CNM67, that arose from the whole genome duplication
YDL240C-A	0	0	0	0	0	0	0	0		Dubious open reading frame; unlikely to encode a functional protein, based on available experimental and comparative sequence data; identified by sequence comparison with hemiascomycetous yeast species
YDL240W	28	36	214	198	61	56	112	88	LRG1	GTPase-activating protein (GAP); contains Rho1p-specific GAP activity, interacting with activated forms of Rho1p; functions along with Sac7p as a negative regulator of the Pkc1p-mediated cell wall integrity signaling pathway; negative regulator of cell wall 1,3-beta-glucan biosynthesis; required for efficient cell fusion; contains a RhoGAP domain and three Lin-11-Isl1-Mec-3 (LIM) domains
YDL241W	144	111	104	159	64	37	91	94		Putative protein of unknown function; YDL241W is not an essential gene
YDL242W	0	0	20	15	2	2	0	0		Dubious open reading frame; unlikely to encode a functional protein, based on available experimental and comparative sequence data
YDL243C	48	27	398	391	31	32	42	46	AAD4	Putative aryl-alcohol dehydrogenase; involved in oxidative stress response; similar to P. chrysosporium aryl-alcohol dehydrogenase; expression induced in cells treated with the mycotoxin patulin; members of the AAD gene family comprise three pairs (AAD3 + AAD15, AAD6/AAD16 + AAD4, AAD10 + AAD14) whose two genes are more related to one another than to other members of the family
YDL244W	1	14	32	26	11	9	0	13	THI13	Protein involved in synthesis of the thiamine precursor HMP; member of a subtelomeric gene family including THI5, THI11, THI12, and THI13; hydroxymethylpyrimidine is also known as HMP
YDL245C	1	0	0	4	0	0	0	0	HXT15,hexose transporter HXT15	Protein of unknown function with similarity to hexose transporters; expression is induced by low levels of glucose and repressed by high levels of glucose
YDL246C	0	0	0	0	0	0	0	0	SOR2,L-iditol 2-dehydrogenase SOR2	Protein of unknown function; protein sequence is 99% identical to the Sor1p sorbitol dehydrogenase; computational analysis of large-scale protein-protein interaction data also suggests a role in fructose or mannose metabolism
YDL247W	0	0	0	0	0	0	0	0	MPH2	Alpha-glucoside permease; transports maltose, maltotriose, alpha-methylglucoside, and turanose; identical to Mph3p; encoded in a subtelomeric position in a region likely to have undergone duplication
YDL247W-A	0	0	0	0	0	0	0	0		Dubious open reading frame; unlikely to encode a functional protein, based on available experimental and comparative sequence data; identified by sequence comparison with hemiascomycetous yeast species
YDL248W	11	39	168	226	30	33	46	48	COS7	Protein of unknown function; member of the DUP380 subfamily of conserved, often subtelomerically-encoded proteins; the authentic, non-tagged protein is detected in highly purified mitochondria in high-throughput studies
YDR001C	73	73	2154	2353	185	218	818	858	NTH1,alpha,alpha-trehalase NTH1	Neutral trehalase, degrades trehalose; required for thermotolerance and may mediate resistance to other cellular stresses; may be phosphorylated by Cdc28p; inhibited by Dcs1p; NTH1 has a paralog, NTH2, that arose from the whole genome duplication
YDR002W	1609	1297	672	893	868	724	654	670	YRB1,CST20,HTN1,SFO1,STP52	Ran GTPase binding protein; involved in nuclear protein import and RNA export, ubiquitin-mediated protein degradation during the cell cycle; shuttles between the nucleus and cytoplasm; is essential; homolog of human RanBP1
YDR003W	20	27	233	283	43	75	84	76	RCR2,SSH5	Vacuolar protein; presumably functions within the endosomal-vacuolar trafficking pathway, affecting events that determine whether plasma membrane proteins are degraded or routed to the plasma membrane; RCR2 has a paralog, RCR1, that arose from the whole genome duplication
YDR003W-A	11	14	112	108	28	38	13	16		Putative protein of unknown function; identified by expression profiling and mass spectrometry
YDR004W	59	82	183	189	84	81	81	124	RAD57,putative DNA-dependent ATPase RAD57	Protein that stimulates strand exchange; stimulates strand exchange by stabilizing the binding of Rad51p to single-stranded DNA; involved in the recombinational repair of double-strand breaks in DNA during vegetative growth and meiosis; forms heterodimer with Rad55p
YDR005C	168	160	285	335	204	229	167	150	MAF1,RNA polymerase III-inhibiting protein MAF1	Highly conserved negative regulator of RNA polymerase III; involved in tRNA processing and stability; inhibits tRNA degradation via rapid tRNA decay (RTD) pathway; binds N-terminal domain of Rpc160p subunit of Pol III to prevent closed-complex formation; localization and activity are regulated by phosphorylation, mediated by TORC1, protein kinase A, and Sch9p; localizes to cytoplasm during vegeta…
YDR006C	155	176	845	989	280	264	528	426	SOK1	Protein of unknown function; overexpression suppresses the growth defect of mutants lacking protein kinase A activity; involved in cAMP-mediated signaling; localized to the nucleus; similar to the mouse testis-specific protein PBS13
YDR007W	40	30	81	134	59	68	48	31	TRP1,phosphoribosylanthranilate isomerase TRP1	Phosphoribosylanthranilate isomerase; catalyzes the third step in tryptophan biosynthesis; in 2004, the sequence of TRP1 from strain S228C was updated by changing the previously annotated internal STOP (TAA) to serine (TCA)
YDR008C	3	5	0	0	0	0	0	0		Dubious open reading frame; unlikely to encode a functional protein, based on available experimental and comparative sequence data; partially overlaps TRP1/YDR007W on opposite strand
YDR009W	14	2	25	41	12	15	35	30	GAL3,transcriptional regulator GAL3	Transcriptional regulator; involved in activation of the GAL genes in response to galactose; forms a complex with Gal80p to relieve Gal80p inhibition of Gal4p; binds galactose and ATP but does not have galactokinase activity; GAL3 has a paralog, GAL1, that arose from the whole genome duplication
YDR010C	0	2	1	2	4	2	5	5		Dubious open reading frame; unlikely to encode a functional protein, based on available experimental and comparative sequence data
YDR011W	129	126	1278	1524	267	215	452	590	SNQ2,ATP-binding cassette transporter SNQ2	Plasma membrane ATP-binding cassette (ABC) transporter; multidrug transporter involved in multidrug resistance and resistance to singlet oxygen species
YDR012W	975	1213	775	934	1197	1060	785	892	RPL4B,L2B,L4,L4B,YL2,ribosomal 60S subunit protein L4B,rp2	Ribosomal 60S subunit protein L4B; homologous to mammalian ribosomal protein L4 and bacterial L4; RPL4B has a paralog, RPL4A, that arose from the whole genome duplication
YDR013W	146	138	113	180	142	174	77	84	PSF1,CDC101	Subunit of the GINS complex (Sld5p, Psf1p, Psf2p, Psf3p); complex is localized to DNA replication origins and implicated in assembly of the DNA replication machinery
YDR014W	23	17	139	146	48	28	13	49	RAD61,WPL1	Subunit of a complex that inhibits sister chromatid cohesion; also negatively regulates chromosome condensation; inhibited by Eco1p-acetylated cohesin subunits Smc3p and Mcd1p; binds Smc3p ATPase head of cohesin; related to the human Wapl protein that controls the association of cohesin with chromatin
YDR014W-A	8	4	123	118	20	16	27	9	HED1	Meiosis-specific protein; down-regulates Rad51p-mediated mitotic recombination when the meiotic recombination machinery is impaired; prevents the recruitment of Rad54p to site-specific DNA double-strand breaks in vivo; early meiotic gene, transcribed specifically during meiotic prophase
YDR015C	2	0	0	0	0	0	0	0		Dubious open reading frame; unlikely to encode a functional protein, based on available experimental and comparative sequence data; overlaps the verified gene HED1/YDR014W-A
YDR016C	349	220	36	31	384	412	140	55	DAD1	Essential subunit of the Dam1 complex (aka DASH complex); complex couples kinetochores to the force produced by MT depolymerization thereby aiding in chromosome segregation; is transferred to the kinetochore prior to mitosis
YDR017C	143	158	545	566	176	237	309	294	KCS1,inositol polyphosphate kinase KCS1	Inositol hexakisphosphate and inositol heptakisphosphate kinase; generation of high energy inositol pyrophosphates by Kcs1p is required for many processes such as vacuolar biogenesis, stress response, and telomere maintenance; inositol hexakisphosphate is also known as IP6; inositol heptakisphosphate is also known as IP7
YDR018C	9	5	191	154	47	74	45	60	putative acyltransferase	Probable membrane protein with three predicted transmembrane domains; similar to C. elegans F55A11.5 and maize 1-acyl-glycerol-3-phosphate acyltransferase; YDR018C has a paralog, CST26, that arose from the whole genome duplication
YDR019C	411	427	490	475	965	816	321	365	GCV1,GSD1,glycine decarboxylase subunit T	T subunit of the mitochondrial glycine decarboxylase complex; glycine decarboxylase is required for the catabolism of glycine to 5,10-methylene-THF; expression is regulated by levels of levels of 5,10-methylene-THF in the cytoplasm
YDR020C	76	93	62	85	78	79	64	39	DAS2,RRT3,putative uridine kinase DAS2	Putative protein of unknown function; non-essential gene identified in a screen for mutants with increased levels of rDNA transcription; weak similarity with uridine kinases and with phosphoribokinases
YDR021W	89	106	220	214	88	93	147	117	FAL1,ATP-dependent RNA helicase FAL1	Nucleolar protein required for maturation of 18S rRNA; member of the eIF4A subfamily of DEAD-box ATP-dependent RNA helicases
YDR022C	79	51	100	75	101	94	69	79	ATG31,CIS1	Autophagy-specific protein required for autophagosome formation; may form a complex with Atg17p and Atg29p that localizes other proteins to the pre-autophagosomal structure; high-copy suppressor of CIK1 deletion
YDR023W	520	733	768	990	660	629	956	773	SES1,SerRS,serine--tRNA ligase SES1	Cytosolic seryl-tRNA synthetase; class II aminoacyl-tRNA synthetase that aminoacylates tRNA(Ser), displays tRNA-dependent amino acid recognition which enhances discrimination of the serine substrate, interacts with peroxin Pex21p
YDR024W	33	10	11	38	74	62	38	37	FYV1	Dubious open reading frame; unlikely to encode a functional protein, based on available experimental and comparative sequence data; not conserved in closely related Saccharomyces species; mutation decreases survival upon exposure to K1 killer toxin
YDR025W	10162	7255	1011	1209	6595	4181	2344	1542	RPS11A,S11A,S17,S18A,YS12,ribosomal 40S subunit protein S11A,rp41A	Protein component of the small (40S) ribosomal subunit; homologous to mammalian ribosomal protein S11 and bacterial S17; N-terminally propionylated in vivo; RPS11A has a paralog, RPS11B, that arose from the whole genome duplication
YDR026C	99	101	594	781	107	99	188	159	NSI1	RNA polymerase I termination factor; binds to rDNA terminator element, required for efficient Pol I termination; required for rDNA silencing at NTS1; facilities association of Sir2p with NTS1, contributes to rDNA stability and cell longevity; interacts physically with Fob1p and RENT subunits, Sir2p and Net1p; may interact with ribosomes, based on co-purification experiments; Myb-like DNA-binding …
YDR027C	90	82	456	473	94	132	200	190	VPS54,CGP1,LUV1,TCS3	Component of the GARP (Golgi-associated retrograde protein) complex; GARP is required for the recycling of proteins from endosomes to the late Golgi, and for mitosis after DNA damage induced checkpoint arrest; potentially phosphorylated by Cdc28p; members of the GARP complex are Vps51p-Vps52p-Vps53p-Vps54p
YDR028C	89	99	1458	1504	137	100	524	621	REG1,HEX2,PZF240,SPP43,SRN1,protein phosphatase regulator REG1	Regulatory subunit of type 1 protein phosphatase Glc7p; involved in negative regulation of glucose-repressible genes; involved in regulation of the nucleocytoplasmic shuttling of Hxk2p; REG1 has a paralog, REG2, that arose from the whole genome duplication
YDR029W	0	0	0	0	1	0	0	0		Dubious open reading frame; unlikely to encode a functional protein, based on available experimental and comparative sequence data
YDR030C	46	20	197	230	62	86	100	104	RAD28	Protein involved in DNA repair; related to the human CSA protein that is involved in transcription-coupled repair nucleotide excision repair
YDR031W	204	127	39	89	233	247	87	63	MIX14,MIC14	Mitochondrial intermembrane space protein of unknown function; required for normal oxygen consumption; contains twin cysteine-x9-cysteine motifs; protein abundance increases in response to DNA replication stress
YDR032C	498	504	461	580	640	555	488	673	PST2	Protein with similarity to a family of flavodoxin-like proteins; induced by oxidative stress in a Yap1p dependent manner; the authentic, non-tagged protein is detected in highly purified mitochondria in high-throughput studies; protein abundance increases in response to DNA replication stress; PST2 has a paralog, RFS1, that arose from the whole genome duplication
YDR033W	1248	1214	1542	1832	1458	1164	2205	1780	MRH1	Protein that localizes primarily to the plasma membrane; also found at the nuclear envelope; long-lived protein that is asymmetrically retained in the plasma membrane of mother cells; the authentic, non-tagged protein is detected in mitochondria in a phosphorylated state; null mutation confers sensitivity to acetic acid
YDR034C	83	107	455	422	183	150	253	232	LYS14	Transcriptional activator involved in regulating lysine biosynthesis; involved in the regulation of genes of the lysine biosynthesis pathway; requires 2-aminoadipate semialdehyde as co-inducer
YDR034C-A	0	0	0	0	1	1	0	0		Putative protein of unknown function; contained within the solo Ty1 LTR element YDRWdelta7
YDR034C-C	0	0	0	0	0	0	0	0	gag protein	Retrotransposon TYA Gag gene co-transcribed with TYB Pol; translated as TYA or TYA-TYB polyprotein; Gag is a nucleocapsid protein that is the structural constituent of virus-like particles (VLPs); similar to retroviral Gag
YDR034C-D	0	0	88	58	8	5	52	36	gag-pol fusion protein	Retrotransposon TYA Gag and TYB Pol genes; transcribed/translated as one unit; polyprotein is processed to make a nucleocapsid-like protein (Gag), reverse transcriptase (RT), protease (PR), and integrase (IN); similar to retroviral genes
YDR034W-B	3	8	546	770	43	65	262	287		Predicted tail-anchored plasma membrane protein; contains conserved CYSTM module; related proteins in other organisms may be involved in response to stress; green fluorescent protein (GFP)-fusion protein localizes to the cell periphery; YDR034W-B has a paralog, YBR056W-A, that arose from the whole genome duplication
YDR035W	233	290	711	856	555	450	744	708	ARO3,3-deoxy-7-phosphoheptulonate synthase ARO3	3-deoxy-D-arabino-heptulosonate-7-phosphate (DAHP) synthase; catalyzes the first step in aromatic amino acid biosynthesis and is feedback-inhibited by phenylalanine or high concentration of tyrosine or tryptophan
YDR036C	67	83	181	221	66	50	92	54	EHD3,MRP5	3-hydroxyisobutyryl-CoA hydrolase; member of a family of enoyl-CoA hydratase/isomerases; non-tagged protein is detected in highly purified mitochondria in high-throughput studies; phosphorylated; mutation affects fluid-phase endocytosis
YDR037W	816	1090	1291	1430	1555	1358	2723	2172	KRS1,GCD5,lysine--tRNA ligase KRS1	Lysyl-tRNA synthetase
YDR038C	27	31	116	135	38	10	50	35	ENA5,putative Na(+)-exporting P-type ATPase ENA5	Protein with similarity to P-type ATPase sodium pumps; member of the Na+ efflux ATPase family
YDR039C	0	0	0	0	0	0	0	0	ENA2,Na(+)-exporting P-type ATPase ENA2	P-type ATPase sodium pump; involved in Na+ efflux to allow salt tolerance; likely not involved in Li+ efflux
YDR040C	2	4	87	130	1	3	8	21	ENA1,HOR6,Na(+)/Li(+)-exporting P-type ATPase ENA1,PMR2	P-type ATPase sodium pump; involved in Na+ and Li+ efflux to allow salt tolerance
YDR041W	245	269	246	309	198	204	153	142	RSM10,mitochondrial 37S ribosomal protein RSM10	Mitochondrial ribosomal protein of the small subunit; has similarity to E. coli S10 ribosomal protein; essential for viability, unlike most other mitoribosomal proteins
YDR042C	21	22	68	92	44	23	24	7		Putative protein of unknown function; expression is increased in ssu72-ts69 mutant
YDR043C	131	135	1034	1275	217	271	546	407	NRG1,transcriptional regulator NRG1	Transcriptional repressor; recruits the Cyc8p-Tup1p complex to promoters; mediates glucose repression and negatively regulates a variety of processes including filamentous growth and alkaline pH response; activated in stochastic pulses of nuclear localization in response to low glucose
YDR044W	85	113	314	431	89	67	106	113	HEM13,coproporphyrinogen oxidase	Coproporphyrinogen III oxidase; an oxygen requiring enzyme that catalyzes the sixth step in the heme biosynthetic pathway; transcription is repressed by oxygen and heme (via Rox1p and Hap1p)
YDR045C	484	422	75	201	208	241	69	113	RPC11,C11,DNA-directed RNA polymerase III core subunit RPC11	RNA polymerase III subunit C11; mediates pol III RNA cleavage activity and is important for termination of transcription; homologous to TFIIS
YDR046C	220	247	572	952	486	528	475	615	BAP3,PAP1,amino acid transporter BAP3	Amino acid permease; involved in uptake of cysteine, leucine, isoleucine and valine; BAP3 has a paralog, BAP2, that arose from the whole genome duplication
YDR047W	182	182	284	361	219	239	290	243	HEM12,HEM6,uroporphyrinogen decarboxylase HEM12	Uroporphyrinogen decarboxylase; catalyzes the fifth step in the heme biosynthetic pathway; localizes to both the cytoplasm and nucleus; a hem12 mutant has phenotypes similar to patients with porphyria cutanea tarda
YDR048C	2	0	2	19	1	5	5	2		Dubious open reading frame; unlikely to encode a functional protein, based on available experimental and comparative sequence data; partially overlaps ORF VMS1/YDR049W
YDR049W	60	50	255	227	89	81	181	225	VMS1	Component of a Cdc48p-complex involved in protein quality control; exhibits cytosolic and ER-membrane localization, with Cdc48p, during normal growth, and contributes to ER-associated degradation (ERAD) of specific substrates at a step after their ubiquitination; forms a mitochondrially-associated complex with Cdc48p and Npl4p under oxidative stress that is required for ubiquitin-mediated mitocho…
YDR050C	6932	7149	5177	6894	6698	6174	4304	5728	TPI1,triose-phosphate isomerase TPI1	Triose phosphate isomerase, abundant glycolytic enzyme; mRNA half-life is regulated by iron availability; transcription is controlled by activators Reb1p, Gcr1p, and Rap1p through binding sites in the 5' non-coding region; inhibition of Tpi1p activity by PEP (phosphoenolpyruvate) stimulates redox metabolism in respiring cells; E104D mutation in human TPI causes a rare autosomal disease
YDR051C	156	165	202	174	268	180	216	258	DET1,acid phosphatase DET1	Acid phosphatase; involved in the non-vesicular transport of sterols in both directions between the endoplasmic reticulum and plasma membrane; deletion confers sensitivity to nickel
YDR052C	110	135	525	550	117	126	296	254	DBF4,DNA52,LSD7,protein serine/threonine kinase activating protein DBF4	Regulatory subunit of Cdc7p-Dbf4p kinase complex; required for Cdc7p kinase activity and initiation of DNA replication; phosphorylates the Mcm2-7 family of proteins; cell cycle regulated; relative distribution to the nucleus increases upon DNA replication stress
YDR053W	0	0	3	1	0	0	0	0		Putative protein of unknown function; open reading frame overlaps 5' end of essential DBF4 gene encoding the regulatory subunit of the Cdc7p-Dbf4p kinase complex
YDR054C	76	63	668	704	117	101	365	325	CDC34,DNA6,SCF E2 ubiquitin-protein ligase catalytic subunit CDC34,UBC3	Ubiquitin-conjugating enzyme (E2); catalytic subunit of SCF ubiquitin-protein ligase complex (together with Skp1p, Rbx1p, Cdc53p, and an F-box protein) that regulates cell cycle progression by targeting key substrates for degradation; protein abundance increases in response to DNA replication stress
YDR055W	385	405	6030	6924	730	705	3155	2971	PST1,HPF2	Cell wall protein that contains a putative GPI-attachment site; secreted by regenerating protoplasts; up-regulated by activation of the cell integrity pathway, as mediated by Rlm1p; upregulated by cell wall damage via disruption of FKS1; PST1 has a paralog, ECM33, that arose from the whole genome duplication
YDR056C	425	332	299	381	383	315	218	209		Putative protein of unknown function; green fluorescent protein (GFP)-fusion protein localizes to the endoplasmic reticulum; YDR056C is not an essential protein
YDR057W	96	159	356	346	184	190	226	232	YOS9	ER quality-control lectin; integral subunit of the HRD ligase; participates in efficient ER retention of misfolded proteins by recognizing them and delivering them to Hrd1p; binds to glycans with terminal alpha-1,6 linked mannose on misfolded N-glycosylated proteins and participates in targeting proteins to ERAD; member of the OS-9 protein family
YDR058C	40	13	100	117	65	68	30	21	TGL2	Triacylglycerol lipase that is localized to the mitochondria; has lipolytic activity towards triacylglycerols and diacylglycerols when expressed in E. coli
YDR059C	304	261	524	668	539	411	364	300	UBC5,E2 ubiquitin-conjugating protein UBC5	Ubiquitin-conjugating enzyme; mediates selective degradation of short-lived, abnormal, or excess proteins, including histone H3; central component of the cellular stress response; expression is heat inducible; protein abundance increases in response to DNA replication stress; UBC5 has a paralog, UBC4, that arose from the whole genome duplication
YDR060W	342	406	795	869	474	462	641	600	MAK21,NOC1	Constituent of 66S pre-ribosomal particles; required for large (60S) ribosomal subunit biogenesis; acts as part of a Mak21p-Noc2p-Rrp5p module that associates with nascent pre-rRNA during transcription and has a role in bigenesis of the large ribosomal subunit; involved in nuclear export of pre-ribosomes; required for maintenance of dsRNA virus; homolog of human CAATT-binding protein
YDR061W	70	96	378	415	92	188	201	188		Protein with similarity to ABC transporter family members; lacks predicted membrane-spanning regions; transcriptionally activated by Yrm1p along with genes involved in multidrug resistance
YDR062W	114	186	994	1075	164	176	392	355	LCB2,SCS1,TSC1,serine C-palmitoyltransferase LCB2	Component of serine palmitoyltransferase; responsible along with Lcb1p for the first committed step in sphingolipid synthesis, which is the condensation of serine with palmitoyl-CoA to form 3-ketosphinganine
YDR063W	1254	1221	286	314	1293	1104	433	436	AIM7,GMF,GMF1	Protein that interacts with Arp2/3 complex; interacts with Arp2/3 complex to stimulate actin filament debranching and inhibit actin nucleation; has similarity to Cof1p and also to human glia maturation factor (GMF); null mutant displays elevated mitochondrial genome loss
YDR064W	16649	16656	1433	1844	8992	9475	3420	4801	RPS13,RPS13B,RPS13C,S13,S15,S27a,YS15,ribosomal 40S subunit protein S13	Protein component of the small (40S) ribosomal subunit; homologous to mammalian ribosomal protein S13 and bacterial S15
YDR065W	48	54	100	111	46	52	68	39	RRG1	Protein of unknown function; required for vacuolar acidification and mitochondrial genome maintenance; the authentic, non-tagged protein is detected in highly purified mitochondria in high-throughput studies
YDR066C	74	53	30	70	79	64	36	31	RTR2	Protein of unknown function; exhibits genetic interactions with Rtr1p; green fluorescent protein (GFP)-fusion protein localizes to the cytoplasm; YDR066C is not an essential gene; relocalizes from nucleus to cytoplasmic foci upon DNA replication stress; RTR2 has a paralog, RTR1, that arose from the whole genome duplication
YDR067C	141	124	151	240	221	184	150	102	OCA6	Cytoplasmic protein required for replication of Brome mosaic virus; S. cerevisiae is a model system for studying positive-strand RNA virus replication; null mutation confers sensitivity to tunicamycin and DTT
YDR068W	134	119	239	318	170	155	181	200	DOS2	Protein of unknown function; green fluorescent protein (GFP)-fusion protein localizes to the cytoplasm
YDR069C	34	29	390	473	112	132	79	59	DOA4,DOS1,MUT4,NPI2,SSV7,UBP4	Ubiquitin hydrolase; deubiquitinates intralumenal vesicle (ILVs) cargo proteins; required for recycling ubiquitin from proteasome-bound ubiquitinated intermediates, acts at the late endosome/prevacuolar compartment to recover ubiquitin from ubiquitinated membrane proteins destined for the vacuole; DOA4 has a paralog, UBP5, that arose from the whole genome duplication
YDR070C	47	41	195	281	313	361	156	146	FMP16	Protein of unknown function; may be involved in responding to conditions of stress; the authentic, non-tagged protein is detected in highly purified mitochondria in high-throughput studies; protein abundance increases in response to DNA replication stress
YDR071C	2070	2120	583	919	1998	1916	913	862	PAA1	Polyamine acetyltransferase; acetylates polyamines (e.g. putrescine, spermidine, spermine) and also aralkylamines (e.g. tryptamine, phenylethylamine); may be involved in transcription and/or DNA replication
YDR072C	255	290	1042	1169	565	661	759	779	IPT1,KTI6,MIC2,SYR4,inositolphosphotransferase	Inositolphosphotransferase; involved in synthesis of mannose-(inositol-P)2-ceramide (M(IP)2C), the most abundant sphingolipid; can mutate to resistance to the antifungals syringomycin E and DmAMP1 and to K. lactis zymocin
YDR073W	323	237	275	391	641	704	405	467	SNF11	Subunit of the SWI/SNF chromatin remodeling complex; involved in transcriptional regulation; interacts with a highly conserved 40-residue sequence of Snf2p; relocates to the cytosol under hypoxic conditions
YDR074W	88	148	799	1099	311	464	743	716	TPS2,HOG2,PFK3,trehalose-phosphatase TPS2	Phosphatase subunit of the trehalose-6-P synthase/phosphatase complex; involved in synthesis of the storage carbohydrate trehalose; expression is induced by stress conditions and repressed by the Ras-cAMP pathway; protein abundance increases in response to DNA replication stress
YDR075W	71	71	198	246	87	73	76	114	PPH3,phosphoprotein phosphatase PP4 catalytic subunit PPH3	Catalytic subunit of protein phosphatase PP4 complex; Pph3p and Psy2p form active complex, Psy4p may provide substrate specificity; regulates recovery from the DNA damage checkpoint, the gene conversion- and single-strand annealing-mediated pathways of meiotic double-strand break repair and efficient Non-Homologous End-Joining (NHEJ) pathway; involved in activation of Gln3p to alleviate nitrogen …
YDR076W	37	48	50	69	29	45	32	14	RAD55,putative DNA-dependent ATPase RAD55	Protein that stimulates strand exchange; stimulates strand exchange by stabilizing the binding of Rad51p to single-stranded DNA; involved in the recombinational repair of double-strand breaks in DNA during vegetative growth and meiosis; forms heterodimer with Rad57p
YDR077W	1268	1320	105863	60430	3956	2895	44461	24007	SED1	Major stress-induced structural GPI-cell wall glycoprotein; associates with translating ribosomes, possible role in mitochondrial genome maintenance; ORF contains two distinct variable minisatellites; SED1 has a paralog, SPI1, that arose from the whole genome duplication
YDR078C	105	120	38	33	130	160	46	49	SHU2	Component of Shu complex (aka PCSS complex); Shu complex also includes Psy3, Csm2, Shu1, and promotes error-free DNA repair, Shu complex mediates inhibition of Srs2p function; promotes formation of Rad51p filaments
YDR079C-A	140	99	28	40	80	121	51	81	TFB5,TFIIH complex subunit TFB5	Component of RNA polymerase II general transcription factor TFIIH; involved in transcription initiation and in nucleotide-excision repair; relocalizes to the cytosol in response to hypoxia; homolog of Chlamydomonas reinhardtii REX1-S protein involved in DNA repair
YDR079W	964	812	107	201	923	857	173	198	PET100	Chaperone that facilitates the assembly of cytochrome c oxidase; integral to the mitochondrial inner membrane; interacts with a subcomplex of subunits VII, VIIa, and VIII (Cox7p, Cox9p, and Cox8p) but not with the holoenzyme
YDR080W	30	47	219	403	74	53	131	100	VPS41,CVT8,FET2,SVL2,VAM2,VPL20	Subunit of the HOPS endocytic tethering complex; vacuole membrane protein that functions as a Rab GTPase effector, interacting specifically with the GTP-bound conformation of Ypt7p, facilitating tethering, docking and promoting membrane fusion events at the late endosome and vacuole; required for both membrane and protein trafficking; Yck3p-mediated phosphorylation regulates the organization of v…
YDR081C	114	127	384	463	195	145	290	219	PDC2	Transcription factor for thiamine-regulated genes; required for expression of the two isoforms of pyruvate decarboxylase (PDC1 and PDC5) along with thiamine biosynthetic genes; binds a DNA sequence in the PDC5 promoter; mutant fails to grow on 2% glucose and thus is scored as inviable under standard conditions
YDR082W	45	62	211	194	74	93	83	109	STN1	Telomere end-binding and capping protein; plays a key role with Pol12p in linking telomerase action with completion of lagging strand synthesis, and in a regulatory step required for telomere capping; similar to human Stn1
YDR083W	118	139	288	285	205	184	234	196	RRP8	Nucleolar S-adenosylmethionine-dependent rRNA methyltransferase; methylates adenine (m1A) of the large subunit (LSU) rRNA at position 645; involved in pre-rRNA cleavage at site A2; mutation is synthetically lethal with a gar1 mutation; deletion disrupts telomere maintenance by influencing the expression of neighboring gene STN1
YDR084C	48	44	188	233	56	80	68	116	TVP23	Integral membrane protein; localized to late Golgi vesicles along with the v-SNARE Tlg2p; green fluorescent protein (GFP)-fusion protein localizes to the cytoplasm in a punctate pattern
YDR085C	50	40	492	523	147	140	384	345	AFR1	Protein required for pheromone-induced projection (shmoo) formation; regulates septin architecture during mating; has an RVXF motif that mediates targeting of Glc7p to mating projections; interacts with Cdc12p; AFR1 has a paralog, YER158C, that arose from the whole genome duplication
YDR086C	4890	4597	1006	1195	4435	3990	1555	1760	SSS1,translocon subunit SSS1	Subunit of the Sec61p translocation complex (Sec61p-Sss1p-Sbh1p); this complex forms a channel for passage of secretory proteins through the endoplasmic reticulum membrane, and of the Ssh1p complex (Ssh1p-Sbh2p-Sss1p); interacts with Ost4p and Wbp1p
YDR087C	308	240	202	256	203	241	198	222	RRP1	Essential evolutionarily conserved nucleolar protein; necessary for biogenesis of 60S ribosomal subunits and for processing of pre-rRNAs to mature rRNA; associated with several distinct 66S pre-ribosomal particles
YDR088C	46	61	332	284	59	61	85	120	SLU7,SLT17	RNA splicing factor; required for ATP-independent portion of 2nd catalytic step of spliceosomal RNA splicing; interacts with Prp18p; contains zinc knuckle domain
YDR089W	159	195	312	352	266	253	167	160		Protein of unknown function; deletion confers resistance to nickel; contains an SPX domain, which is found in proteins involved in phosphate homeostasis; relocalizes from vacuole to cytoplasm upon DNA replication stress
YDR090C	32	15	153	188	43	38	51	76		Putative protein of unknown function
YDR091C	154	123	360	413	189	157	413	305	RLI1	Essential Fe-S protein; required for ribosome biogenesis, translation initiation/termination; facilitates binding of multifactor complex (MFC) of initiation factors to small ribosomal subunit; Dom34-Hbs1 complex and Rli1p work in dissociating inactive ribosomes, thereby facilitating translation restart; forms complex with Lto1p and Yae1p; dependency on ROS-labile FeS clusters, activity in nuclear…
YDR092W	621	671	316	390	648	556	251	257	UBC13,E2 ubiquitin-conjugating protein UBC13	E2 ubiquitin-conjugating enzyme; involved in the error-free DNA postreplication repair pathway; interacts with Mms2p to assemble ubiquitin chains at the Ub Lys-63 residue; DNA damage triggers redistribution from the cytoplasm to the nucleus
YDR093W	25	24	361	391	94	68	220	276	DNF2,aminophospholipid-translocating P4-type ATPase DNF2	Aminophospholipid translocase (flippase); type 4 P-type ATPase; involved in phospholipid translocation, contributing to endocytosis, protein transport, and cellular polarization; localizes primarily to the plasma membrane; localizes to the shmoo tip where it has a redundant role in the cellular response to mating pheromone; DNF2 has a paralog, DNF1, that arose from the whole genome duplication
YDR094W	3	0	5	15	10	5	14	0		Dubious open reading frame; unlikely to encode a functional protein, based on available experimental and comparative sequence data; partially overlaps verified ORF DNF2/YDR093W
YDR095C	7	4	10	0	15	20	0	6		Dubious open reading frame; unlikely to encode a functional protein, based on available experimental and comparative sequence data
YDR096W	84	59	865	744	120	197	247	198	GIS1,histone demethylase GIS1	Histone demethylase and transcription factor; regulates genes during nutrient limitation; activity modulated by proteasome-mediated proteolysis; has JmjC and JmjN domain in N-terminus that interact, promoting stability and proper transcriptional activity; contains two transactivating domains downstream of Jmj domains and a C-terminal DNA binding domain; relocalizes to the cytosol in response to h…
YDR097C	113	131	316	429	89	107	170	179	MSH6,PMS3,PMS6,mismatch repair ATPase MSH6	Protein required for mismatch repair in mitosis and meiosis; forms a complex with Msh2p to repair both single-base & insertion-deletion mispairs; also involved in interstrand cross-link repair; potentially phosphorylated by Cdc28p
YDR098C	369	406	371	494	362	355	262	352	GRX3,monothiol glutaredoxin GRX3	Glutathione-dependent oxidoreductase; hydroperoxide and superoxide-radical responsive; monothiol glutaredoxin subfamily member along with Grx4p and Grx5p; protects cells from oxidative damage; with Grx4p, binds to Aft1p in iron-replete conditions, promoting its dissociation from promoters; evidence exists indicating that the translation start site is not Met1 as currently annotated, but rather Me…
YDR098C-A	0	0	0	0	0	0	0	0	gag protein	Retrotransposon TYA Gag gene co-transcribed with TYB Pol; translated as TYA or TYA-TYB polyprotein; Gag is a nucleocapsid protein that is the structural constituent of virus-like particles (VLPs); similar to retroviral Gag
YDR098C-B	0	0	0	2	0	0	0	0	gag-pol fusion protein	Retrotransposon TYA Gag and TYB Pol genes; transcribed/translated as one unit; polyprotein is processed to make a nucleocapsid-like protein (Gag), reverse transcriptase (RT), protease (PR), and integrase (IN); similar to retroviral genes
YDR099W	972	1163	1696	1747	1450	1335	1227	1147	BMH2,14-3-3 family protein BMH2,SCD3	14-3-3 protein, minor isoform; controls proteome at post-transcriptional level, binds proteins and DNA, involved in regulation of many processes including exocytosis, vesicle transport, Ras/MAPK signaling, and rapamycin-sensitive signaling; protein increases in abundance and relative distribution to the nucleus increases upon DNA replication stress; abundance relative to Bmh1p increases during sp…
YDR100W	357	453	55	161	364	479	92	103	TVP15	Integral membrane protein; localized to late Golgi vesicles along with the v-SNARE Tlg2p
YDR101C	229	343	383	512	308	272	356	485	ARX1	Nuclear export factor for the ribosomal pre-60S subunit; shuttling factor which directly binds FG rich nucleoporins and facilities translocation through the nuclear pore complex; interacts directly with Alb1p; responsible for Tif6p recycling defects in the absence of Rei1; associated with the ribosomal export complex
YDR102C	12	1	5	0	16	16	17	0		Dubious open reading frame; unlikely to encode a functional protein, based on available experimental and comparative sequence data; homozygous diploid deletion strain exhibits high budding index
YDR103W	74	101	346	512	107	136	171	155	STE5,HMD3,NUL3	Pheromone-responsive MAPK scaffold protein; couples activation of the G-protein-coupled pheromone receptor to MAPK activation; intramolecular interaction of PH and VWA domains blocks activation of assembled signaling cascade components (Ste11p, Ste7p and Fus3p) under basal conditions; Gbeta-gamma (Ste4p-Ste18p)-dependent docking at the plasma membrane and binding of PI(4,5)P2 by the PH domain rel…
YDR104C	16	14	327	329	38	50	94	128	SPO71	Meiosis-specific protein required for spore wall formation; localizes to prospore membrane (PSM) and is required for PSM closure during sporulation; mediates PSM size; interacts with Spo1p and Vps13p and recruits Vps13p to the PSM during sporulation; mutants exhibit reduction in PSM PtdIns-phosphate pools; dispensable for both nuclear divisions during meiosis; contains two PH domains
YDR105C	85	50	252	307	161	157	101	101	TMS1	Vacuolar membrane protein of unknown function; is conserved in mammals; predicted to contain eleven transmembrane helices; interacts with Pdr5p, a protein involved in multidrug resistance
YDR106W	14	8	8	23	33	37	28	1	ARP10	Component of the dynactin complex; localized to the pointed end of the Arp1p filament; may regulate membrane association of the complex
YDR107C	27	44	51	54	43	30	40	13	TMN2	Protein with a role in cellular adhesion and filamentous growth; similar to Tmn3p; member of the evolutionarily conserved Transmembrane Nine family of proteins with nine membrane-spanning segments; TMN2 has a paralog, EMP70, that arose from the whole genome duplication
YDR108W	45	37	231	314	55	51	76	94	TRS85,GSG1,MUM1	Component of transport protein particle (TRAPP) complex III; TRAPPIII is a multimeric guanine nucleotide-exchange factor for the GTPase Ypt1p, regulating endosome-Golgi traffic and required for membrane expansion during autophagy and the CVT pathway; directs Ypt1p to the PAS; late post-replication meiotic role
YDR109C	55	38	231	273	58	47	87	97	putative phosphotransferase	Putative kinase
YDR110W	97	64	212	247	87	81	110	109	FOB1,HRM1,replication fork barrier binding protein FOB1	Nucleolar protein that binds the rDNA replication fork barrier site; required for replication fork blocking, recombinational hotspot activity, condensin recruitment to replication fork barrier (RFB), and rDNA repeat segregation; related to retroviral integrases
YDR111C	17	30	160	207	62	42	104	110	ALT2,alanine transaminase ALT2	Catalytically inactive alanine transaminase; expression is repressed in the presence of alanine and repression is mediated by Nrg1p; ALT2 has a paralog, ALT1, that arose from the whole genome duplication
YDR112W	0	0	0	0	0	0	0	0	IRC2	Dubious open reading frame; unlikely to encode a functional protein, based on available experimental and comparative sequence data; partially overlaps ALT2/YDR111C; null mutant displays increased levels of spontaneous Rad52p foci
YDR113C	62	58	142	138	76	75	69	76	PDS1,securin	Securin; inhibits anaphase by binding separin Esp1p; blocks cyclin destruction and mitotic exit, essential for meiotic progression and mitotic cell cycle arrest; localization is cell-cycle dependent and regulated by Cdc28p phosphorylation
YDR114C	0	2	0	0	7	2	5	0		Putative protein of unknown function; deletion mutant exhibits poor growth at elevated pH and calcium
YDR115W	1305	1999	188	319	897	1492	147	411	putative mitochondrial 54S ribosomal protein	Putative mitochondrial ribosomal protein of the large subunit; similar to E. coli L34 ribosomal protein; required for respiratory growth, as are most mitochondrial ribosomal proteins; protein increases in abundance and relocalizes to the plasma membrane upon DNA replication stress
YDR116C	135	174	168	173	120	120	167	97	MRPL1,mitochondrial 54S ribosomal protein MRPL1	Mitochondrial ribosomal protein of the large subunit
YDR117C	83	80	401	366	160	125	228	196	TMA64,RBF64	Protein of unknown function that associates with ribosomes; has a putative RNA binding domain; in mammals the corresponding protein, eIF2D, has been shown to possess translation initiation factor activity
YDR118W	48	43	97	142	42	53	28	21	APC4,anaphase promoting complex subunit 4	Subunit of the Anaphase-Promoting Complex/Cyclosome (APC/C); APC/C is a ubiquitin-protein ligase required for degradation of anaphase inhibitors, including mitotic cyclins, during the metaphase/anaphase transition; component of the platform domain of the APC/C, based on structural analysis; relative distribution to the nucleus increases upon DNA replication stress
YDR118W-A	3	1	0	0	10	2	0	0		Dubious open reading frame; unlikely to encode a functional protein, based on available experimental and comparative sequence data; identified using a combination of expression profiling and mass spectrometry
YDR119W	142	273	337	452	313	297	224	207	VBA4	Protein of unknown function; proposed role as a basic amino acid permease based on phylogeny; GFP-fusion protein localizes to vacuolar membrane; physical interaction with Atg27p suggests a possible role in autophagy; non-essential gene
YDR119W-A	64	63	17	19	177	202	28	76	COX26	Putative protein of unknown function; copurifies with respiratory chain supercomplexes composed of Complex III (ubiquinol-cytochrome c reductase) and Complex IV (cytochrome c oxidase)
YDR120C	133	137	258	317	119	104	171	180	TRM1	tRNA methyltransferase; two forms of protein are made by alternative translation starts; localizes to both nucleus and mitochondrion to produce modified base N2,N2-dimethylguanosine in tRNAs in both compartments; nuclear Trm1p is evenly distributed around inner membrane in WT, but mislocalizes as puncta near ER-nucleus junctions in spindle pole body (SPB) mutants; both Trm1p inner nuclear membran…
YDR121W	90	71	132	165	83	52	77	90	DPB4	Subunit of DNA pol epsilon and of ISW2 chromatin accessibility complex; involved in both chromosomal DNA replication and inheritance of telomeric silencing; stabilizes the interaction of Pol epsilon with primer-template DNA, positively affecting the processivity of the polymerase and exonuclease activities of Pol epsilon; interacts with extranucleosomal DNA and acts as anchor point for ISW2 compl…
YDR122W	62	89	711	846	145	101	258	324	KIN1,serine/threonine protein kinase KIN1	Serine/threonine protein kinase involved in regulation of exocytosis; localizes to the cytoplasmic face of the plasma membrane; KIN1 has a paralog, KIN2, that arose from the whole genome duplication
YDR123C	23	22	176	132	40	32	141	55	INO2,DIE1,SCS1	Transcription factor; component of the heteromeric Ino2p/Ino4p basic helix-loop-helix transcription activator that binds inositol/choline-responsive elements (ICREs), required for derepression of phospholipid biosynthetic genes in response to inositol depletion; involved in diauxic shift
YDR124W	9	3	68	61	7	18	53	21		Putative protein of unknown function; non-essential gene; expression is strongly induced by alpha factor
YDR125C	23	30	38	90	43	38	40	28	ECM18,alpha/beta hydrolase family protein	Protein of unknown function; ECM18 has a paralog, ICT1, that arose from the whole genome duplication
YDR126W	109	69	190	131	114	100	162	88	SWF1,PSL10	Palmitoyltransferase that acts on transmembrane proteins; including the SNAREs Snc1p, Syn8p, Tlg1p and likely all SNAREs; contains an Asp-His-His-Cys-cysteine rich (DHHC-CRD) domain; may have a role in vacuole fusion
YDR127W	288	454	636	834	529	514	602	502	ARO1,pentafunctional protein ARO1p	Pentafunctional arom protein; catalyzes steps 2 through 6 in the biosynthesis of chorismate, which is a precursor to aromatic amino acids
YDR128W	53	50	292	360	107	79	126	107	MTC5,SEA3	Subunit of the SEA (Seh1-associated) complex; SEA is a coatomer-related complex that associates dynamically with the vacuole; has N-terminal WD-40 repeats and a C-terminal RING motif; mtc5 is synthetically sick with cdc13-1; relative distribution to vacuolar membrane punctae decreases upon DNA replication stress
YDR129C	129	164	1628	1908	317	347	932	1015	SAC6,ABP67,fimbrin	Fimbrin, actin-bundling protein; cooperates with Scp1p (calponin/transgelin) in the organization and maintenance of the actin cytoskeleton; relocalizes from plasma membrane to cytoplasm upon DNA replication stress
YDR130C	19	25	66	83	28	26	23	51	FIN1	Spindle pole body-related intermediate filament protein; forms cell cycle-specific filaments between spindle pole bodies in dividing cells; localizes to poles and microtubules of spindle during anaphase and contributes to spindle stability; involved in Glc7p localization and regulation; relative distribution to the nucleus increases upon DNA replication stress
YDR131C	50	50	259	261	61	41	123	97		F-box protein subunit of SCF ubiquitin ligase complex; substrate-specific adaptor subunit that recruits substrates to a core ubiquitination complex
YDR132C	34	39	229	236	69	72	74	63		Protein of unknown function; protein increases in abundance and relative distribution to the nucleus increases upon DNA replication stress; YDR132C has a paralog, YLR108C, that arose from the whole genome duplication
YDR133C	556	490	107	148	958	1270	290	202		Dubious open reading frame; unlikely to encode a functional protein, based on available experimental and comparative sequence data; partially overlaps YDR134C
YDR134C	488	263	87	154	843	493	227	107
YDR135C	93	120	1015	1312	186	228	401	438	YCF1,ATP-binding cassette glutathione S-conjugate transporter YCF1	Vacuolar glutathione S-conjugate transporter; ABC-C transporter of the ATP-binding cassette family; required for vacuole fusion; forms stable complexes with vacuole fusion machinery; regulates Vam7p recruitment to vacuoles; role in detoxifying metals (Cd, Hg, As); transports GSSG that is not immediately reduced in cytosol to vacuole; transports unconjugated bilirubin, selenodigluthatione, oxidize…
YDR136C	10	2	4	5	7	14	0	5	VPS61	Dubious open reading frame; unlikely to encode a functional protein, based on available experimental and comparative sequence data; not conserved in closely related Saccharomyces species; 4% of ORF overlaps the verified gene RGP1; deletion causes a vacuolar protein sorting defect
YDR137W	77	106	223	277	143	124	120	119	RGP1	Subunit of a Golgi membrane exchange factor (Ric1p-Rgp1p); this complex catalyzes nucleotide exchange on Ypt6p
YDR138W	72	44	300	382	72	66	130	115	HPR1,TRF1	Subunit of THO/TREX complexes; this complex couple transcription elongation with mitotic recombination and with mRNA metabolism and export, subunit of an RNA Pol II complex; regulates lifespan; involved in telomere maintenance; similar to Top1p
YDR139C	949	796	205	325	662	664	189	273	RUB1,NEDD8 family protein RUB1	Ubiquitin-like protein with similarity to mammalian NEDD8; conjugation (neddylation) substrates include the cullins Cdc53p, Rtt101p, and Cul3p; activated by Ula1p and Uba3p (E1 enzyme pair); conjugation mediated by Ubc12p (E2 enzyme)
YDR140W	146	134	124	136	160	111	84	92	MTQ2	S-adenosylmethionine-dependent methyltransferase; subunit of complex with Trm112p that methylates translation release factor Sup45p (eRF1) in the ternary complex eRF1-eRF3-GTP; similar to E.coli PrmC; member of the seven beta-strand family
YDR141C	155	200	612	794	328	259	262	393	DOP1	Golgi-localized, leucine-zipper domain containing protein; involved in endosome to Golgi transport, organization of the ER, establishing cell polarity, and morphogenesis; detected in highly purified mitochondria in high-throughput studies
YDR142C	26	34	177	190	43	49	61	100	PEX7,PAS7,PEB1	Peroxisomal signal receptor for peroxisomal matrix proteins; recognizes the N-terminal nonapeptide signal (PTS2); WD repeat protein; defects in human homolog cause lethal rhizomelic chondrodysplasia punctata (RCDP)
YDR143C	115	110	519	432	189	141	328	255	SAN1,ubiquitin-protein ligase SAN1	Ubiquitin-protein ligase; involved in proteasome-dependent degradation of aberrant nuclear proteins; targets substrates with regions of exposed hydrophobicity containing 5 or more contiguous hydrophobic residues; contains intrinsically disordered regions that contribute to substrate recognition; prefers a window of exposed hydrophobicity that causes a particular level of protein insolubility, sug…
YDR144C	177	204	398	342	178	141	265	223	MKC7,YPS2	GPI-anchored aspartyl protease; member of the yapsin family of proteases involved in cell wall growth and maintenance; shares functions with Yap3p and Kex2p; MKC7 has a paralog, YPS1, that arose from the whole genome duplication
YDR145W	208	197	531	529	241	229	472	268	TAF12,TAF61,TAF68,TafII61,TafII68	Subunit (61/68 kDa) of TFIID and SAGA complexes; involved in RNA polymerase II transcription initiation and in chromatin modification, similar to histone H2A
YDR146C	127	132	326	329	192	170	421	381	SWI5,DNA-binding transcription factor SWI5	Transcription factor that recruits Mediator and Swi/Snf complexes; activates transcription of genes expressed at the M/G1 phase boundary and in G1 phase; required for expression of the HO gene controlling mating type switching; localization to nucleus occurs during G1 and appears to be regulated by phosphorylation by Cdc28p kinase; SWI5 has a paralog, ACE2, that arose from the whole genome duplic…
YDR147W	79	90	156	213	120	132	131	124	EKI1,bifunctional choline kinase/ethanolamine kinase EKI1	Ethanolamine kinase; primarily responsible for phosphatidylethanolamine synthesis via the CDP-ethanolamine pathway; exhibits some choline kinase activity, thus contributing to phosphatidylcholine synthesis via the CDP-choline pathway; EKI1 has a paralog, CKI1, that arose from the whole genome duplication
YDR148C	98	138	369	298	170	169	306	322	KGD2,alpha-ketoglutarate dehydrogenase KGD2	Dihydrolipoyl transsuccinylase; component of the mitochondrial alpha-ketoglutarate dehydrogenase complex, which catalyzes the oxidative decarboxylation of alpha-ketoglutarate to succinyl-CoA in the TCA cycle; phosphorylated
YDR149C	0	0	0	0	0	0	0	0		Dubious open reading frame; unlikely to encode a functional protein, based on available experimental and comparative sequence data; overlaps the verified gene NUM1/YDR150W; null mutation blocks anaerobic growth
YDR150W	191	178	883	856	269	260	454	355	NUM1,PAC12	Protein required for nuclear migration; component of the mitochondria-ER-cortex-ancor (MECA); required for the association of mitochondria with the cell cortex and for accurate distribution of mitochondrial network; interacts with Mdm36p to link the ER and motochondria at the cortex; localizes to the mother cell cortex and the bud tip; may mediate interactions of dynein and cytoplasmic microtubul…
YDR151C	210	131	241	277	353	328	263	135	CTH1,putative mRNA-binding protein CTH1	Member of the CCCH zinc finger family; similar to mammalian Tis11 protein, which activates transcription and also has a role in mRNA degradation; may function with Tis11p in iron homeostasis; CTH1 has a paralog, TIS11, that arose from the whole genome duplication
YDR152W	279	217	528	461	253	213	374	301	GIR2	Highly-acidic RWD domain-containing protein of unknown function; cytoplasmic; forms a complex with Rbg2p; interacts with Rbg1p and Gcn1p; associates with translating ribosomes; putative intrinsically unstructured protein
YDR153C	130	88	437	349	233	202	313	366	ENT5	Protein containing an N-terminal epsin-like domain; involved in clathrin recruitment and traffic between the Golgi and endosomes; associates with the clathrin adaptor Gga2p, clathrin adaptor complex AP-1, and clathrin
YDR154C	408	207	296	216	562	371	749	203		Dubious open reading frame; unlikely to encode a functional protein, based on available experimental and comparative sequence data; null mutant exhibits synthetic phenotype with alpha-synuclein
YDR155C	3244	3337	1745	2608	3352	2716	1508	1509	CPR1,CPH1,CYP1,peptidylprolyl isomerase CPR1	Cytoplasmic peptidyl-prolyl cis-trans isomerase (cyclophilin); catalyzes the cis-trans isomerization of peptide bonds N-terminal to proline residues; binds the drug cyclosporin A; N-terminally propionylated in vivo; protein abundance increases in response to DNA replication stress
YDR156W	292	271	306	290	329	202	282	148	RPA14,A14,DNA-directed RNA polymerase I subunit RPA14	RNA polymerase I subunit A14
YDR157W	56	27	37	49	59	39	67	14		Dubious open reading frame; unlikely to encode a functional protein, based on available experimental and comparative sequence data
YDR158W	704	782	551	568	1151	1068	1034	962	HOM2,THR2,aspartate-semialdehyde dehydrogenase	Aspartic beta semi-aldehyde dehydrogenase; catalyzes the second step in the common pathway for methionine and threonine biosynthesis; expression regulated by Gcn4p and the general control of amino acid synthesis
YDR159W	139	112	359	424	163	139	200	140	SAC3,LEP1	mRNA export factor; required for biogenesis of the small ribosomal subunit; component of TREX-2 complex (Sac3p-Thp1p-Sus1p-Cdc31p) involved in transcription elongation and mRNA export from the nucleus; involved in post-transcriptional tethering of active genes to the nuclear periphery and to non-nascent mRNP; similar to the human germinal center-associated nuclear protein (GANP)
YDR160W	100	123	298	449	207	231	195	144	SSY1,RAA1,SHR10	Component of the SPS plasma membrane amino acid sensor system; senses external amino acid concentration and transmits intracellular signals that result in regulation of expression of amino acid permease genes; other members are Ssy1p, Ptr3p, and Ssy5p
YDR161W	77	117	162	235	154	88	115	137		Putative protein of unknown function; non-essential gene; proposed function in rRNA and ribosome biosynthesis based on transcriptional co-regulation; genetic interactions suggest a role in ER-associated protein degradation (ERAD)
YDR162C	65	63	219	338	81	76	127	122	NBP2	Protein involved in the HOG (high osmolarity glycerol) pathway; negatively regulates Hog1p by recruitment of phosphatase Ptc1p the Pbs2p-Hog1p complex; interacts with Bck1p and down regulates the cell wall integrity pathway; found in the nucleus and cytoplasm, contains an SH3 domain and a Ptc1p binding domain (PBM)
YDR163W	344	263	365	396	361	253	226	205	CWC15	Non-essential protein involved in pre-mRNA splicing; component of a complex containing Cef1p; has similarity to S. pombe Cwf15p
YDR164C	65	62	277	280	97	130	211	138	SEC1	Sm-like protein involved in docking and fusion of exocytic vesicles; binds to assembled SNARE complexes at the membrane and stimulates membrane fusion; localization to sites of secretion (bud neck and bud tip) is dependent on SNARE function; interacts directly with essential exocyst subunit Sec6p
YDR165W	187	260	207	353	319	276	167	176	TRM82	Catalytic subunit of a tRNA methyltransferase complex; Trm8p and Trm82p comprise an enzyme that catalyzes a methyl-transfer from S-adenosyl-l-methionine to the N(7) atom of guanine at position 46 in tRNA; Trm8 lacks catalytic activity if not bound to Trm82p; relocalizes to the cytosol in response to hypoxia
YDR166C	84	75	387	439	133	125	240	158	SEC5	Essential 107kDa subunit of the exocyst complex; the exocyst mediates polarized targeting and tethering of post-Golgi secretory vesicles to active sites of exocytosis at the plasma membrane prior to SNARE-mediated fusion; involved in assembly of the exocyst complex; required with Sec3p for ER inheritance where it promotes anchoring of the cortical ER at the bud tip
YDR167W	556	364	190	239	410	350	243	297	TAF10,TAF23,TAF25,TafII25	Subunit (145 kDa) of TFIID and SAGA complexes; involved in RNA polymerase II transcription initiation and in chromatin modification
YDR168W	192	207	573	658	386	350	460	443	CDC37,SMO1	Essential Hsp90p co-chaperone; necessary for passage through the START phase of the cell cycle; stabilizes protein kinase nascent chains and participates along with Hsp90p in their folding
YDR169C	62	54	755	477	128	100	345	173	STB3	Ribosomal RNA processing element (RRPE)-binding protein; involved in the glucose-induced transition from quiescence to growth; restricted to nucleus in quiescent cells, released into cytoplasm after glucose repletion; binds Sin3p; relative distribution to the nucleus increases upon DNA replication stress
YDR169C-A	0	0	0	2	0	0	0	5		Putative protein of unknown function; identified by fungal homology and RT-PCR
YDR170C	164	214	565	544	231	278	344	267	SEC7,Arf family guanine nucleotide exchange factor SEC7	Guanine nucleotide exchange factor (GEF) for ADP ribosylation factors; involved in proliferation of the Golgi, intra-Golgi transport and ER-to-Golgi transport; found in the cytoplasm and on Golgi-associated coated vesicles
YDR170W-A	1	0	10	23	5	5	10	0	gag protein	Retrotransposon TYA Gag gene; Gag is a nucleocapsid protein that is the structural constituent of virus-like particles (VLPs); similar to retroviral Gag; YDR170W-A is part of a mutant retrotransposon; distribution in the cytoplasm becomes irregular rather than punctate upon DNA replication stress
YDR171W	63	78	2854	2793	389	397	935	873	HSP42	Small heat shock protein (sHSP) with chaperone activity; forms barrel-shaped oligomers that suppress unfolded protein aggregation; involved in cytoskeleton reorganization after heat shock; protein abundance increases and forms cytoplasmic foci in response to DNA replication stress
YDR172W	378	388	941	1070	544	527	884	837	SUP35,GST1,PNM2,SAL3,SUF12,SUP2,SUP36,[PSI(+)],[PSI],eRF3,translation termination factor GTPase eRF3	Translation termination factor eRF3; has a role in mRNA deadenylation and decay; altered protein conformation creates the [PSI(+)] prion that modifies cellular fitness, alters translational fidelity by affecting reading frame selection, and results in a nonsense suppressor phenotype; many stress-response genes are repressed in the presence of [PSI(+)]
YDR173C	34	68	162	140	99	60	63	74	ARG82,ARGR3,ARGRIII,IPK2,inositol polyphosphate multikinase	Inositol polyphosphate multikinase (IPMK); sequentially phosphorylates Ins(1,4,5)P3 to form Ins(1,3,4,5,6)P5; also has diphosphoinositol polyphosphate synthase activity; regulates arginine-, phosphate-, and nitrogen-responsive genes
YDR174W	471	453	489	354	553	493	372	498	HMO1,HSM2	Chromatin associated high mobility group (HMG) family member; involved in compacting, bending, bridging and looping DNA; rDNA-binding component that regulates transcription from RNA polymerase I promoters; regulates start site selection of ribosomal protein genes via RNA polymerase II promoters; role in genome maintenance; associates with a 5'-3' DNA helicase and Fpr1p, a prolyl isomerase; reloca…
YDR175C	55	117	159	181	79	75	84	101	RSM24,mitochondrial 37S ribosomal protein RSM24	Mitochondrial ribosomal protein of the small subunit
YDR176W	116	99	279	272	169	165	179	253	NGG1,ADA3,SWI7,histone acetyltransferase NGG1	Subunit of chromatin modifying histone acetyltransferase complexes; member of the ADA complex, the SAGA complex, and the SLIK complex; transcriptional regulator involved in glucose repression of Gal4p-regulated genes
YDR177W	550	387	479	482	528	462	482	417	UBC1,E2 ubiquitin-conjugating protein UBC1	Ubiquitin-conjugating enzyme; key E2 partner with Ubc4p for the anaphase-promoting complex (APC); mediates selective degradation of short-lived and abnormal proteins; plays a role in vesicle biogenesis and ER-associated protein degradation (ERAD); component of the cellular stress response; protein abundance increases in response to DNA replication stress key E2 partner with Ubc4p for the anaphase…
YDR178W	185	205	325	421	206	193	266	208	SDH4,ACN18,succinate dehydrogenase membrane anchor subunit SDH4	Membrane anchor subunit of succinate dehydrogenase (SDH); involved in coupling the oxidation of succinate to the transfer of electrons to ubiquinone as part of the TCA cycle and the mitochondrial respiratory chain; has similarity to human SDH subunit D (SDHD), which is implicated in paraganglioma
YDR179C	160	165	84	114	149	124	34	40	CSN9	Subunit of the Cop9 signalosome; Cop9 signalosome is required for deneddylation, or removal of the ubiquitin-like protein Rub1p from Cdc53p (cullin); involved in adaptation to pheromone signaling
YDR179W-A	72	117	71	96	78	95	76	51		Putative protein of unknown function
YDR180W	83	63	265	354	74	73	78	57	SCC2	Subunit of cohesin loading factor (Scc2p-Scc4p); a complex required for loading of cohesin complexes onto chromosomes; involved in establishing sister chromatid cohesion during DSB repair via histone H2AX; evolutionarily-conserved adherin; relocalizes to the cytosol in response to hypoxia
YDR181C	82	32	146	239	98	71	143	102	SAS4	Subunit of the SAS complex (Sas2p, Sas4p, Sas5p); acetylates free histones and nucleosomes and regulates transcriptional silencing; required for the HAT activity of Sas2p
YDR182W	115	159	389	427	251	220	264	289	CDC1,DSC1,DSR1,ESP2,putative lipid phosphatase CDC1	Putative lipid phosphatase of the endoplasmic reticulum; shows Mn2+ dependence and may affect Ca2+ signaling; mutants display actin and general growth defects and pleiotropic defects in cell cycle progression and organelle distribution
YDR182W-A	13	19	17	28	34	26	31	13		Putative protein of unknown function; identified by fungal homology and RT-PCR
YDR183C-A	24	44	66	57	111	91	19	85		Dubious open reading frame unlikely to encode a functional protein; identified by fungal homology and RT-PCR
YDR183W	113	113	105	102	97	97	66	77	PLP1	Protein that interacts with CCT (chaperonin containing TCP-1) complex; has a role in actin and tubulin folding; has weak similarity to phosducins, which are G-protein regulators
YDR184C	159	115	387	391	129	92	181	244	ATC1,LIC4	Nuclear protein; possibly involved in regulation of cation stress responses and/or in the establishment of bipolar budding pattern; relative distribution to the nucleus decreases upon DNA replication stress
YDR185C	66	53	108	130	90	129	52	78	UPS3,GEP2	Mitochondrial protein of unknown function; similar to Ups1p and Ups2p which are involved in regulation of mitochondrial cardiolipin and phosphatidylethanolamine levels; null is viable but interacts synthetically with ups1 and ups2 mutations; UPS3 has a paralog, UPS2, that arose from the whole genome duplication
YDR186C	95	132	1704	1940	200	185	613	525		Putative protein of unknown function; may interact with ribosomes, based on co-purification experiments; green fluorescent protein (GFP)-fusion protein localizes to the cytoplasm
YDR187C	0	0	0	1	0	0	0	0		Dubious open reading frame; unlikely to encode a functional protein, based on available experimental and comparative sequence data; partially overlaps the verified, essential ORF CCT6/YDR188W
YDR188W	154	250	919	1081	271	256	490	673	CCT6,HTR3,TCP20,TCP6	Subunit of the cytosolic chaperonin Cct ring complex; related to Tcp1p, essential protein that is required for the assembly of actin and tubulins in vivo; contains an ATP-binding motif
YDR189W	178	138	649	698	279	260	307	230	SLY1	Hydrophilic protein involved in ER/Golgi vesicle trafficking; SM (Sec1/Munc-18) family protein that binds the tSNARE Sed5p and stimulates its assembly into a trans-SNARE membrane-protein complex
YDR190C	260	247	384	414	478	387	618	496	RVB1,RuvB family ATP-dependent DNA helicase pontin,TIH1,TIP49,TIP49A	ATP-dependent DNA helicase, also known as pontin; member of the AAA+ and RuvB-like protein families; similar to Rvb2p; conserved component of multiple complexes including the INO80 complex, the Swr1 complex, and the R2TP complex (Rvb1-Rvb2-Tah1-Pih1); involved in multiple processes such as chromatin remodeling, box C/D snoRNP assembly, and RNA polymerase II assembly
YDR191W	14	13	71	71	14	10	42	39	HST4	Member of the Sir2 family of NAD(+)-dependent protein deacetylases; involved along with Hst3p in silencing at telomeres, cell cycle progression, radiation resistance, genomic stability and short-chain fatty acid metabolism
YDR192C	37	35	137	236	49	52	93	109	NUP42,FG-nucleoporin NUP42,RIP1,UIP1	FG-nucleoporin component of central core of the nuclear pore complex; also part of the nuclear pore complex (NPC) cytoplasmic filaments; contributes directly to nucleocytoplasmic transport and maintenance of the NPC permeability barrier and is involved in gene tethering at the nuclear periphery; interacts with Gle1p
YDR193W	0	0	8	0	0	0	0	0		Dubious open reading frame; unlikely to encode a functional protein, based on available experimental and comparative sequence data
YDR194C	466	659	460	687	535	441	363	327	MSS116	Mitochondrial transcription elongation factor; DEAD-box protein; required for efficient splicing of mitochondrial Group I and II introns; non-polar RNA helicase that also facilities strand annealing; promotes RNA folding by stabilizing an early assembly intermediate
YDR194W-A	0	0	0	0	0	0	0	0		Putative protein of unknown function; identified by fungal homology and RT-PCR
YDR195W	83	52	227	237	152	141	183	56	REF2	RNA-binding protein; involved in the cleavage step of mRNA 3'-end formation prior to polyadenylation, and in snoRNA maturation; part of holo-CPF subcomplex APT, which associates with 3'-ends of snoRNA- and mRNA-encoding genes; relocalizes to the cytosol in response to hypoxia
YDR196C	203	191	156	235	222	255	218	212	CAB5,putative dephospho-CoA kinase	Subunit of the CoA-Synthesizing Protein Complex (CoA-SPC); subunits of this complex are: Cab2p, Cab3p, Cab4p, Cab5p, Sis2p and Vhs3p; probable dephospho-CoA kinase (DPCK) that catalyzes the last step in coenzyme A biosynthesis; null mutant lethality is complemented by E. coli coaE (encoding DPCK); detected in purified mitochondria in high-throughput studies; also localized to lipid droplets
YDR197W	103	89	148	106	201	160	88	80	CBS2,CBP7	Mitochondrial translational activator of the COB mRNA; interacts with translating ribosomes, acts on the COB mRNA 5'-untranslated leader
YDR198C	90	60	169	189	118	96	66	117	RKM2	Ribosomal protein lysine methyltransferase; responsible for trimethylation of the lysine residue at position 3 of Rpl12Ap and Rpl12Bp
YDR199W	7	3	0	0	10	4	0	0		Dubious open reading frame; unlikely to encode a functional protein, based on available experimental and comparative sequence data; partially overlaps the verified gene VPS64/YDR200C; computationally predicted to have thiol-disulfide oxidoreductase activity
YDR200C	74	68	228	298	92	84	121	86	VPS64,FAR9	Protein required for cytoplasm to vacuole targeting of proteins; forms a complex with Far3p and Far7p to Far11p involved in recovery from pheromone-induced cell cycle arrest; mutant has increased aneuploidy tolerance; VPS64 has a paralog, FAR10, that arose from the whole genome duplication
YDR201W	254	189	66	69	194	148	77	92	SPC19	Essential subunit of the Dam1 complex (aka DASH complex); complex couples kinetochores to the force produced by MT depolymerization thereby aiding in chromosome segregation; also localized to nuclear side of spindle pole body
YDR202C	98	75	170	196	107	107	112	90	RAV2	Subunit of RAVE complex (Rav1p, Rav2p, Skp1p); the RAVE complex associates with the V1 domain of the vacuolar membrane (H+)-ATPase (V-ATPase) and promotes assembly and reassembly of the holoenzyme
YDR203W	0	0	0	0	0	3	0	0		Dubious open reading frame; unlikely to encode a functional protein, based on available experimental and comparative sequence data; almost completely overlaps ORF RAV2/YDR202C
YDR204W	42	58	197	246	95	113	83	109	COQ4	Protein with a role in ubiquinone (Coenzyme Q) biosynthesis; possibly functioning in stabilization of Coq7p; located on the matrix face of the mitochondrial inner membrane; component of a mitochondrial ubiquinone-synthesizing complex
YDR205W	53	80	249	315	123	99	126	95	MSC2,metal cation transporter MSC2	Endoplasmic reticulum zinc transporter; part of a heterodimeric transporter with Zrg17p that transfers zinc from the cytosol to the ER lumen; member of the cation diffusion facilitator family of efflux pumps; localizes to ER and nucleus; mutations affect the cellular distribution of zinc and also confer defects in meiotic recombination between homologous chromatids
YDR206W	161	190	400	426	215	211	181	190	EBS1	Protein involved in translation inhibition and nonsense-mediated decay; interacts with cap binding protein Cdc33p and with Nam7p; localizes to P-bodies upon glucose starvation; mRNA abundance regulated by mRNA decay factors; EBS1 has a paralog, EST1, that arose from the whole genome duplication
YDR207C	73	126	322	239	116	90	145	60	UME6,CAR80,DNA-binding transcriptional regulator UME6,NIM2,RIM16	Rpd3L histone deacetylase complex subunit; key transcriptional regulator of early meiotic genes; involved in chromatin remodeling and transcriptional repression via DNA looping; binds URS1 upstream regulatory sequence, couples metabolic responses to nutritional cues with initiation and progression of meiosis, forms complex with Ime1p
YDR208W	70	96	590	473	131	116	276	213	MSS4,1-phosphatidylinositol-4-phosphate 5-kinase	Phosphatidylinositol-4-phosphate 5-kinase; involved in actin cytoskeleton organization and cell morphogenesis; multicopy suppressor of stt4 mutation
YDR209C	0	0	0	0	3	6	2	0		Dubious open reading frame; unlikely to encode a functional protein, based on available experimental and comparative sequence data; partially overlaps uncharacterized gene YDR210W
YDR210C-C	0	0	0	0	0	0	0	0	YDR210W-C,gag protein	Retrotransposon TYA Gag gene co-transcribed with TYB Pol; translated as TYA or TYA-TYB polyprotein; Gag is a nucleocapsid protein that is the structural constituent of virus-like particles (VLPs); similar to retroviral Gag
YDR210C-D	0	0	10	11	1	1	2	4	YDR210W-D,gag-pol fusion protein	Retrotransposon TYA Gag and TYB Pol genes; transcribed/translated as one unit; polyprotein is processed to make a nucleocapsid-like protein (Gag), reverse transcriptase (RT), protease (PR), and integrase (IN); similar to retroviral genes
YDR210W	608	445	523	745	472	408	435	335		Predicted tail-anchored plasma membrane protein; contains a conserved CYSTM module; related proteins in other organisms may be involved in response to stress; green fluorescent protein (GFP)-fusion protein localizes to the cell periphery
YDR210W-A	0	0	0	0	0	0	0	0	gag protein	Retrotransposon TYA Gag gene co-transcribed with TYB Pol; translated as TYA or TYA-TYB polyprotein; Gag is a nucleocapsid protein that is the structural constituent of virus-like particles (VLPs); similar to retroviral Gag
YDR210W-B	3	0	23	22	11	6	37	5	gag-pol fusion protein	Retrotransposon TYA Gag and TYB Pol genes; transcribed/translated as one unit; polyprotein is processed to make a nucleocapsid-like protein (Gag), reverse transcriptase (RT), protease (PR), and integrase (IN); similar to retroviral genes
YDR211W	152	121	728	688	195	134	347	323	GCD6	Catalytic epsilon subunit of the translation initiation factor eIF2B; eIF2B is the guanine-nucleotide exchange factor for eIF2; activity subsequently regulated by phosphorylated eIF2; first identified as a negative regulator of GCN4 expression; forms cytoplasmic foci upon DNA replication stress
YDR212W	177	239	469	646	340	267	460	382	TCP1,CCT1,chaperonin-containing T-complex alpha subunit TCP1	Alpha subunit of chaperonin-containing T-complex; complex mediates protein folding in the cytosol; involved in actin cytoskeleton maintenance; overexpression in neurons suppresses formation of pathogenic conformations of huntingtin protein
YDR213W	19	20	433	380	38	23	163	175	UPC2,MOX4	Sterol regulatory element binding protein; induces transcription of sterol biosynthetic genes and of DAN/TIR gene products; relocates from intracellular membranes to perinuclear foci on sterol depletion; UPC2 has a paralog, ECM22, that arose from the whole genome duplication
YDR214W	171	201	629	674	261	259	434	421	AHA1	Co-chaperone that binds Hsp82p and activates its ATPase activity; plays a role in determining prion variants; similar to Hch1p; expression is regulated by stresses such as heat shock; protein abundance increases in response to DNA replication stress
YDR215C	0	0	107	110	4	8	17	3		Dubious open reading frame; unlikely to encode a functional protein, based on available experimental and comparative sequence data; null mutant displays elevated sensitivity to expression of a mutant huntingtin fragment or of alpha-synuclein
YDR216W	16	19	4365	5347	73	94	353	452	ADR1,DNA-binding transcription factor ADR1	Carbon source-responsive zinc-finger transcription factor; required for transcription of the glucose-repressed gene ADH2, of peroxisomal protein genes, and of genes required for ethanol, glycerol, and fatty acid utilization
YDR217C	84	141	369	475	142	79	143	168	RAD9,chromatin-binding protein RAD9	DNA damage-dependent checkpoint protein; required for cell-cycle arrest in G1/S, intra-S, and G2/M, plays a role in postreplication repair (PRR) pathway; transmits checkpoint signal by activating Rad53p and Chk1p; hyperphosphorylated by Mec1p and Tel1p; multiple cyclin dependent kinase consensus sites and the C-terminal BRCT domain contribute to DNA damage checkpoint activation; Rad9p Chk1 Activa…
YDR218C	28	27	161	157	48	18	17	18	SPR28,septin SPR28	Sporulation-specific homolog of the CDC3/10/11/12 family of genes; meiotic septin expressed at high levels during meiotic divisions and ascospore formation; the yeast CDC3/10/11/12 family is a family of bud neck microfilament genes
YDR219C	37	50	367	301	87	54	107	97	MFB1	Mitochondria-associated F-box protein; involved in maintenance of normal mitochondrial morphology; interacts with Skp1p through the F-box motif; preferentially localizes to the mother cell during budding
YDR220C	0	0	0	0	2	0	0	0		Dubious open reading frame; unlikely to encode a functional protein, based on available experimental and comparative sequence data; null mutant exhibits synthetic phenotype with alpha-synuclein
YDR221W	34	32	173	205	58	26	109	68	GTB1	Glucosidase II beta subunit, forms a complex with alpha subunit Rot2p; involved in removal of two glucose residues from N-linked glycans during glycoprotein biogenesis in the ER; relocalizes from ER to cytoplasm upon DNA replication stress
YDR222W	50	32	45	25	43	44	17	23		Protein of unknown function; green fluorescent protein (GFP)-fusion protein localizes to the cytoplasm in a punctate pattern; YDR222W has a paralog, YLR225C, that arose from the whole genome duplication
YDR223W	3	4	37	45	11	1	23	3	CRF1	Transcriptional corepressor; involved in repression of ribosomal protein (RP) gene transcription via the TOR signaling pathway which promotes accumulation of Crf1p in the nucleus; role in repression of RP genes varies by strain; CRF1 has a paralog, IFH1, that arose from the whole genome duplication
YDR224C	8581	6065	873	1253	9764	8179	3177	2163	HTB1,SPT12,histone H2B	Histone H2B; core histone protein required for chromatin assembly and chromosome function; nearly identical to HTB2; Rad6p-Bre1p-Lge1p mediated ubiquitination regulates reassembly after DNA replication, transcriptional activation, meiotic DSB formation and H3 methylation
YDR225W	3853	4247	1286	1929	4287	5495	1578	1951	HTA1,H2A1,SPT11,histone H2A	Histone H2A; core histone protein required for chromatin assembly and chromosome function; one of two nearly identical subtypes (see also HTA2); DNA damage-dependent phosphorylation by Mec1p facilitates DNA repair; acetylated by Nat4p; N-terminally propionylated in vivo
YDR226W	1048	1248	410	594	1113	996	529	671	ADK1,AKY1,AKY2,adenylate kinase ADK1	Adenylate kinase, required for purine metabolism; localized to the cytoplasm and the mitochondria; lacks cleavable signal sequence; protein abundance increases in response to DNA replication stress
YDR227W	63	63	410	365	116	87	219	134	SIR4,ASD1,STE9,UTH2,chromatin-silencing protein SIR4	SIR protein involved in assembly of silent chromatin domains; silent information regulator (SIR) along with SIR2 and SIR3; involved in assembly of silent chromatin domains at telomeres and the silent mating-type loci; potentially phosphorylated by Cdc28p; some alleles of SIR4 prolong lifespan
YDR228C	131	122	355	373	169	180	184	222	PCF11	mRNA 3' end processing factor; essential component of cleavage and polyadenylation factor IA (CF IA), involved in pre-mRNA 3' end processing and in transcription termination; binds C-terminal domain of largest subunit of RNA pol II (Rpo21p); required for gene looping; relocalizes to the cytosol in response to hypoxia
YDR229W	57	40	265	264	139	102	162	202	IVY1	Phospholipid-binding protein that interacts with both Ypt7p and Vps33p; may partially counteract the action of Vps33p and vice versa, localizes to the rim of the vacuole as cells approach stationary phase
YDR230W	0	0	0	0	0	2	0	1		Dubious open reading frame; unlikely to encode a functional protein, based on available experimental and comparative sequence data; partially overlaps the verified gene COX20/YDR231C
YDR231C	64	104	216	372	99	142	80	212	COX20	Mitochondrial inner membrane protein; required for proteolytic processing of Cox2p and its assembly into cytochrome c oxidase
YDR232W	191	250	764	718	244	269	391	343	HEM1,5-aminolevulinate synthase,CYD1,OLE3	5-aminolevulinate synthase; catalyzes the first step in the heme biosynthetic pathway; an N-terminal signal sequence is required for localization to the mitochondrial matrix; expression is regulated by Hap2p-Hap3p
YDR233C	954	1111	2002	1986	1219	929	1944	1168	RTN1	Reticulon protein; stabilizes membrane curvature; involved in nuclear pore assembly and maintenance of tubular ER morphology; mutant overexpressing RTN1 shows increase in tubular ER; interacts with exocyst subunit Sec6p, Yip3p, and Sbh1p; more abundant than Rtn2p; member of the RTNLA subfamily; mutants have reduced phosphatidylserine transfer between the ER and mitochondria; RTN1 has a paralog, R…
YDR234W	137	231	507	783	211	190	371	421	LYS4,LYS3,homoaconitate hydratase LYS4	Homoaconitase; catalyzes the conversion of homocitrate to homoisocitrate, which is a step in the lysine biosynthesis pathway
YDR235W	57	58	325	410	113	107	71	134	PRP42,MUD16,SNU65	U1 snRNP protein involved in splicing; required for U1 snRNP biogenesis; contains multiple tetriatricopeptide repeats
YDR236C	167	144	163	180	178	164	150	89	FMN1,riboflavin kinase	Riboflavin kinase, produces riboflavin monophosphate (FMN); FMN is a necessary cofactor for many enzymes; predominantly localizes to the microsomal fraction and also found in the mitochondrial inner membrane
YDR237W	219	217	191	182	202	173	146	145	MRPL7,YmL5,YmL7,mitochondrial 54S ribosomal protein YmL7/YmL5	Mitochondrial ribosomal protein of the large subunit; MRPL7 produces both YmL5 and YmL7, which are two different modified forms of the same protein
YDR238C	249	359	948	997	374	400	527	452	SEC26	Essential beta-coat protein of the COPI coatomer; involved in ER-to-Golgi protein trafficking and maintenance of normal ER morphology; shares 43% sequence identity with mammalian beta-coat protein (beta-COP)
YDR239C	59	28	238	286	59	54	113	141		Protein of unknown function; may interact with ribosomes, based on co-purification experiments
YDR240C	44	26	120	146	53	39	72	39	SNU56,MUD10	Component of U1 snRNP required for mRNA splicing via spliceosome; yeast specific, no metazoan counterpart; interacts with mRNA in commitment complex
YDR241W	10	11	1	4	17	12	0	1	BUD26	Dubious open reading frame; unlikely to encode a functional protein, based on available experimental and comparative sequence data; not conserved in closely related Saccharomyces species; 1% of ORF overlaps the verified gene SNU56; diploid mutant displays a weak budding pattern phenotype in a systematic assay
YDR242W	43	48	176	269	51	64	135	90	AMD2	Putative amidase
YDR243C	28	26	145	121	43	47	57	48	PRP28	RNA helicase in the DEAD-box family; involved in RNA isomerization at the 5' splice site and for exchange of U6 for U1 snRNA at the 5' splice site
YDR244W	31	30	153	247	87	79	98	80	PEX5,PAS10	Peroxisomal membrane signal receptor for peroxisomal matrix proteins; receptor for the C-terminal tripeptide signal sequence (PTS1) of peroxisomal matrix proteins; required for peroxisomal matrix protein import; also proposed to have PTS1-receptor independent functions
YDR245W	123	160	375	468	148	149	229	306	MNN10,BED1,REC41,SLC2	Subunit of a Golgi mannosyltransferase complex; complex mediates elongation of the polysaccharide mannan backbone; membrane protein of the mannosyltransferase family; other members of the complex are Anp1p, Mnn9p, Mnn11p, and Hoc1p
YDR246W	60	49	406	331	146	106	230	159	TRS23	Core component of transport protein particle (TRAPP) complexes I-III; TRAPP complexes are related multimeric guanine nucleotide-exchange factor for the GTPase Ypt1p, regulating ER-Golgi traffic (TRAPPI), intra-Golgi traffic (TRAPPII), endosome-Golgi traffic (TRAPPII and III) and autophagy (TRAPPIII); human homolog is TRAPPC4
YDR246W-A	2	0	30	12	10	2	5	12		Putative protein of unknown function; identified by fungal homology and RT-PCR
YDR247W	11	29	258	238	41	51	113	94	VHS1,putative serine/threonine protein kinase VHS1	Cytoplasmic serine/threonine protein kinase; identified as a high-copy suppressor of the synthetic lethality of a sis2 sit4 double mutant, suggesting a role in G1/S phase progression; VHS1 has a paralog, SKS1, that arose from the whole genome duplication
YDR248C	190	102	89	141	160	149	79	81	gluconokinase	Putative gluconokinase; sequence similarity to bacterial and human gluconokinase; green fluorescent protein (GFP)-fusion protein localizes to the cytoplasm; upregulated by deletion of the RNAP-II associated factor, PAF1
YDR249C	32	22	215	208	63	71	72	37		Putative protein of unknown function
YDR250C	0	1	23	10	5	2	4	8		Dubious open reading frame; unlikely to encode a functional protein, based on available experimental and comparative sequence data
YDR251W	140	187	1188	1246	288	239	521	472	PAM1	Essential protein of unknown function; exhibits variable expression during colony morphogenesis; overexpression permits survival without protein phosphatase 2A, inhibits growth, and induces a filamentous phenotype; PAM1 has a paralog, SVL3, that arose from the whole genome duplication
YDR252W	31	24	6	19	41	28	34	3	BTT1,CCR4-NOT core subunit BTT1	Heterotrimeric nascent polypeptide-associated complex beta3 subunit; complex binds ribosomes via its beta-subunits in close proximity to nascent polypeptides; interacts with Caf130p of the CCR4-NOT complex; similar to human BTF3; BTT1 has a paralog, EGD1, that arose from the whole genome duplication
YDR253C	60	49	122	113	47	63	44	36	MET32	Zinc-finger DNA-binding transcription factor; involved in transcriptional regulation of the methionine biosynthetic genes; targets strong transcriptional activator Met4p to promoters of sulfur metabolic genes; feedforward loop exists in the regulation of genes controlled by Met4p and Met32p; lack of such a loop for MET31 may account for the differential actions of Met32p and Met31p; MET32 has a p…
YDR254W	31	42	121	104	43	49	55	50	CHL4,CTF17,MCM17	Outer kinetochore protein required for chromosome stability; involved in new kinetochore assembly and sister chromatid cohesion; forms a stable complex with Iml3p; peripheral component of the Ctf19 kinetochore complex that interacts with Ctf19p, Ctf3p, and Mif2p; required for the spindle assembly checkpoint; orthologous to human centromere constitutive-associated network (CCAN) subunit CENP-N and…
YDR255C	28	39	144	239	92	82	44	95	RMD5,GID2,ubiquitin-protein ligase RMD5	Component of GID Complex that confers ubiquitin ligase (U3) activity; necessary for polyubiquitination and degradation of the gluconeogenic enzyme fructose-1,6-bisphosphatase; forms dimer with Fyv10p that is then recruited to GID Complex by Gid8p; also required for sporulation; conserved protein that has a degenerate RING finger domain
YDR256C	13	21	133	140	48	50	41	75	CTA1,catalase A	Catalase A; breaks down hydrogen peroxide in the peroxisomal matrix formed by acyl-CoA oxidase (Pox1p) during fatty acid beta-oxidation
YDR257C	31	29	161	207	65	54	131	107	RKM4,RMS1,SET7	Ribosomal lysine methyltransferase; specific for monomethylation of Rpl42ap and Rpl42bp (lysine 55); nuclear SET-domain containing protein
YDR258C	139	215	1417	1643	371	410	713	719	HSP78,chaperone ATPase HSP78	Oligomeric mitochondrial matrix chaperone; cooperates with Ssc1p in mitochondrial thermotolerance after heat shock; able to prevent the aggregation of misfolded proteins as well as resolubilize protein aggregates
YDR259C	14	36	232	206	46	48	111	128	YAP6,HAL7	Basic leucine zipper (bZIP) transcription factor; physically interacts with the Tup1-Cyc8 complex and recruits Tup1p to its targets; overexpression increases sodium and lithium tolerance; computational analysis suggests a role in regulation of expression of genes involved in carbohydrate metabolism; YAP6 has a paralog, CIN5, that arose from the whole genome duplication
YDR260C	42	20	134	128	24	18	98	67	SWM1,APC13	Subunit of the anaphase-promoting complex (APC); APC is an E3 ubiquitin ligase that regulates the metaphase-anaphase transition and exit from mitosis; required for activation of the daughter-specific gene expression and spore wall maturation
YDR261C	191	169	1013	1254	210	201	586	368	EXG2	Exo-1,3-beta-glucanase; involved in cell wall beta-glucan assembly; may be anchored to the plasma membrane via a glycosylphosphatidylinositol (GPI) anchor
YDR261C-C	0	0	0	0	0	0	0	0	gag protein	Retrotransposon TYA Gag gene co-transcribed with TYB Pol; in YDRCTY1-3 TYB is mutant and probably non-functional
YDR261C-D	93	31	77	69	91	41	99	70	gag-pol fusion protein	Retrotransposon TYA Gag and TYB Pol genes; in YDRCTY1-3 TYB is mutant and probably non-functional
YDR261W-A	0	0	0	0	0	0	0	0	gag protein	Retrotransposon TYA Gag gene co-transcribed with TYB Pol; translated as TYA or TYA-TYB polyprotein; Gag is a nucleocapsid protein that is the structural constituent of virus-like particles (VLPs); similar to retroviral Gag
YDR261W-B	13	9	53	33	17	16	24	34	gag-pol fusion protein	Retrotransposon TYA Gag and TYB Pol genes; transcribed/translated as one unit; polyprotein is processed to make a nucleocapsid-like protein (Gag), reverse transcriptase (RT), protease (PR), and integrase (IN); similar to retroviral genes
YDR262W	50	79	586	652	117	140	187	270		Putative protein of unknown function; green fluorescent protein (GFP)-fusion protein localizes to the vacuole and is induced in response to the DNA-damaging agent MMS; gene expression increases in response to Zymoliase treatment
YDR263C	8	14	186	271	10	29	34	47	DIN7,DIN3,exodeoxyribonuclease DIN7	Mitochondrial nuclease functioning in DNA repair and replication; modulates the stability of the mitochondrial genome, induced by exposure to mutagens, also induced during meiosis at a time nearly coincident with commitment to recombination; DIN7 has a paralog, EXO1, that arose from the whole genome duplication
YDR264C	77	63	526	638	128	141	309	346	AKR1	Palmitoyl transferase involved in protein palmitoylation; acts as a negative regulator of pheromone response pathway; required for endocytosis of pheromone receptors; involved in cell shape control; contains ankyrin repeats; AKR1 has a paralog, AKR2, that arose from the whole genome duplication
YDR265W	22	9	108	183	30	39	25	65	PEX10,PAS4,ubiquitin-protein ligase peroxin 10	Peroxisomal membrane E3 ubiquitin ligase; required for for Ubc4p-dependent Pex5p ubiquitination and peroxisomal matrix protein import; contains zinc-binding RING domain; mutations in human homolog cause various peroxisomal disorders
YDR266C	125	123	364	328	150	149	185	189	HEL2,E3 ubiquitin-protein ligase HEL2	RING finger ubiquitin ligase (E3); involved in ubiquitylation and degradation of excess histones; interacts with Ubc4p and Rad53p; null mutant sensitive to hydroxyurea (HU); green fluorescent protein (GFP)-fusion protein localizes to the cytoplasm; computational analysis suggests a role as a transcription factor
YDR267C	53	88	147	139	126	107	49	100	CIA1	Component of cytosolic iron-sulfur protein assembly (CIA) machinery; acts at a late step of Fe-S cluster assembly; forms the CIA targeting complex with Cia2p and Met18p that directs Fe-S cluster incorporation into a subset of proteins involved in methionine biosynthesis, DNA replication and repair, transcription, and telomere maintenance; contains WD40 repeats; ortholog of human Ciao1 protein
YDR268W	69	92	99	129	92	89	70	112	MSW1,tryptophan--tRNA ligase MSW1	Mitochondrial tryptophanyl-tRNA synthetase
YDR269C	0	0	0	0	0	0	0	0		Dubious open reading frame; unlikely to encode a functional protein, based on available experimental and comparative sequence data
YDR270W	28	48	466	513	77	89	160	169	CCC2,Cu(2+)-transporting P-type ATPase CCC2	Cu(+2)-transporting P-type ATPase; required for export of copper from the cytosol into an extracytosolic compartment; similar to human proteins involved in Menkes and Wilsons diseases; protein abundance increases in response to DNA replication stress; affects TBSV model (+)RNA virus replication by regulating copper metabolism
YDR271C	0	4	0	0	0	0	0	0		Dubious open reading frame; unlikely to encode a functional protein, based on available experimental and comparative sequence data; partially overlaps the verified ORF CCC2/YDR270W
YDR272W	114	160	293	325	184	241	236	272	GLO2,hydroxyacylglutathione hydrolase GLO2	Cytoplasmic glyoxalase II; catalyzes the hydrolysis of S-D-lactoylglutathione into glutathione and D-lactate; GLO2 has a paralog, GLO4, that arose from the whole genome duplication
YDR273W	7	14	53	75	5	20	22	13	DON1	Meiosis-specific component of the spindle pole body; part of the leading edge protein (LEP) coat, forms a ring-like structure at the leading edge of the prospore membrane during meiosis II; DON1 has a paralog, CUE5, that arose from the whole genome
YDR274C	2	1	14	13	2	3	0	8		Dubious open reading frame; unlikely to encode a functional protein, based on available experimental and comparative sequence data
YDR275W	57	58	175	235	85	67	120	77	BSC2	Protein of unknown function; ORF exhibits genomic organization compatible with a translational readthrough-dependent mode of expression; null mutant displays increased translation rate and increased readthrough of premature stop codons; BSC2 has a paralog, IRC23, that arose from the whole genome duplication
YDR276C	3964	2765	566	974	4879	3406	1475	1231	PMP3,SNA1	Small plasma membrane protein; confers resistance to amphotericin B and is a potential target of this common antifungal drug; related to a family of plant polypeptides that are overexpressed under high salt concentration or low temperature; not essential for viability; deletion causes hyperpolarization of the plasma membrane potential
YDR277C	25	26	360	384	78	108	243	186	MTH1,BPC1,DGT1,HTR1	Negative regulator of the glucose-sensing signal transduction pathway; required for repression of transcription by Rgt1p; interacts with Rgt1p and the Snf3p and Rgt2p glucose sensors; phosphorylated by Yck1p, triggering Mth1p degradation; MTH1 has a paralog, STD1, that arose from the whole genome duplication
YDR278C	0	0	8	21	1	0	9	1		Dubious open reading frame; unlikely to encode a functional protein, based on available experimental and comparative sequence data
YDR279W	74	50	124	144	93	92	64	84	RNH202,Rnh2B	Ribonuclease H2 subunit; required for RNase H2 activity; role in ribonucleotide excision repair; related to human AGS2 that causes Aicardi-Goutieres syndrome
YDR280W	130	154	258	316	157	179	171	231	RRP45,exosome non-catalytic core subunit RRP45	Exosome non-catalytic core component; involved in 3'-5' RNA processing and degradation in both the nucleus and the cytoplasm; has similarity to E. coli RNase PH and to human hRrp45p (PM/SCL-75, EXOSC9); protein abundance increases in response to DNA replication stress
YDR281C	259	162	7	14	31	21	6	6	PHM6	Protein of unknown function; expression is regulated by phosphate levels
YDR282C	18	18	106	112	42	36	45	83		Mitochondrial inner membrane protein of unknown function; localizes to the inner membrane with the C terminus facing the intermembrane space; ortholog of human RMND1, mutation in which is implicated in infantile encephaloneuromyopathy and defective mitochondrial translation
YDR283C	116	113	510	532	136	114	186	214	GCN2,AAS1,AAS102,NDR2,serine/threonine-protein kinase GCN2	Protein kinase; phosphorylates the alpha-subunit of translation initiation factor eIF2 (Sui2p) in response to starvation; activated by uncharged tRNAs and the Gcn1p-Gcn20p complex; contributes to DNA damage checkpoint control
YDR284C	239	243	439	598	376	338	355	310	DPP1,ZRG1,bifunctional diacylglycerol diphosphate phospatase/phosphatidate phosphatase	Diacylglycerol pyrophosphate (DGPP) phosphatase; zinc-regulated vacuolar membrane-associated lipid phosphatase, dephosphorylates DGPP to phosphatidate (PA) and Pi, then PA to diacylglycerol; involved in lipid signaling and cell metabolism
YDR285W	35	29	302	241	37	31	72	72	ZIP1	Transverse filament protein of the synaptonemal complex; required for normal levels of meiotic recombination and pairing between homologous chromosome during meiosis; required for meiotic recombination between non-allelc sites; potential Cdc28p substrate
YDR286C	350	239	91	110	298	304	130	65		Putative protein of unknown function; predicted to have thiol-disulfide oxidoreductase active site
YDR287W	37	30	229	281	40	57	113	104	INM2,inositol monophosphate 1-phosphatase INM2	Inositol monophosphatase; involved in biosynthesis of inositol; enzymatic activity requires magnesium ions and is inhibited by lithium and sodium ions; inm1 inm2 double mutant lacks inositol auxotrophy
YDR288W	77	66	145	232	119	113	84	86	NSE3	Component of the SMC5-SMC6 complex; this complex plays a key role in the removal of X-shaped DNA structures that arise between sister chromatids during DNA replication and repair; protein abundance increases in response to DNA replication stress
YDR289C	35	35	178	244	58	69	129	73	RTT103	Protein involved in transcription termination by RNA polymerase II; interacts with exonuclease Rat1p and Rai1p; has an RPR domain (carboxy-terminal domain interacting domain); also involved in regulation of Ty1 transposition
YDR290W	0	0	0	0	0	0	0	0	SWS1	Dubious open reading frame; unlikely to encode a functional protein, based on available experimental and comparative sequence data; partially overlaps the verified ORF RTT103
YDR291W	34	40	212	248	44	51	121	72	HRQ1	3'-5' DNA helicase that has DNA strand annealing activity; helicase activity is stimulated by fork structure and 3'-tail length of substrates; acts with Rad4p in nucleotide-excision repair; belongs to the widely conserved RecQ family of proteins which are involved in maintaining genomic integrity; similar to the human RecQ4p implicated in Rothmund-Thomson syndrome (RTS)
YDR292C	203	283	374	390	405	329	415	350	SRP101,Signal recognition particle receptor subunit alpha	Signal recognition particle (SRP) receptor alpha subunit; contain GTPase domains; involved in SRP-dependent protein targeting; interacts with the beta subunit, Srp102p
YDR293C	122	100	2764	2476	226	218	1260	1043	SSD1,CLA1,MCS1,RLT1,SRK1,mRNA-binding translational repressor SSD1	Translational repressor with a role in polar growth and wall integrity; regulated by Cbk1p phosphorylation to effect bud-specific translational control and localization of specific mRNAs; interacts with TOR pathway components; contains a functional N-terminal nuclear localization sequence and nucleocytoplasmic shuttling appears to be critical to Ssd1p function
YDR294C	119	136	681	1008	221	231	427	478	DPL1,BST1,sphinganine-1-phosphate aldolase DPL1	Dihydrosphingosine phosphate lyase; regulates intracellular levels of sphingolipid long-chain base phosphates (LCBPs), degrades phosphorylated long chain bases, prefers C16 dihydrosphingosine-l-phosphate as a substrate
YDR295C	48	65	279	411	101	97	185	89	HDA2,PLO2	Subunit of the HDA1 histone deacetylase complex; possibly tetrameric trichostatin A-sensitive class II histone deacetylase complex contains Hda1p homodimer and an Hda2p-Hda3p heterodimer; involved in telomere maintenance; relocalizes to the cytosol in response to hypoxia
YDR296W	145	237	184	188	99	131	147	92	MHR1,XTC1	Protein involved in homologous recombination in mitochondria; required for recombination-dependent mtDNA partitioning; involved in stimulation of mitochondrial DNA replication in response to oxidative stress
YDR297W	179	224	1078	1393	268	215	527	510	SUR2,SYR2,sphingosine hydroxylase	Sphinganine C4-hydroxylase; catalyses the conversion of sphinganine to phytosphingosine in sphingolipid biosyntheis
YDR298C	128	138	151	274	117	190	121	154	ATP5,F1F0 ATP synthase subunit 5,OSC1	Subunit 5 of the stator stalk of mitochondrial F1F0 ATP synthase; F1F0 ATP synthase is a large, evolutionarily conserved enzyme complex required for ATP synthesis; homologous to bovine subunit OSCP (oligomycin sensitivity-conferring protein); phosphorylated
YDR299W	111	114	318	401	159	105	272	205	BFR2	Component of the SSU and 90S preribosomes; involved in pre-18S rRNA processing; binds to U3 snoRNA and Mpp10p; multicopy suppressor of sensitivity to Brefeldin A; expression is induced during lag phase and also by cold shock
YDR300C	80	132	166	264	123	108	130	177	PRO1,glutamate 5-kinase	Gamma-glutamyl kinase; catalyzes the first step in proline biosynthesis; PRO1 has a paralog, YHR033W, that arose from the whole genome duplication
YDR301W	84	103	246	264	115	143	147	148	CFT1,YHH1	RNA-binding subunit of the mRNA cleavage and polyadenylation factor; involved in poly(A) site recognition and required for both pre-mRNA cleavage and polyadenylation, 51% sequence similarity with mammalian AAUAA-binding subunit of CPSF
YDR302W	277	258	141	179	236	252	115	91	GPI11	ER membrane protein involved in a late step of GPI anchor assembly; involved in the addition of phosphoethanolamine to the multiply mannosylated glycosylphosphatidylinositol (GPI) intermediate; human PIG-Fp is a functional homolog
YDR303C	162	202	175	207	195	191	102	148	RSC3	Component of the RSC chromatin remodeling complex; essential gene required for maintenance of proper ploidy and regulation of ribosomal protein genes and the cell wall/stress response; RSC3 has a paralog, RSC30, that arose from the whole genome duplication
YDR304C	825	988	544	869	871	726	540	692	CPR5,CYP5,peptidylprolyl isomerase family protein CPR5	Peptidyl-prolyl cis-trans isomerase (cyclophilin) of the ER; catalyzes the cis-trans isomerization of peptide bonds N-terminal to proline residues; transcriptionally induced in response to unfolded proteins in the ER; CPR5 has a paralog, CPR2, that arose from the whole genome duplication
YDR305C	238	171	169	178	273	301	138	96	HNT2,APH1	Dinucleoside triphosphate hydrolase; has similarity to the tumor suppressor FHIT and belongs to the histidine triad (HIT) superfamily of nucleotide-binding proteins
YDR306C	42	35	140	204	80	59	109	75		F-box protein of unknown function; interacts with Sgt1p via a Leucine-Rich Repeat (LRR) domain
YDR307W	58	89	154	302	82	67	100	126	PMT7	Putative protein mannosyltransferase similar to Pmt1p; has a potential role in protein O-glycosylation
YDR308C	980	629	190	162	824	678	301	203	SRB7,MED21,SSX1	Subunit of the RNA polymerase II mediator complex; associates with core polymerase subunits to form the RNA polymerase II holoenzyme; essential for transcriptional regulation; target of the global repressor Tup1p
YDR309C	62	56	399	424	116	92	378	252	GIC2	Redundant rho-like GTPase Cdc42p effector; involved in initiation of budding and cellular polarization; interacts with Cdc42p via the Cdc42/Rac-interactive binding (CRIB) domain and with PI(4,5)P2 via a polybasic region; GIC2 has a paralog, GIC1, that arose from the whole genome duplication
YDR310C	103	111	536	431	146	88	247	228	SUM1	Transcriptional repressor that regulates middle-sporulation genes; required for mitotic repression of middle sporulation-specific genes; also acts as general replication initiation factor; involved in telomere maintenance, chromatin silencing; regulated by pachytene checkpoint
YDR311W	65	68	309	343	106	72	118	150	TFB1,TFIIH/NER complex subunit TFB1	Subunit of TFIIH and nucleotide excision repair factor 3 complexes; required for nucleotide excision repair, target for transcriptional activators; relocalizes to the cytosol in response to hypoxia
YDR312W	75	100	154	203	109	77	133	112	SSF2	Protein required for ribosomal large subunit maturation; functionally redundant with Ssf1p; member of the Brix family; SSF2 has a paralog, SSF1, that arose from the whole genome duplication
YDR313C	45	30	295	261	83	80	102	123	PIB1,phosphatidylinositol-3-phosphate-binding ubiquitin-protein ligase	RING-type ubiquitin ligase of the endosomal and vacuolar membranes; binds phosphatidylinositol(3)-phosphate; contains a FYVE finger domain
YDR314C	10	7	54	67	24	32	32	17	RAD34	Protein involved in nucleotide excision repair (NER); homologous to RAD4
YDR315C	111	124	155	280	151	130	135	61	IPK1,GSL1,inositol pentakisphosphate 2-kinase	Inositol 1,3,4,5,6-pentakisphosphate 2-kinase; nuclear protein required for synthesis of 1,2,3,4,5,6-hexakisphosphate (phytate), which is integral to cell function; has 2 motifs conserved in other fungi; ipk1 gle1 double mutant is inviable
YDR316W	126	155	317	342	121	112	132	204	OMS1	Protein integral to the mitochondrial membrane; has a conserved methyltransferase motif and is predicted to be an RNA methyltransferase; multicopy suppressor of respiratory defects caused by OXA1 mutations
YDR316W-A	0	0	0	0	0	0	0	0	gag protein	Retrotransposon TYA Gag gene co-transcribed with TYB Pol; translated as TYA or TYA-TYB polyprotein; Gag is a nucleocapsid protein that is the structural constituent of virus-like particles (VLPs); similar to retroviral Gag
YDR316W-B	0	0	0	0	0	0	0	0	gag-pol fusion protein	Retrotransposon TYA Gag and TYB Pol genes; transcribed/translated as one unit; polyprotein is processed to make a nucleocapsid-like protein (Gag), reverse transcriptase (RT), protease (PR), and integrase (IN); similar to retroviral genes
YDR317W	2	5	73	103	9	19	0	3	HIM1	Protein of unknown function involved in DNA repair
YDR318W	64	38	193	248	54	71	89	45	MCM21,CTF5	Component of the kinetochore sub-complex COMA; COMA (Ctf19p, Okp1p, Mcm21p, Ame1p) bridges kinetochore subunits in contact with centromeric DNA with subunits bound to microtubules during kinetochore assembly; involved in minichromosome maintenance; modified by sumoylation; orthologous to human centromere constitutive-associated network (CCAN) subunit CENP-O and fission yeast mal2
YDR319C	84	101	302	354	178	152	100	137	YFT2,FIT2A	Protein required for normal ER membrane biosynthesis; member of the highly conserved FIT family of proteins involved in triglyceride droplet biosynthesis and homologous to human FIT2; interacts with Sst2p and Hsp82p in high-throughput two-hybrid screens
YDR320C	65	63	512	527	119	112	215	169	SWA2,AUX1,BUD24	Auxilin-like protein involved in vesicular transport; clathrin-binding protein required for uncoating of clathrin-coated vesicles
YDR320C-A	818	563	710	1106	1165	1424	1656	1974	DAD4,HSK2	Essential subunit of the Dam1 complex (aka DASH complex); complex couples kinetochores to the force produced by MT depolymerization thereby aiding in chromosome segregation; is transferred to the kinetochore prior to mitosis
YDR320W-B	0	0	20	10	1	7	1	4		Dubious open reading frame; unlikely to encode a functional protein, based on available experimental and comparative sequence data; overlaps the verified gene DAD4/YDR320C-A
[truncated: 5,683 more rows]

## Sheet: Gene Counts (filt. & norm.)
ID	CRN, Control, rep1	CRN, Control, rep2	CRN, Mn, rep1	CRN, Mn, rep2	CRN/PPN1, Control, rep1	CRN/PPN1, Control, rep2	CRN/PPN1, Mn, rep1	CRN/PPN1, Mn, rep2	Gene Alias	Gene Description
[truncated: 5,777 more rows]
