# Supplementary material for: The Reduced Level of Inorganic Polyphosphate Mobilizes Antioxidant and Manganese-Resistance Systems in Saccharomyces cerevisiae
Source: Cells. 2019 May 15;8(5):461. doi: 10.3390/cells8050461 (PMC6562782; doi:10.3390/cells8050461)
Supplement: Supplementary file 1 [file cells-08-00461-s001.zip › cells-496981-2nd revise-supplementary/Table S4.xlsx]

## Sheet: Description
Table S4. Differential gene expression data
CRN.PPN1 vs CRN (Control) - comparison of CRN/PPN1 versus CRN in control YPD
CRN.PPN1 (Mn vs Control) - comparison of CRN/PPN1 for manganese excess versus control YPD
CRN (Mn vs Control) - comparison of CRN for manganese excess versus control YPD
	CRN/PPN1 vs CRN, Control	CRN/PPN1, Mn vs Control	CRN, Mn vs Control
Number of upregulated genes	257	946	1426
Number of downregulated genes	257	1114	1389
Upregulated genes: log2(FoldChange) >= 1, FDR <= 0.05
Downregulated genes: log2(FoldChange) <= 1, FDR <= 0.05

## Sheet: CRN.PPN1 vs CRN (Control)
ID	logFC	logCPM	F	PValue	FDR	Name	Alias	Note
YDR452W	9.29976	11.3959	204.492	4.46452e-10	4.29933e-07	YDR452W	PPN1,PHM5	Vacuolar endopolyphosphatase with a role in phosphate metabolism; functions as a homodimer; relocalizes from vacuole to cytoplasm upon DNA replication stress
YOL084W	8.22374	6.24682	78.0051	4.68237e-07	6.17649e-05	YOL084W	PHM7	Protein of unknown function; expression is regulated by phosphate levels; green fluorescent protein (GFP)-fusion protein localizes to the cell periphery and vacuole; protein abundance increases in response to DNA replication stress
YEL035C	7.42583	1.73812	11.7455	0.00415342	0.0324404	YEL035C	UTR5	Protein of unknown function; transcription may be regulated by Gcr1p; essential for growth under standard (aerobic) conditions but not under anaerobic conditions
YPL277C	6.66534	4.31373	15.4218	0.00155339	0.015914	YPL277C		Putative protein of unknown function; localized to the membranes; gene expression regulated by copper levels
YNL194C	6.5251	4.16575	71.9189	4.54694e-07	6.17649e-05	YNL194C		Integral membrane protein; required for sporulation and plasma membrane sphingolipid content; similar to SUR7; GFP-fusion protein is induced in response to the DNA-damaging agent MMS; GFP-fusion protein is more abundant at MCCs (membrane compartment occupied by Can1) in the presence of glycerol and oleate; YNL194C has a paralog, FMP45, that arose from the whole genome duplication
YLR349W	6.51037	2.94495	10.2758	0.00643823	0.0435345	YLR349W		Dubious open reading frame; unlikely to encode a functional protein, based on available experimental and comparative sequence data; overlaps the verified ORF DIC1/YLR348C
YDR034C-D	6.1279	3.24074	9.72971	0.00763672	0.0496344	YDR034C-D	gag-pol fusion protein	Retrotransposon TYA Gag and TYB Pol genes; transcribed/translated as one unit; polyprotein is processed to make a nucleocapsid-like protein (Gag), reverse transcriptase (RT), protease (PR), and integrase (IN); similar to retroviral genes
YLR234W	6.02424	4.11428	10.7027	0.00565122	0.0398771	YLR234W	TOP3,DNA topoisomerase 3,EDR1	DNA Topoisomerase III; conserved protein that functions in a complex with Sgs1p and Rmi1p to relax single-stranded negatively-supercoiled DNA preferentially; DNA catenation/decatenation activity stimulated by RPA and Sgs1p-Top2p-Rmi1p; involved in telomere stability and regulation of mitotic recombination
YFL014W	4.68504	10.3155	303.693	2.78198e-11	5.3581e-08	YFL014W	HSP12,GLP1,HOR5,lipid-binding protein HSP12	Plasma membrane protein involved in maintaining membrane organization; involved in maintaining organization during stress conditions; induced by heat shock, oxidative stress, osmostress, stationary phase, glucose depletion, oleate and alcohol; protein abundance increased in response to DNA replication stress and dietary restriction; regulated by the HOG and Ras-Pka pathways; required for dietary …
YNR002C	4.15275	4.52563	73.834	3.86002e-07	6.06043e-05	YNR002C	ATO2,FUN34,putative ammonium permease ATO2	Putative transmembrane protein involved in export of ammonia; ammonia is a starvation signal that promotes cell death in aging colonies; phosphorylated in mitochondria; member of the TC 9.B.33 YaaH family; homolog of Y. lipolytica Gpr1p; ATO2 has a paralog, ADY2, that arose from the whole genome duplication
YDL222C	4.01618	5.56272	27.6344	0.000100501	0.00243989	YDL222C	FMP45	Integral membrane protein localized to mitochondria; required for sporulation and maintaining sphingolipid content; similar to SUR7; FMP45 has a paralog, YNL194C, that arose from the whole genome duplication
YGR236C	3.84385	3.57749	19.4782	0.000516951	0.00750487	YGR236C	SPG1	Protein required for high temperature survival during stationary phase; not required for growth on nonfermentable carbon sources; the authentic, non-tagged protein is detected in highly purified mitochondria in high-throughput studies
YOL052C-A	3.73591	7.29091	246.694	1.20523e-10	1.74096e-07	YOL052C-A	DDR2,DDRA2,YOL053C-A	Multi-stress response protein; expression is activated by a variety of xenobiotic agents and environmental or physiological stresses; DDR2 has a paralog, HOR7, that arose from the whole genome duplication
YMR206W	3.6584	3.94838	19.7838	0.000482722	0.00732426	YMR206W		Putative protein of unknown function; not an essential gene; YMR206W has a paralog, YNR014W, that arose from the whole genome duplication
YOR343W-B	3.55424	3.64192	14.2649	0.00186234	0.0178155	YOR343W-B	YOR343C-B,gag-pol fusion protein	Retrotransposon TYA Gag and TYB Pol genes; transcribed/translated as one unit; polyprotein is processed to make a nucleocapsid-like protein (Gag), reverse transcriptase (RT), protease (PR), and integrase (IN); similar to retroviral genes
YGR110W	3.41866	3.43802	13.2344	0.00247142	0.0221051	YGR110W	CLD1	Mitochondrial cardiolipin-specific phospholipase; functions upstream of Taz1p to generate monolyso-cardiolipin; transcription increases upon genotoxic stress; involved in restricting Ty1 transposition; has homology to mammalian CGI-58
YLR327C	3.32675	8.98953	191.747	6.97174e-10	5.11535e-07	YLR327C	TMA10,RBF9,SFL2	Protein of unknown function that associates with ribosomes; protein abundance increases in response to DNA replication stress; TMA10 has a paralog, STF2, that arose from the whole genome duplication
YCL048W-A	3.27413	4.0863	34.0979	3.41596e-05	0.00122592	YCL048W-A		Putative protein of unknown function; YCL048W-A has a paralog, YDR524C-B, that arose from the whole genome duplication
YNL093W	3.24666	4.06645	14.506	0.00174578	0.0171842	YNL093W	YPT53,Rab family GTPase YPT53	Stress-induced Rab family GTPase; required for vacuolar protein sorting and endocytosis; involved in ionic stress tolerance; similar to Vps21p and Ypt52p; functional homolog of Vps21p; mammalian Rab5 homolog; YPT53 has a paralog, VPS21, that arose from the whole genome duplication
YBR076W	3.15952	4.38841	25.9512	0.000136915	0.00301944	YBR076W	ECM8	Non-essential protein of unknown function
YDL079C	3.09557	6.88321	122.941	1.42819e-08	7.02367e-06	YDL079C	MRK1,putative serine/threonine protein kinase MRK1	Glycogen synthase kinase 3 (GSK-3) homolog; one of four GSK-3 homologs in S. cerevisiae that function to activate Msn2p-dependent transcription of stress responsive genes and that function in protein degradation; MRK1 has a paralog, RIM11, that arose from the whole genome duplication
YMR107W	3.08174	6.09534	51.526	3.40911e-06	0.000281398	YMR107W	SPG4	Protein required for high temperature survival during stationary phase; not required for growth on nonfermentable carbon sources
YNR034W-A	3.05265	11.1823	122.551	1.45871e-08	7.02367e-06	YNR034W-A		Putative protein of unknown function; expression is regulated by Msn2p/Msn4p; YNR034W-A has a paralog, YCR075W-A, that arose from the whole genome duplication
YGR043C	3.03596	5.23032	51.3434	3.48062e-06	0.000283072	YGR043C	NQM1,sedoheptulose-7-phosphate:D-glyceraldehyde-3-phosphate transaldolase NQM1	Transaldolase of unknown function; transcription is repressed by Mot1p and induced by alpha-factor and during diauxic shift; NQM1 has a paralog, TAL1, that arose from the whole genome duplication
YOL085W-A	2.9353	3.69429	23.7243	0.000210529	0.00410958	YOL085W-A		Dubious open reading frame; unlikely to encode a functional protein, based on available experimental and comparative sequence data; partially overlaps the dubious ORF YOL085C
YMR175W	2.85564	4.85341	34.5152	3.20253e-05	0.00116379	YMR175W	SIP18	Phospholipid-binding hydrophilin; essential to overcome desiccation-rehydration process; expression is induced by osmotic stress; SIP18 has a paralog, GRE1, that arose from the whole genome duplication
YPL119C	2.83369	3.7836	10.8232	0.00502788	0.0371023	YPL119C	DBP1,LPH8,putative DEAD-box ATP-dependent RNA helicase DBP1	Putative ATP-dependent RNA helicase of the DEAD-box protein family; mutants show reduced stability of the 40S ribosomal subunit scanning through 5' untranslated regions of mRNAs; protein abundance increases in response to DNA replication stress; DBP1 has a paralog, DED1, that arose from the whole genome duplication
YGR243W	2.80631	6.36969	64.3859	8.99207e-07	0.000101875	YGR243W	MPC3,FMP43	Highly conserved subunit of mitochondrial pyruvate carrier; more highly expressed in glucose-containing minimal medium than in lactate-containing medium; expression regulated by osmotic and alkaline stresses; protein abundance increases in response to DNA replication stress; MPC3 has a paralog, MPC2, that arose from the whole genome duplication
YDR034W-B	2.80584	5.95771	41.8819	1.11567e-05	0.000591408	YDR034W-B		Predicted tail-anchored plasma membrane protein; contains conserved CYSTM module; related proteins in other organisms may be involved in response to stress; green fluorescent protein (GFP)-fusion protein localizes to the cell periphery; YDR034W-B has a paralog, YBR056W-A, that arose from the whole genome duplication
YDR401W	2.77817	2.92745	10.58	0.00542388	0.0388545	YDR401W		Dubious open reading frame; unlikely to encode a functional protein, based on available experimental and comparative sequence data
YBR285W	2.74123	5.29951	78.8465	2.55595e-07	4.76395e-05	YBR285W		Putative protein of unknown function; YBR285W is not an essential gene
YLR423C	2.67103	6.35564	124.245	1.33121e-08	7.02367e-06	YLR423C	ATG17,APG17,protein kinase regulatory subunit ATG17	Scaffold protein responsible for phagophore assembly site organization; regulatory subunit of an autophagy-specific complex that includes Atg1p and Atg13p; stimulates Atg1p kinase activity; human ortholog RB1CC1/FIP200 interacts with p53, which inhibits autophagy in human cells
YGR224W	2.64075	3.91478	9.78102	0.00699979	0.0465418	YGR224W	AZR1	Plasma membrane transporter of the major facilitator superfamily; involved in resistance to azole drugs such as ketoconazole and fluconazole
YDR018C	2.6179	4.42557	26.5388	0.000122722	0.00280272	YDR018C	putative acyltransferase	Probable membrane protein with three predicted transmembrane domains; similar to C. elegans F55A11.5 and maize 1-acyl-glycerol-3-phosphate acyltransferase; YDR018C has a paralog, CST26, that arose from the whole genome duplication
YNL202W	2.61695	4.2449	16.3858	0.00107526	0.0122542	YNL202W	SPS19,SPX19	Peroxisomal 2,4-dienoyl-CoA reductase; auxiliary enzyme of fatty acid beta-oxidation; homodimeric enzyme required for growth and sporulation on petroselineate medium; expression induced during late sporulation and in the presence of oleate
YMR280C	2.60373	5.2216	35.1207	2.91928e-05	0.00110971	YMR280C	CAT8,DIL1,DNA-binding transcription factor CAT8,MSP8	Zinc cluster transcriptional activator; necessary for derepression of a variety of genes under non-fermentative growth conditions, active after diauxic shift, binds carbon source responsive elements; relative distribution to the nucleus increases upon DNA replication stress
YGR248W	2.59822	5.46661	35.3842	2.80502e-05	0.00108049	YGR248W	SOL4,6-phosphogluconolactonase SOL4	6-phosphogluconolactonase; protein abundance increases in response to DNA replication stress; SOL4 has a paralog, SOL3, that arose from the whole genome duplication
YGL045W	2.59457	5.72522	24.9918	0.000164288	0.00343934	YGL045W	RIM8,ART9,PAL3,YGL046W	Protein involved in proteolytic activation of Rim101p; part of response to alkaline pH; interacts with ESCRT-1 subunits Stp22p and Vps28p; essential for anaerobic growth; member of the arrestin-related trafficking adaptor family
YOR031W	2.57513	6.63098	58.1209	1.6704e-06	0.000158223
YOL152W	2.55711	4.15884	15.6451	0.00129646	0.0141338	YOL152W	FRE7	Putative ferric reductase with similarity to Fre2p; expression induced by low copper levels
YAL061W	2.52872	4.67759	29.0496	7.82522e-05	0.00206457	YAL061W	BDH2,putative dehydrogenase BDH2	Putative medium-chain alcohol dehydrogenase with similarity to BDH1; transcription induced by constitutively active PDR1 and PDR3
YGR088W	2.51633	5.96766	85.0789	1.57765e-07	3.64626e-05	YGR088W	CTT1,SPS101,catalase T	Cytosolic catalase T; has a role in protection from oxidative damage by hydrogen peroxide
YBR240C	2.47677	3.90315	14.1981	0.00189618	0.0180199	YBR240C	THI2,PHO6,phoF	Transcriptional activator of thiamine biosynthetic genes; interacts with regulatory factor Thi3p to control expression of thiamine biosynthetic genes with respect to thiamine availability; acts together with Pdc2p to respond to thiaminediphosphate demand, possibly as related to carbon source availability; zinc finger protein of the Zn(II)2Cys6 type
YEL011W	2.47566	6.80934	113.544	2.42023e-08	9.34574e-06	YEL011W	GLC3,1,4-alpha-glucan branching enzyme,GHA1	Glycogen branching enzyme, involved in glycogen accumulation; green fluorescent protein (GFP)-fusion protein localizes to the cytoplasm in a punctate pattern; relocalizes from nucleus to cytoplasmic foci upon DNA replication stress
YDL204W	2.47427	7.40357	74.7547	3.5723e-07	5.89736e-05	YDL204W	RTN2	Reticulon protein; stabilizes membrane curvature; involved in nuclear pore assembly and maintenance of tubular ER morphology; interacts with exocyst subunit Sec6p, Yip3p, and Sbh1p; much less abundant than Rtn1p; rtn1 rtn2 yop1 triple mutant lacks tubular ER; member of RTNLA (reticulon-like A) subfamily; protein increases in abundance and relocalizes to plasma membrane upon DNA replication stress…
YER054C	2.45814	5.42121	36.1722	2.4924e-05	0.00101416	YER054C	GIP2	Putative regulatory subunit of protein phosphatase Glc7p; involved in glycogen metabolism; contains a conserved motif (GVNK motif) that is also found in Gac1p, Pig1p, and Pig2p; GIP2 has a paralog, PIG2, that arose from the whole genome duplication
YDR070C	2.45055	6.03774	98.8328	6.01018e-08	1.82773e-05	YDR070C	FMP16	Protein of unknown function; may be involved in responding to conditions of stress; the authentic, non-tagged protein is detected in highly purified mitochondria in high-throughput studies; protein abundance increases in response to DNA replication stress
YML128C	2.43299	8.06085	112.398	2.58795e-08	9.34574e-06	YML128C	MSC1	Protein of unknown function; mutant is defective in directing meiotic recombination events to homologous chromatids; the authentic, non-tagged protein is detected in highly purified mitochondria and is phosphorylated
YBL049W	2.39916	5.0132	23.506	0.000219904	0.00422128	YBL049W	MOH1	Protein of unknown function; has homology to kinase Snf7p; not required for growth on nonfermentable carbon sources; essential for survival in stationary phase; possibly linked with vacuolar transport
YHR139C	2.37857	5.37991	14.3762	0.00180746	0.0175816	YHR139C	SPS100	Protein required for spore wall maturation; expressed during sporulation; may be a component of the spore wall; expression also induced in cells treated with the mycotoxin patulin; SPS100 has a paralog, YGP1, that arose from the whole genome duplication
YOL153C	2.35431	5.11865	51.2264	3.52738e-06	0.000283072
YPL223C	2.34589	5.32933	29.2374	7.57445e-05	0.00200758	YPL223C	GRE1	Hydrophilin essential in desiccation-rehydration process; stress induced (osmotic, ionic, oxidative, heat shock and heavy metals); regulated by the HOG pathway; GRE1 has a paralog, SIP18, that arose from the whole genome duplication
YMR081C	2.33447	6.12388	64.1107	9.23023e-07	0.000101973	YMR081C	ISF1,MBR3	Serine-rich, hydrophilic protein; overexpression suppresses growth defects of hap2, hap3, and hap4 mutants; expression is under glucose control; cotranscribed with NAM7 in a cyp1 mutant; ISF1 has a paralog, MBR1, that arose from the whole genome duplication
YER150W	2.30389	7.2781	104.307	4.22832e-08	1.43713e-05	YER150W	SPI1	GPI-anchored cell wall protein involved in weak acid resistance; basal expression requires Msn2p/Msn4p; expression is induced under conditions of stress and during the diauxic shift; SPI1 has a paralog, SED1, that arose from the whole genome duplication
YJR115W	2.26542	4.27935	23.8252	0.000206349	0.00406047	YJR115W		Putative protein of unknown function; YJR115W has a paralog, ECM13, that arose from the whole genome duplication
YCR021C	2.25387	7.61812	83.798	1.7377e-07	3.71867e-05	YCR021C	HSP30,YRO1	Negative regulator of the H(+)-ATPase Pma1p; stress-responsive protein; hydrophobic plasma membrane localized; induced by heat shock, ethanol treatment, weak organic acid, glucose limitation, and entry into stationary phase
YER067W	2.24087	9.18013	118.006	1.87519e-08	8.33451e-06	YER067W	RGI1	Protein of unknown function; involved in energy metabolism under respiratory conditions; protein abundance is increased upon intracellular iron depletion or in response to DNA replication stress; RGI1 has a paralog, RGI2, that arose from the whole genome duplication
YOR173W	2.23513	6.06094	50.438	3.86149e-06	0.000297489	YOR173W	DCS2	m(7)GpppX pyrophosphatase regulator; non-essential, stress induced regulatory protein; modulates m7G-oligoribonucleotide metabolism; inhibits Dcs1p; regulated by Msn2p, Msn4p, and the Ras-cAMP-cAPK signaling pathway; mutant has increased aneuploidy tolerance; DCS2 has a paralog, DCS1, that arose from the whole genome duplication
YPR030W	2.15398	6.77615	54.4032	2.47617e-06	0.0002271	YPR030W	CSR2,ART8,MRG19	Nuclear ubiquitin protein ligase binding protein; may regulate utilization of nonfermentable carbon sources and endocytosis of plasma membrane proteins; overproduction suppresses chs5 spa2 lethality at high temp; ubiquitinated by Rsp5p, deubiquitinated by Ubp2p; CSR2 has a paralog, ECM21, that arose from the whole genome duplication
YNL237W	2.13814	4.78355	25.898	0.00013829	0.00303816	YNL237W	YTP1	Probable type-III integral membrane protein of unknown function; has regions of similarity to mitochondrial electron transport proteins
YFR017C	2.12198	5.84355	71.1983	4.84054e-07	6.17649e-05	YFR017C	IGD1	Cytoplasmic protein that inhibits Gdb1p glycogen debranching activity; required for normal intracellular accumulation of glycogen; phosphorylated in vivo; expression increases during wine fermentation; protein abundance increases in response to DNA replication stress; IGD1 has a paralog, YOL024W, that arose from the whole genome duplication
YOR386W	2.12058	5.1948	27.8925	9.59552e-05	0.00238978	YOR386W	PHR1,deoxyribodipyrimidine photo-lyase PHR1	DNA photolyase involved in photoreactivation; repairs pyrimidine dimers in the presence of visible light; induced by DNA damage; regulated by transcriptional repressor Rph1p
YML054C	2.11057	6.4797	85.3424	1.54684e-07	3.64626e-05	YML054C	CYB2,FCB2	Cytochrome b2 (L-lactate cytochrome-c oxidoreductase); component of the mitochondrial intermembrane space, required for lactate utilization; expression is repressed by glucose and anaerobic conditions
YMR250W	2.08622	6.97033	61.994	1.13216e-06	0.000114765	YMR250W	GAD1,glutamate decarboxylase GAD1	Glutamate decarboxylase; converts glutamate into gamma-aminobutyric acid (GABA) during glutamate catabolism; involved in response to oxidative stress
YEL021W	2.07904	8.07238	102.836	4.63984e-08	1.48939e-05	YEL021W	URA3,orotidine-5'-phosphate decarboxylase	Orotidine-5'-phosphate (OMP) decarboxylase; catalyzes the sixth enzymatic step in the de novo biosynthesis of pyrimidines, converting OMP into uridine monophosphate (UMP); converts 5-FOA into 5-fluorouracil, a toxic compound
YJL141C	2.06031	6.37461	73.5503	3.95392e-07	6.06043e-05	YJL141C	YAK1,serine/threonine protein kinase YAK1	Serine-threonine protein kinase; component of a glucose-sensing system that inhibits growth in response to glucose availability; upon nutrient deprivation Yak1p phosphorylates Pop2p to regulate mRNA deadenylation, the co-repressor Crf1p to inhibit transcription of ribosomal genes, and the stress-responsive transcription factors Hsf1p and Msn2p; nuclear localization negatively regulated by the Ras…
YJR008W	2.05855	6.29582	42.9857	9.64345e-06	0.000572902	YJR008W	MHO1	Protein of unknown function; inhibits haploid invasive growth when overexpressed; synthetically lethal with phospholipase C (PLC1); expression induced by mild heat-stress on a non-fermentable carbon source, upon entry into stationary phase and upon nitrogen deprivation; repressed by inosine and choline in an Opi1p-dependent manner; highly conserved from bacteria to human; Memo, the human homolog,…
YKL065W-A	2.05088	3.75135	14.6714	0.00167065	0.0167297	YKL065W-A		Putative protein of unknown function
YFL030W	2.02639	4.89386	11.7731	0.00376811	0.0302812	YFL030W	AGX1,alanine--glyoxylate transaminase	Alanine:glyoxylate aminotransferase (AGT); catalyzes the synthesis of glycine from glyoxylate, which is one of three pathways for glycine biosynthesis in yeast; has similarity to mammalian and plant alanine:glyoxylate aminotransferases
YLR054C	2.01595	5.79882	20.715	0.000393319	0.00643796	YLR054C	OSW2	Protein of unknown function reputedly involved in spore wall assembly
YBR214W	2.01236	7.00486	52.0864	3.19977e-06	0.000274687	YBR214W	SDS24	Protein involved in cell separation during budding; one of two S. cerevisiae homologs (Sds23p and Sds24p) of the S. pombe Sds23 protein, which is implicated in APC/cyclosome regulation; may play an indirect role in fluid-phase endocytosis; protein abundance increases in response to DNA replication stress; SDS24 has a paralog, SDS23, that arose from the whole genome duplication
YOR178C	2.00361	6.5313	58.909	1.54071e-06	0.000150885	YOR178C	GAC1,protein phosphatase regulator GAC1	Regulatory subunit for Glc7p type-1 protein phosphatase (PP1); tethers Glc7p to Gsy2p glycogen synthase, binds Hsf1p heat shock transcription factor, required for induction of some HSF-regulated genes under heat shock; GAC1 has a paralog, PIG1, that arose from the whole genome duplication
YDR171W	1.99747	8.01319	93.4718	8.62621e-08	2.49211e-05	YDR171W	HSP42	Small heat shock protein (sHSP) with chaperone activity; forms barrel-shaped oligomers that suppress unfolded protein aggregation; involved in cytoskeleton reorganization after heat shock; protein abundance increases and forms cytoplasmic foci in response to DNA replication stress
YGR008C	1.99403	10.7161	58.5174	1.60368e-06	0.000154434	YGR008C	STF2	Protein involved in resistance to desiccation stress; Stf2p exhibits antioxidant properties, and its overexpression prevents ROS accumulation and apoptosis; binds to F0 sector of mitochondrial F1F0 ATPase in vitro and may modulate the inhibitory action of Inh1p and Stf1p; protein abundance increases in response to DNA replication stress; STF2 has a paralog, TMA10, that arose from the whole genome…
YMR105C	1.98671	7.20449	71.9404	4.53848e-07	6.17649e-05	YMR105C	PGM2,GAL5,phosphoglucomutase PGM2	Phosphoglucomutase; catalyzes the conversion from glucose-1-phosphate to glucose-6-phosphate, which is a key step in hexose metabolism; functions as the acceptor for a Glc-phosphotransferase; protein abundance increases in response to DNA replication stress; PGM2 has a paralog, PGM1, that arose from the whole genome duplication
YBR284W	1.97032	8.00327	34.9506	2.99587e-05	0.00112403	YBR284W	metallo-dependent hydrolase superfamily protein	Putative metallo-dependent hydrolase superfamily protein; similar to AMP deaminases but lacks key catalytic residues and does not rescue purine nucleotide metabolic defect of quadruple aah1 ade8 amd1 his1 mutant; null mutant exhibits longer telomeres, altered Ty mobility, decreased resistance to rapamycin and wortmannin; induced in response to hydrostatic pressure; not an essential gene; YBR284W …
YJL133C-A	1.95051	6.02594	63.6135	9.67887e-07	0.000101973	YJL133C-A		Putative protein of unknown function; the authentic, non-tagged protein is detected in highly purified mitochondria in high-throughput studies
YGR256W	1.94999	5.71424	24.7191	0.000173169	0.00359918	YGR256W	GND2,phosphogluconate dehydrogenase (decarboxylating) GND2	6-phosphogluconate dehydrogenase (decarboxylating); catalyzes an NADPH regenerating reaction in the pentose phosphate pathway; required for growth on D-glucono-delta-lactone; GND2 has a paralog, GND1, that arose from the whole genome duplication
YGR174W-A	1.9479	5.64311	10.0844	0.00634664	0.0431422	YGR174W-A		Putative protein of unknown function; predicted to have a role in cell budding based on computational "guilt by association" analysis
YHR087W	1.93742	7.01411	73.4559	3.98575e-07	6.06043e-05	YHR087W	RTC3,HGI1	Protein of unknown function involved in RNA metabolism; has structural similarity to SBDS, the human protein mutated in Shwachman-Diamond Syndrome (the yeast SBDS ortholog = SDO1); null mutation suppresses cdc13-1 temperature sensitivity; protein abundance increases in response to DNA replication stress
YDR342C	1.92327	8.96678	89.4664	1.14363e-07	2.93855e-05	YDR342C	HXT7,hexose transporter HXT7	High-affinity glucose transporter; member of the major facilitator superfamily, nearly identical to Hxt6p, expressed at high basal levels relative to other HXTs, expression repressed by high glucose levels; HXT7 has a paralog, HXT4, that arose from the whole genome duplication
snR77	1.90936	3.88208	16.548	0.00103275	0.0118869	snR77	SNR77,Z7	C/D box small nucleolar RNA (snoRNA); guides 2'-O-methylation of small subunit (SSU) rRNA at position U578
YMR169C	1.90595	5.4389	37.7819	1.96919e-05	0.000868549	YMR169C	ALD3,aldehyde dehydrogenase (NAD(+)) ALD3	Cytoplasmic aldehyde dehydrogenase; involved in beta-alanine synthesis; uses NAD+ as the preferred coenzyme; very similar to Ald2p; expression is induced by stress and repressed by glucose
YLR345W	1.90437	6.51937	41.7995	1.12801e-05	0.000592515	YLR345W	bifunctional fructose-2,6-bisphosphate 2-phosphatase/6-phosphofructo-2-kinase	Similar to 6-phosphofructo-2-kinase enzymes; mRNA expression is repressed by the Rfx1p-Tup1p-Ssn6p repressor complex; YLR345W is not an essential gene
YPR160W	1.89833	8.46917	77.9514	2.74663e-07	4.95938e-05	YPR160W	GPH1	Glycogen phosphorylase required for the mobilization of glycogen; non-essential; regulated by cyclic AMP-mediated phosphorylation; expression is regulated by stress-response elements and by the HOG MAP kinase pathway
YKL163W	1.88108	8.87057	47.7403	5.309e-06	0.000393275	YKL163W	PIR3,CCW8	O-glycosylated covalently-bound cell wall protein; required for cell wall stability; expression is cell cycle regulated, peaking in M/G1 and also subject to regulation by the cell integrity pathway; coding sequence contains length polymorphisms in different strains; PIR3 has a paralog, HSP150, that arose from the whole genome duplication
YGR193C	1.873	7.4755	84.0754	1.70153e-07	3.71867e-05	YGR193C	PDX1	E3-binding protein of the mitochondrial pyruvate dehydrogenase complex; plays a structural role in the complex by binding and positioning dihydrolipoamide dehydrogenase (E3) to the dihydrolipoamide acetyltransferase (E2) core
YLR312C	1.86728	5.22162	25.0004	0.000164016	0.00343934	YLR312C	QNQ1	Putative protein of unknown function
YCL040W	1.86592	8.53284	77.4503	2.86041e-07	4.98946e-05	YCL040W	GLK1,HOR3,glucokinase	Glucokinase; catalyzes the phosphorylation of glucose at C6 in the first irreversible step of glucose metabolism; one of three glucose phosphorylating enzymes; expression regulated by non-fermentable carbon sources; GLK1 has a paralog, EMI2, that arose from the whole genome duplication
YOR120W	1.85343	6.82711	53.9895	2.59047e-06	0.000230273	YOR120W	GCY1,GCY,glycerol 2-dehydrogenase (NADP(+)) GCY1	Glycerol dehydrogenase; involved in an alternative pathway for glycerol catabolism used under microaerobic conditions; also has mRNA binding activity; member of the aldo-keto reductase (AKR) family; protein abundance increases in response to DNA replication stress; GCY1 has a paralog, YPR1, that arose from the whole genome duplication
YLR205C	1.85292	7.08456	80.4674	2.24764e-07	4.40246e-05	YLR205C	HMX1	ER localized heme oxygenase; involved in heme degradation during iron starvation and in the oxidative stress response; expression is regulated by AFT1 and oxidative stress; relocates to the perinuclear region in the presence of oxidants
YFR015C	1.84916	6.72201	35.544	2.73819e-05	0.00106941	YFR015C	GSY1,glycogen (starch) synthase GSY1	Glycogen synthase; expression induced by glucose limitation, nitrogen starvation, environmental stress, and entry into stationary phase; GSY1 has a paralog, GSY2, that arose from the whole genome duplication; relocalizes from nucleus to cytoplasmic foci upon DNA replication stress
YER121W	1.84091	5.11776	19.6822	0.000493808	0.00732426	YER121W		Putative protein of unknown function; may be involved in phosphatase regulation and/or generation of precursor metabolites and energy
YFR052C-A	1.83738	6.71593	89.1525	1.16972e-07	2.93855e-05	YFR052C-A		Dubious open reading frame; unlikely to encode a functional protein, based on available experimental and comparative sequence data; overlaps ORF HXK1/YFR053C
YBR072W	1.81993	8.85376	42.4671	1.03233e-05	0.000572902	YBR072W	HSP26,chaperone protein HSP26	Small heat shock protein (sHSP) with chaperone activity; forms hollow, sphere-shaped oligomers that suppress unfolded proteins aggregation; long-lived protein that is preferentially retained in mother cells and forms cytoplasmic foci; oligomer activation requires heat-induced conformational change; also has mRNA binding activity
YKL220C	1.80879	4.98435	19.656	0.000496712	0.00733562	YKL220C	FRE2	Ferric reductase and cupric reductase; reduces siderophore-bound iron and oxidized copper prior to uptake by transporters; expression induced by low iron levels but not by low copper levels
YOR114W	1.80757	5.23768	28.9095	8.01841e-05	0.00210593	YOR114W		Putative protein of unknown function; null mutant is viable
YFL052W	1.7865	3.74733	12.2584	0.00326635	0.0273919	YFL052W	DNA-binding domain containing protein,ROP1	Putative zinc cluster protein that contains a DNA binding domain; computational analysis suggests a role as a transcription factor; null mutant is sensitive to Calcofluor White, low osmolarity, and heat, suggesting a role for YFL052Wp in cell wall integrity
YDR216W	1.77155	8.08003	36.9371	2.22631e-05	0.00094957	YDR216W	ADR1,DNA-binding transcription factor ADR1	Carbon source-responsive zinc-finger transcription factor; required for transcription of the glucose-repressed gene ADH2, of peroxisomal protein genes, and of genes required for ethanol, glycerol, and fatty acid utilization
YHR097C	1.77141	7.505	73.0786	4.11585e-07	6.09779e-05	YHR097C		Putative protein of unknown function; green fluorescent protein (GFP)-fusion protein localizes to the cytoplasm and the nucleus; YHR097C has a paralog, PAL1, that arose from the whole genome duplication
YKL217W	1.76521	5.62755	19.4233	0.000523384	0.00754143	YKL217W	JEN1	Monocarboxylate/proton symporter of the plasma membrane; transport activity is dependent on the pH gradient across the membrane; mediates high-affinity uptake of carbon sources lactate, pyuvate, and acetate, and also of the micronutrient selenite, whose structure mimics that of monocarboxylates; expression and localization are tightly regulated, with transcription repression, mRNA degradation, an…
YGR225W	1.76227	3.96331	10.8863	0.00493062	0.0365245	YGR225W	AMA1,SPO70	Activator of meiotic anaphase promoting complex (APC/C); Cdc20p family member; required for initiation of spore wall assembly; required for Clb1p degradation during meiosis; prevents premature assembly of the meiosis I spindle, required for DSB induced prophase I arrest
YFR053C	1.75969	8.00427	71.9198	4.54658e-07	6.17649e-05	YFR053C	HXK1,hexokinase 1	Hexokinase isoenzyme 1; a cytosolic protein that catalyzes phosphorylation of glucose during glucose metabolism; expression is highest during growth on non-glucose carbon sources; glucose-induced repression involves hexokinase Hxk2p; HXK1 has a paralog, HXK2, that arose from the whole genome duplication
YPR184W	1.75892	7.12899	50.1177	4.0074e-06	0.000304668	YPR184W	GDB1,bifunctional 4-alpha-glucanotransferase/amylo-alpha-1,6-glucosidase	Glycogen debranching enzyme; contains glucanotranferase and alpha-1,6-amyloglucosidase activities; required for glycogen degradation; phosphorylated in mitochondria; activity is inhibited by Igd1p; protein abundance increases in response to DNA replication stress
YOR371C	1.73895	4.35126	10.4366	0.00567392	0.0399316	YOR371C	GPB1,KRH2	Multistep regulator of cAMP-PKA signaling; inhibits PKA downstream of Gpa2p and Cyr1p, thereby increasing cAMP dependency; promotes ubiquitin-dependent proteolysis of Ira2p; regulated by G-alpha protein Gpa2p; GPB1 has a paralog, GPB2, that arose from the whole genome duplication
YMR104C	1.73823	6.59057	29.4221	7.33661e-05	0.00199865	YMR104C	YPK2,YKR2,putative protein kinase YPK2	Protein kinase similar to serine/threonine protein kinase Ypk1p; functionally redundant with YPK1 at the genetic level; participates in a signaling pathway required for optimal cell wall integrity; homolog of mammalian kinase SGK; YPK2 has a paralog, YPK1, that arose from the whole genome duplication
YKL026C	1.73089	4.59253	15.8085	0.0012435	0.0136596	YKL026C	GPX1,glutathione peroxidase GPX1	Phospholipid hydroperoxide glutathione peroxidase; induced by glucose starvation that protects cells from phospholipid hydroperoxides and nonphospholipid peroxides during oxidative stress; GPX1 has a paralog, HYR1, that arose from the whole genome duplication
YEL060C	1.72721	9.98151	46.9439	5.84787e-06	0.000422362	YEL060C	PRB1,CVT1,proteinase B	Vacuolar proteinase B (yscB) with H3 N-terminal endopeptidase activity; serine protease of the subtilisin family; involved in protein degradation in the vacuole and required for full protein degradation during sporulation; activity inhibited by Pbi2p; protein abundance increases in response to DNA replication stress; PRB1 has a paralog, YSP3, that arose from the whole genome duplication
YML100W	1.72636	8.15287	63.3957	9.88319e-07	0.000101973	YML100W	TSL1	Large subunit of trehalose 6-phosphate synthase/phosphatase complex; Tps1p-Tps2p complex converts uridine-5'-diphosphoglucose and glucose 6-phosphate to trehalose; contributes to survival to acute lethal heat stress; mutant has aneuploidy tolerance; protein abundance increases in response to DNA replication stress; TSL1 has a paralog, TPS3, that arose from the whole genome duplication
YGR023W	1.72366	5.96417	19.6771	0.000494369	0.00732426	YGR023W	MTL1	Putative plasma membrane sensor; involved in cell integrity signaling and stress response during glucose starvation and oxidative stress; has structural and functional similarity to Mid2p; MTL1 has a paralog, MID2, that arose from the whole genome duplication
YDL223C	1.71866	7.4393	29.2887	7.50745e-05	0.00199899	YDL223C	HBT1	Shmoo tip protein, substrate of Hub1p ubiquitin-like protein; mutants are defective for mating projection formation, thereby implicating Hbt1p in polarized cell morphogenesis; HBT1 has a paralog, YNL195C, that arose from the whole genome duplication
YGL121C	1.71125	6.86956	64.4171	8.9655e-07	0.000101875	YGL121C	GPG1	Proposed gamma subunit of the heterotrimeric G protein; interacts with the receptor Gpr1p; involved in regulation of pseudohyphal growth; requires Gpb1p or Gpb2p to interact with Gpa2p; overproduction causes prion curing
YDL022W	1.70923	6.92544	63.5631	9.72578e-07	0.000101973	YDL022W	GPD1,DAR1,HOR1,OSG1,OSR5,glycerol-3-phosphate dehydrogenase (NAD(+)) GPD1	NAD-dependent glycerol-3-phosphate dehydrogenase; key enzyme of glycerol synthesis, essential for growth under osmotic stress; expression regulated by high-osmolarity glycerol response pathway; protein abundance increases in response to DNA replication stress; constitutively inactivated via phosphorylation by the protein kinases YPK1 and YPK2, dephosphorylation increases catalytic activity; GPD1 …
snR3	1.70917	3.9395	14.3922	0.00179974	0.017536	snR3	SNR3	H/ACA box small nucleolar RNA (snoRNA); guides pseudouridylation of large subunit (LSU) rRNA at positions U2129, U2133, and U2264
YJR106W	1.68837	5.69193	23.9902	0.000199715	0.0040348	YJR106W	ECM27	Putative protein of unknown function; may play a role in cell wall biosynthesis, mutants are hypersensitive to Papulacandin B; null mutants have increased plasmid loss; displays a two-hybrid interaction with Pdr5p
YMR174C	1.68471	5.15716	16.6423	0.00100893	0.0118008	YMR174C	PAI3,IA3	Cytoplasmic proteinase A (Pep4p) inhibitor; dependent on Pbs2p and Hog1p protein kinases for osmotic induction; intrinsically unstructured, N-terminal half becomes ordered in the active site of proteinase A upon contact
YBR126C	1.67884	8.18425	71.0182	4.91725e-07	6.17649e-05	YBR126C	TPS1,BYP1,CIF1,FDP1,GGS1,GLC6,TSS1,alpha,alpha-trehalose-phosphate synthase (UDP-forming) TPS1	Synthase subunit of trehalose-6-P synthase/phosphatase complex; synthesizes the storage carbohydrate trehalose; also found in a monomeric form; expression is induced by the stress response and repressed by the Ras-cAMP pathway; protein abundance increases in response to DNA replication stress and in response to prolonged exposure to boric acid
YDL021W	1.67199	5.57706	36.7235	2.2972e-05	0.000961829	YDL021W	GPM2,phosphoglycerate mutase family protein GPM2	Homolog of Gpm1p phosphoglycerate mutase; converts 3-phosphoglycerate to 2-phosphoglycerate in glycolysis; may be non-functional; GPM2 has a paralog, GPM3, that arose from the whole genome duplication
snR78	1.67003	3.83546	12.8131	0.0027838	0.0241513	snR78	SNR78,Z8	C/D box small nucleolar RNA (snoRNA); guides 2'-O-methylation of large subunit (LSU) rRNA at position U2421
YOR062C	1.66617	5.06914	22.6029	0.000264095	0.00485968	YOR062C	YOR29-13	Protein of unknown function; similar to Reg1p; expression regulated by glucose and Rgt1p; GFP-fusion protein is induced in response to the DNA-damaging agent MMS; YOR062C has a paralog, YKR075C, that arose from the whole genome duplication
YIL155C	1.66437	6.62723	19.736	0.000487901	0.00732426	YIL155C	GUT2,glycerol-3-phosphate dehydrogenase	Mitochondrial glycerol-3-phosphate dehydrogenase; expression is repressed by both glucose and cAMP and derepressed by non-fermentable carbon sources in a Snf1p, Rsf1p, Hap2/3/4/5 complex dependent manner
YPR036W-A	1.65951	11.0733	45.0273	7.41907e-06	0.00049117	YPR036W-A	SPO24	Small (67 amino acids) protein involved in sporulation; localizes to the prospore membrane; phosphorylated during meiosis; a longer, 5'-extended mRNA is also transcribed beginning in mid-meiosis, regulated by two MSEs (middle sporulation elements), and includes an uORF of 15 codons in its 5'-UTR; evidence transcription is regulated by Pdr1p
YPL230W	1.65665	6.44362	32.5354	4.37171e-05	0.0013954	YPL230W	USV1,NSF1	Putative transcription factor containing a C2H2 zinc finger; mutation affects transcriptional regulation of genes involved in growth on non-fermentable carbon sources, response to salt stress and cell wall biosynthesis; USV1 has a paralog, RGM1, that arose from the whole genome duplication
YJL144W	1.6565	6.4055	42.5579	1.02004e-05	0.000572902	YJL144W		Cytoplasmic hydrophilin essential in desiccation-rehydration process; expression induced by osmotic stress, starvation and during stationary phase; protein abundance increases in response to DNA replication stress
YOR134W	1.65242	5.70135	16.2322	0.00111733	0.0126093	YOR134W	BAG7	Rho GTPase activating protein (RhoGAP); stimulates the intrinsic GTPase activity of Rho1p, which plays a bud growth by regulating actin cytoskeleton organization and cell wall biosynthesis, resulting in the downregulation of Rho1p; structurally and functionally related to Sac7p; BAG7 has a paralog, SAC7, that arose from the whole genome duplication
YLR258W	1.64239	6.88432	51.9746	3.24033e-06	0.000274687	YLR258W	GSY2,glycogen (starch) synthase GSY2	Glycogen synthase; expression induced by glucose limitation, nitrogen starvation, heat shock, and stationary phase; activity regulated by cAMP-dependent, Snf1p and Pho85p kinases as well as by the Gac1p-Glc7p phosphatase; GSY2 has a paralog, GSY1, that arose from the whole genome duplication; relocalizes from cytoplasm to plasma membrane upon DNA replication stress
YLR267W	1.63733	4.7991	19.5452	0.000509219	0.00745502	YLR267W	BOP2	Protein of unknown function
YPL186C	1.62831	5.44158	15.8348	0.0012352	0.0135943	YPL186C	UIP4	Protein that interacts with Ulp1p; a Ubl (ubiquitin-like protein)-specific protease for Smt3p protein conjugates; detected in a phosphorylated state in the mitochondrial outer membrane; also detected in ER and nuclear envelope
YMR173W-A	1.62237	5.31817	17.365	0.000845773	0.0104269	YMR173W-A		Dubious open reading frame; unlikely to encode a functional protein, based on available experimental and comparative sequence data; overlaps the verified gene DDR48/YML173W
YPL111W	1.61665	4.73213	16.5827	0.00102393	0.01188	YPL111W	CAR1,LPH15,arginase,cargA	Arginase, catabolizes arginine to ornithine and urea; expression responds to both induction by arginine and nitrogen catabolite repression; disruption decreases production of carcinogen ethyl carbamate during wine fermentation and also enhances freeze tolerance
YNL077W	1.61311	5.88457	32.8422	4.16222e-05	0.00135623	YNL077W	APJ1	Chaperone with a role in SUMO-mediated protein degradation; member of the DnaJ-like family; conserved across eukaryotes; overexpression interferes with propagation of the [Psi+] prion; the authentic, non-tagged protein is detected in highly purified mitochondria in high-throughput studies; forms nuclear foci upon DNA replication stress
YCR091W	1.6033	4.7125	19.682	0.000493827	0.00732426	YCR091W	KIN82,FPK2,putative serine/threonine protein kinase KIN82	Putative serine/threonine protein kinase; implicated in the regulation of phospholipid asymmetry through the activation of phospholipid translocases (flippases); involved in the phosphorylation of upstream inhibitory kinase Ypk1p along with Fpk1p; has a redundant role in the cellular response to mating pheromone; KIN82 has a paralog, FPK1, that arose from the whole genome duplication
YER035W	1.5896	5.41477	36.8718	2.24771e-05	0.00094957	YER035W	EDC2	RNA-binding protein that directly activates mRNA decapping; binds mRNA substrate and enhances activity of decapping proteins Dcp1p and Dcp2p; has a role in translation during heat stress; protein increases in abundance and relocalizes to nucleolus and to nuclear foci upon DNA replication stress; EDC2 has a paralog, EDC1, that arose from the whole genome duplication
snR57	1.58832	5.70944	19.7048	0.000491316	0.00732426	snR57	SNR57	C/D box small nucleolar RNA (snoRNA); guides 2'-O-methylation of small subunit (SSU) rRNA at position G1572
YEL073C	1.58704	5.16864	11.4715	0.00412411	0.0323325	YEL073C		Putative protein of unknown function; located adjacent to ARS503 and the telomere on the left arm of chromosome V; regulated by inositol/choline
YBR132C	1.58549	4.58375	12.3955	0.00313876	0.0265531	YBR132C	AGP2	Plasma membrane regulator of polyamine and carnitine transport; has similarity to transporters but lacks transport activity; may act as a sensor that transduces environmental signals; has a positive or negative regulatory effect on transcription of many transporter genes
YHL021C	1.57169	7.21713	41.596	1.15914e-05	0.000597993	YHL021C	AIM17,FMP12	Putative protein of unknown function; the authentic, non-tagged protein is detected in highly purified mitochondria in high-throughput studies; null mutant displays reduced frequency of mitochondrial genome loss
YGR142W	1.56313	6.72672	26.2827	0.000128692	0.00289633	YGR142W	BTN2	v-SNARE binding protein; facilitates specific protein retrieval from a late endosome to the Golgi; modulates arginine uptake, possible role in mediating pH homeostasis between the vacuole and plasma membrane H(+)-ATPase; contributes to prion curing; BTN2 has a paralog, CUR1, that arose from the whole genome duplication
YLR152C	1.54131	5.35823	21.3814	0.000340874	0.00574219	YLR152C		Putative protein of unknown function; YLR152C is not an essential gene
YBR280C	1.5324	5.43947	19.2962	0.000538638	0.00770359	YBR280C	SAF1,SCF ubiquitin ligase complex subunit SAF1	F-Box protein involved in proteasome-dependent degradation of Aah1p; involved in proteasome-dependent degradation of Aah1p during entry of cells into quiescence; interacts with Skp1
YOL159C-A	1.5307	4.29673	13.1464	0.00253324	0.0225533	YOL159C-A		Protein of unknown function; overexpression affects endocytic protein trafficking; identified by sequence comparison with hemiascomycetous yeast species
YHR171W	1.53002	4.63391	15.1251	0.00148281	0.0156008	YHR171W	ATG7,APG11,APG7,CVT2	Autophagy-related protein and dual specificity member of the E1 family; mediates the attachment of Atg12p to Atg5p and Atg8p to phosphatidylethanolamine which are required steps in autophagosome formation; E1 enzymes are also known as ubiquitin-activating enzymes; involved in methionine restriction extension of chronological lifespan in an autophagy-dependent manner
snR39B	1.52977	5.50527	32.2464	4.58005e-05	0.00143046	snR39B	SNR39B	C/D box small nucleolar RNA (snoRNA); guides 2'-O-methylation of large subunit (LSU) rRNA at position G805
snR62	1.52388	4.19275	11.9347	0.00359176	0.0292299	snR62	SNR62	C/D box small nucleolar RNA (snoRNA); guides 2'-O-methylation of large subunit (LSU) rRNA at position U1888
YNL223W	1.51382	5.24023	20.2327	0.000437025	0.00693716	YNL223W	ATG4,APG4,AUT2	Conserved cysteine protease required for autophagy; cleaves Atg8p to a form required for autophagosome and Cvt vesicle generation
YER101C	1.5088	4.58811	13.6763	0.00218596	0.0200803	YER101C	AST2	Lipid raft associated protein; overexpression restores Pma1p localization to lipid rafts which is required for targeting of Pma1p to the plasma membrane; sometimes classified in the medium-chain dehydrogenase/reductases (MDRs) superfamily; AST2 has a paralog, AST1, that arose from the whole genome duplication
YMR090W	1.47445	6.43969	31.4189	5.24171e-05	0.00158888	YMR090W		Putative protein of unknown function; similar to DTDP-glucose 4,6-dehydratases; GFP-fusion protein localizes to the cytoplasm; up-regulated in response to the fungicide mancozeb; not essential for viability
YDR069C	1.4665	5.4891	26.6501	0.000120228	0.00277361	YDR069C	DOA4,DOS1,MUT4,NPI2,SSV7,UBP4	Ubiquitin hydrolase; deubiquitinates intralumenal vesicle (ILVs) cargo proteins; required for recycling ubiquitin from proteasome-bound ubiquitinated intermediates, acts at the late endosome/prevacuolar compartment to recover ubiquitin from ubiquitinated membrane proteins destined for the vacuole; DOA4 has a paralog, UBP5, that arose from the whole genome duplication
YIL101C	1.46588	6.77189	14.7121	0.00165274	0.0166079	YIL101C	XBP1	Transcriptional repressor; binds to promoter sequences of the cyclin genes, CYS3, and SMF2; expression is induced by stress or starvation during mitosis, and late in meiosis; member of the Swi4p/Mbp1p family; potential Cdc28p substrate; relative distribution to the nucleus increases upon DNA replication stress
YIR016W	1.4608	5.55363	17.3039	0.000858349	0.0105119	YIR016W		Putative protein of unknown function; expression directly regulated by the metabolic and meiotic transcriptional regulator Ume6p; overexpression causes a cell cycle delay or arrest; non-essential gene; YIR016W has a paralog, YOL036W, that arose from the whole genome duplication
YMR196W	1.46076	6.71343	31.1059	5.51981e-05	0.00164399	YMR196W		Putative protein of unknown function; green fluorescent protein (GFP)-fusion protein localizes to the cytoplasm; YMR196W is not an essential gene
YJL153C	1.45795	9.61953	29.6431	7.06326e-05	0.0019527	YJL153C	INO1,APR1,inositol-3-phosphate synthase INO1	Inositol-3-phosphate synthase; involved in synthesis of inositol phosphates and inositol-containing phospholipids; transcription is coregulated with other phospholipid biosynthetic genes by Ino2p and Ino4p, which bind the UASINO DNA element
YLR149C	1.45347	5.80059	27.6947	9.94172e-05	0.00243404	YLR149C		Protein of unknown function; overexpression causes a cell cycle delay or arrest; null mutation results in a decrease in plasma membrane electron transport; YLR149C is not an essential gene; protein abundance increases in response to DNA replication stress
YLR177W	1.45267	6.28154	42.7081	1.00008e-05	0.000572902	YLR177W		Putative protein of unknown function; phosphorylated by Dbf2p-Mob1p in vitro; some strains contain microsatellite polymophisms at this locus; not an essential gene; YLR177W has a paralog, PSP1, that arose from the whole genome duplication
YFR014C	1.44734	6.21496	41.6158	1.15608e-05	0.000597993	YFR014C	CMK1,calmodulin-dependent protein kinase CMK1	Calmodulin-dependent protein kinase; may play a role in stress response, many Ca++/calmodulin dependent phosphorylation substrates demonstrated in vitro, amino acid sequence similar to mammalian Cam Kinase II; CMK1 has a paralog, CMK2, that arose from the whole genome duplication
YOR374W	1.44548	6.95013	28.5186	8.58681e-05	0.00222487	YOR374W	ALD4,ALD7,ALDH2,aldehyde dehydrogenase (NADP(+)) ALD4	Mitochondrial aldehyde dehydrogenase; required for growth on ethanol and conversion of acetaldehyde to acetate; phosphorylated; activity is K+ dependent; utilizes NADP+ or NAD+ equally as coenzymes; expression is glucose repressed; can substitute for cytosolic NADP-dependent aldehyde dehydrogenase when directed to the cytosol
YLR173W	1.4452	5.1823	14.9854	0.00153796	0.0158684	YLR173W		Putative protein of unknown function
YDR406W	1.43163	5.79174	27.6666	9.99202e-05	0.00243603	YDR406W	PDR15,ATP-binding cassette multidrug transporter PDR15	Plasma membrane ATP binding cassette (ABC) transporter; multidrug transporter and general stress response factor implicated in cellular detoxification; regulated by Pdr1p, Pdr3p and Pdr8p; promoter contains a PDR responsive element; PDR15 has a paralog, PDR5, that arose from the whole genome duplication
YBL078C	1.42604	6.57472	45.1003	7.35105e-06	0.00049117	YBL078C	ATG8,APG8,AUT7,CVT5,ubiquitin-like protein ATG8	Component of autophagosomes and Cvt vesicles; regulator of Atg1p, targets it to autophagosomes; binds the Atg1p-Atg13p complex, triggering its vacuolar degradation; unique ubiquitin-like protein whose conjugation target is lipid phosphatidylethanolamine (PE); Atg8p-PE is anchored to membranes, is involved in phagophore expansion, and may mediate membrane fusion during autophagosome formation; dec…
YPL247C	1.41912	6.19473	21.8744	0.000307176	0.00538553	YPL247C		Putative protein of unknown function; green fluorescent protein (GFP)-fusion protein localizes to the cytoplasm and nucleus; similar to the petunia WD repeat protein an11; overexpression causes a cell cycle delay or arrest
YNL274C	1.41543	5.79709	20.8583	0.000381309	0.00629361	YNL274C	GOR1	Glyoxylate reductase; null mutation results in increased biomass after diauxic shift; the authentic, non-tagged protein is detected in highly purified mitochondria in high-throughput studies; protein abundance increases in response to DNA replication stress
YDL234C	1.41436	8.53963	40.9079	1.2719e-05	0.000644654	YDL234C	GYP7	GTPase-activating protein for yeast Rab family members; members include Ypt7p (most effective), Ypt1p, Ypt31p, and Ypt32p (in vitro); involved in vesicle mediated protein trafficking
YER079W	1.40057	5.65373	20.1397	0.000446068	0.00700168	YER079W		Putative protein of unknown function
YEL039C	1.3902	9.42236	45.1634	7.29287e-06	0.00049117	YEL039C	CYC7,cytochrome c isoform 2	Cytochrome c isoform 2, expressed under hypoxic conditions; also known as iso-2-cytochrome c; electron carrier of the mitochondrial intermembrane space that transfers electrons from ubiquinone-cytochrome c oxidoreductase to cytochrome c oxidase during cellular respiration; protein abundance increases in response to DNA replication stress; CYC7 has a paralog, CYC1, that arose from the whole genome…
YOR220W	1.38903	7.7021	52.7917	2.95675e-06	0.00025885	YOR220W	RCN2,WSP1	Protein of unknown function; green fluorescent protein (GFP)-fusion protein localizes to the cytoplasm; phosphorylated in response to alpha factor; protein abundance increases in response to DNA replication stress
YIL136W	1.3889	6.96511	41.1395	1.23261e-05	0.00063027	YIL136W	OM45	Mitochondrial outer membrane protein of unknown function; major constituent of the outer membrane, located on the outer (cytosolic) face; interacts with porin (Por1p) and with Om14p; imported via the presequence pathway involving the TOM and TIM23 complexes, then assembled in the outer membrane by Mim1p; protein abundance increases in response to DNA replication stress
YDR277C	1.38536	5.64992	21.5235	0.00033075	0.00563739	YDR277C	MTH1,BPC1,DGT1,HTR1	Negative regulator of the glucose-sensing signal transduction pathway; required for repression of transcription by Rgt1p; interacts with Rgt1p and the Snf3p and Rgt2p glucose sensors; phosphorylated by Yck1p, triggering Mth1p degradation; MTH1 has a paralog, STD1, that arose from the whole genome duplication
YMR181C	1.37748	7.30199	25.0371	0.000162862	0.00343438	YMR181C		Protein of unknown function; mRNA transcribed as part of a bicistronic transcript with a predicted transcriptional repressor RGM1/YMR182C; mRNA is destroyed by nonsense-mediated decay (NMD); not an essential gene; YMR181C has a paralog, YPL229W, that arose from the whole genome duplication
YIL105C	1.37485	5.90778	31.3847	5.27129e-05	0.00158888	YIL105C	SLM1,LIT2	Phosphoinositide PI4,5P(2) binding protein, forms a complex with Slm2p; acts downstream of Mss4p in a pathway regulating actin cytoskeleton organization in response to stress; phosphorylated by the TORC2 complex; protein abundance increases in response to DNA replication stress; SLM1 has a paralog, SLM2, that arose from the whole genome duplication
YNL144C	1.36223	5.73782	32.9213	4.11014e-05	0.00135217	YNL144C		Putative protein of unknown function; non-tagged protein is detected in highly purified mitochondria in high-throughput studies; contains a PH domain and binds phosphatidylinositols and phosphatidylethanolamine in a large-scale study; YNL144C has a paralog, YHR131C, that arose from the whole genome duplication
YKL109W	1.35304	7.57468	32.9081	4.11877e-05	0.00135217	YKL109W	HAP4,transcription factor HAP4	Transcription factor; subunit of the heme-activated, glucose-repressed Hap2p/3p/4p/5p CCAAT-binding complex, a transcriptional activator and global regulator of respiratory gene expression; provides the principal activation function of the complex; involved in diauxic shift
YBR005W	1.34464	6.27734	18.8816	0.000592032	0.00814467	YBR005W	RCR1,SSH6	Protein of the ER membrane involved in cell wall chitin deposition; may function in the endosomal-vacuolar trafficking pathway, helping determine whether plasma membrane proteins are degraded or routed to the plasma membrane; RCR1 has a paralog, RCR2, that arose from the whole genome duplication
YBR203W	1.34421	5.93533	19.8479	0.000475873	0.00727406	YBR203W	COS111	Protein required for antifungal drug ciclopirox olamine resistance; not related to the subtelomerically-encoded COS family; the authentic, non-tagged protein is detected in highly purified mitochondria in high-throughput studies
YLL026W	1.3282	9.7466	33.9464	3.4974e-05	0.00123084	YLL026W	HSP104,chaperone ATPase HSP104	Disaggregase; heat shock protein that cooperates with Ydj1p (Hsp40) and Ssa1p (Hsp70) to refold and reactivate previously denatured, aggregated proteins; responsive to stresses including: heat, ethanol, and sodium arsenite; involved in [PSI+] propagation; protein becomes more abundant and forms cytoplasmic foci in response to DNA replication stress; potentiated Hsp104p variants decrease TDP-43 pr…
YKL091C	1.32149	6.04476	36.5066	2.37185e-05	0.000985938	YKL091C	SFH1,phosphatidylinositol/phosphatidylcholine-binding protein	Putative phosphatidylinositol/phosphatidylcholine transfer protein; possibly involved in lipid metabolism; localizes to the nucleus; contains a CRAL/TRIO domain and binds several lipids in a large-scale study; YKL091C has a paralog, SEC14, that arose from the whole genome duplication
YKR075C	1.31835	6.87146	33.8903	3.52808e-05	0.00123084	YKR075C		Protein of unknown function; similar to Reg1p; expression regulated by glucose and Rgt1p; GFP-fusion protein is induced in response to the DNA-damaging agent MMS; YKR075C has a paralog, YOR062C, that arose from the whole genome duplication
YDL124W	1.31669	9.52076	39.5513	1.5327e-05	0.000750505	YDL124W	aldo-keto reductase superfamily protein	NADPH-dependent alpha-keto amide reductase; reduces aromatic alpha-keto amides, aliphatic alpha-keto esters, and aromatic alpha-keto esters; member of the aldo-keto reductase (AKR) family; protein abundance increases in response to DNA replication stress
YOR385W	1.31357	7.94672	30.1324	6.49808e-05	0.00184049	YOR385W		Putative protein of unknown function; green fluorescent protein (GFP)-fusion protein localizes to the cytoplasm; YOR385W is not an essential gene
YLR178C	1.31029	7.40109	37.3521	2.09551e-05	0.000910364	YLR178C	TFS1,DKA1	Inhibitor of carboxypeptidase Y (Prc1p), and Ras GAP (Ira2p); phosphatidylethanolamine-binding protein (PEBP) family member and ortholog of hPEBP1/RKIP, a natural metastasis suppressor; targets to vacuolar membranes during stationary phase; acetylated by NatB N-terminal acetyltransferase; protein abundance increases in response to DNA replication stress
YAL005C	1.30707	8.80951	42.1589	1.0753e-05	0.000580665	YAL005C	SSA1,Hsp70 family ATPase SSA1,YG100	ATPase involved in protein folding and NLS-directed nuclear transport; member of HSP70 family; forms chaperone complex with Ydj1p; localized to nucleus, cytoplasm, and cell wall; 98% identical with paralog Ssa2p, but subtle differences between the two proteins provide functional specificity with respect to propagation of yeast [URE3] prions and vacuolar-mediated degradations of gluconeogenesis en…
YMR194C-B	1.29005	5.50681	19.7919	0.00048185	0.00732426	YMR194C-B	CMC4	Protein that localizes to the mitochondrial intermembrane space; localizes via the Mia40p-Erv1p system; contains twin cysteine-x(9)-cysteine motifs
YMR316W	1.27437	7.79917	30.4372	6.17205e-05	0.00175675	YMR316W	DIA1	Protein of unknown function; involved in invasive and pseudohyphal growth; green fluorescent protein (GFP)-fusion protein localizes to the cytoplasm in a punctate pattern
YER158C	1.27271	6.37253	32.5668	4.34975e-05	0.0013954	YER158C		Protein of unknown function; potentially phosphorylated by Cdc28p; YER158C has a paralog, AFR1, that arose from the whole genome duplication
YML120C	1.27112	5.55331	19.6834	0.000493672	0.00732426	YML120C	NDI1,NADH-ubiquinone reductase (H(+)-translocating) NDI1	NADH:ubiquinone oxidoreductase; transfers electrons from NADH to ubiquinone in the respiratory chain but does not pump protons, in contrast to the higher eukaryotic multisubunit respiratory complex I; phosphorylated; involved in Mn and H2O2 induced apoptosis; upon apoptotic stress, Ndip is activated in the mitochondria by N-terminal cleavage, and the truncated protein translocates to the cytoplas…
YBR169C	1.26988	6.96125	15.6041	0.00131014	0.0142561	YBR169C	SSE2,adenyl-nucleotide exchange factor SSE2	Member of the heat shock protein 70 (HSP70) family; may be involved in protein folding; localized to the cytoplasm; SSE2 has a paralog, SSE1, that arose from the whole genome duplication
YMR011W	1.25434	9.19166	35.5716	2.72683e-05	0.00106941	YMR011W	HXT2,hexose transporter HXT2	High-affinity glucose transporter of the major facilitator superfamily; expression is induced by low levels of glucose and repressed by high levels of glucose
YDR074W	1.25052	7.34463	23.9479	0.000201393	0.00404044	YDR074W	TPS2,HOG2,PFK3,trehalose-phosphatase TPS2	Phosphatase subunit of the trehalose-6-P synthase/phosphatase complex; involved in synthesis of the storage carbohydrate trehalose; expression is induced by stress conditions and repressed by the Ras-cAMP pathway; protein abundance increases in response to DNA replication stress
YGR149W	1.23906	6.54412	33.7122	3.62766e-05	0.00125513	YGR149W		Putative protein of unknown function; predicted to be an integal membrane protein
YGL179C	1.23625	6.75523	28.2823	8.95275e-05	0.00227881	YGL179C	TOS3,serine/threonine protein kinase TOS3	Protein kinase; related to and functionally redundant with Elm1p and Sak1p for the phosphorylation and activation of Snf1p; functionally orthologous to LKB1, a mammalian kinase associated with Peutz-Jeghers cancer-susceptibility syndrome; TOS3 has a paralog, SAK1, that arose from the whole genome duplication
YDR093W	1.23197	5.69363	18.2597	0.000683829	0.00895955	YDR093W	DNF2,aminophospholipid-translocating P4-type ATPase DNF2	Aminophospholipid translocase (flippase); type 4 P-type ATPase; involved in phospholipid translocation, contributing to endocytosis, protein transport, and cellular polarization; localizes primarily to the plasma membrane; localizes to the shmoo tip where it has a redundant role in the cellular response to mating pheromone; DNF2 has a paralog, DNF1, that arose from the whole genome duplication
YOL053W	1.22767	5.16923	16.766	0.000978616	0.0115397	YOL053W	AIM39	Putative protein of unknown function; null mutant displays elevated frequency of mitochondrial genome loss
YPL222W	1.22601	5.82443	11.7765	0.00376427	0.0302812	YPL222W	FMP40	Putative protein of unknown function; proposed to be involved in responding to environmental stresses; the authentic, non-tagged protein is detected in highly purified mitochondria in high-throughput studies
YPL100W	1.22584	5.64754	19.9254	0.000467748	0.00720706	YPL100W	ATG21,HSV1,MAI1	Phosphoinositide binding protein; required for vesicle formation in the cytoplasm-to-vacuole targeting (Cvt) pathway; binds both phosphatidylinositol (3,5)-bisphosphate and phosphatidylinositol 3-phosphate; WD-40 repeat protein
YER053C	1.21908	7.66934	42.4757	1.03116e-05	0.000572902	YER053C	PIC2	Mitochondrial copper and phosphate carrier; imports copper and inorganic phosphate into mitochondria; functionally redundant with Mir1p but less abundant than Mir1p under normal conditions; expression is induced at high temperature
YKR009C	1.20353	6.73831	32.0648	4.7167e-05	0.00145739	YKR009C	FOX2,POX2,bifunctional hydroxyacyl-CoA dehydrogenase/enoyl-CoA hydratase FOX2	3-hydroxyacyl-CoA dehydrogenase and enoyl-CoA hydratase; multifunctional enzyme of the peroxisomal fatty acid beta-oxidation pathway
YJL088W	1.19719	5.63726	26.022	0.000135108	0.00300252	YJL088W	ARG3,argF,ornithine carbamoyltransferase	Ornithine carbamoyltransferase; also known as carbamoylphosphate:L-ornithine carbamoyltransferase; catalyzes the biosynthesis of the arginine precursor citrulline
YER098W	1.19681	5.1625	14.9102	0.00156859	0.0160413	YER098W	UBP9	Ubiquitin-specific protease that cleaves ubiquitin-protein fusions; UBP9 has a paralog, UBP13, that arose from the whole genome duplication
YPL123C	1.19195	5.58238	19.149	0.00055694	0.00786797	YPL123C	RNY1	Vacuolar RNase of the T(2) family; relocalizes to the cytosol where it cleaves tRNAs upon oxidative or stationary phase stress; promotes apoptosis under stress conditions and this function is independent of its catalytic activity
YFL054C	1.18837	5.62208	16.1495	0.00114077	0.0128487	YFL054C		Putative channel-like protein; similar to Fps1p; mediates passive diffusion of glycerol in the presence of ethanol
YNL193W	1.18787	5.72104	18.1368	0.000703824	0.0091536	YNL193W		Putative protein of unknown function; exhibits a two-hybrid interaction with Yhr151cp in a large-scale analysis
YDR085C	1.18141	6.2616	25.3558	0.000153229	0.00329129	YDR085C	AFR1	Protein required for pheromone-induced projection (shmoo) formation; regulates septin architecture during mating; has an RVXF motif that mediates targeting of Glc7p to mating projections; interacts with Cdc12p; AFR1 has a paralog, YER158C, that arose from the whole genome duplication
YOR161C	1.18005	5.45833	14.7581	0.00163274	0.016493	YOR161C	PNS1	Protein of unknown function; has similarity to Torpedo californica tCTL1p, which is postulated to be a choline transporter, neither null mutation nor overexpression affects choline transport
YFL042C	1.17884	5.62645	17.6437	0.00079107	0.00992788	YFL042C	YFL043C	Putative protein of unknown function; not an essential gene; YFL042C has a paralog, YLR072W, that arose from the whole genome duplication
YKL038W	1.17866	6.03549	14.4986	0.00174926	0.0171892	YKL038W	RGT1	Glucose-responsive transcription factor; regulates expression of several glucose transporter (HXT) genes in response to glucose; binds to promoters and acts both as a transcriptional activator and repressor; recruits Tup1p/Cyc8p to target gene promoters; RGT1 has a paralog, EDS1, that arose from the whole genome duplication
YHR044C	1.17829	4.76844	10.4745	0.00560661	0.0396998	YHR044C	DOG1	2-deoxyglucose-6-phosphate phosphatase; member of a family of low molecular weight phosphatases; confers 2-deoxyglucose resistance when overexpressed; DOG1 has a paralog, DOG2, that arose from a single-locus duplication; the last half of DOG1 and DOG2 are subject to gene conversions among S. cerevisiae, S. paradoxus, and S. mikatae
YKL129C	1.17558	6.58007	20.8026	0.00038593	0.00633495	YKL129C	MYO3,myosin 3	One of two type I myosins; localizes to actin cortical patches; deletion of MYO3 has little effect on growth, but myo3 myo5 double deletion causes severe defects in growth and actin cytoskeleton organization; MYO3 has a paralog, MYO5, that arose from the whole genome duplication
YJL155C	1.17114	6.16981	21.6769	0.000320203	0.00549428	YJL155C	FBP26	Fructose-2,6-bisphosphatase, required for glucose metabolism; protein abundance increases in response to DNA replication stress
YCR005C	1.16204	7.92731	30.9331	5.68051e-05	0.00166609	YCR005C	CIT2,citrate (Si)-synthase CIT2	Citrate synthase; catalyzes the condensation of acetyl coenzyme A and oxaloacetate to form citrate, peroxisomal isozyme involved in glyoxylate cycle; expression is controlled by Rtg1p and Rtg2p transcription factors; CIT2 has a paralog, CIT1, that arose from the whole genome duplication
YHR104W	1.16156	7.19017	34.9788	2.98303e-05	0.00112403	YHR104W	GRE3,trifunctional aldehyde reductase/xylose reductase/glucose 1-dehydrogenase (NADP(+))	Aldose reductase; involved in methylglyoxal, d-xylose, arabinose, and galactose metabolism; stress induced (osmotic, ionic, oxidative, heat shock, starvation and heavy metals); regulated by the HOG pathway; protein abundance increases in response to DNA replication stress
YBR269C	1.16026	5.74321	20.1165	0.000448359	0.00700168	YBR269C	SDH8,FMP21	Protein required for assembly of succinate dehydrogenase; interacts with flavinylated Sdh1p and may function as a chaperone for free Sdh1p, protecting its FAD cofactor from redox reactions before assembly of the complex; soluble protein of the mitochondrial matrix; respiratory defect of null mutant is functionally complemented by Drosophila and human orthologs
YLR120C	1.16014	8.31535	24.2242	0.000190721	0.00388022	YLR120C	YPS1,YAP3	Aspartic protease; member of the yapsin family of proteases involved in cell wall growth and maintenance; attached to the plasma membrane via a glycosylphosphatidylinositol (GPI) anchor; YPS1 has a paralog, MKC7, that arose from the whole genome duplication
YKL035W	1.1598	7.30527	27.9984	9.41585e-05	0.00238618	YKL035W	UGP1,UTP glucose-1-phosphate uridylyltransferase	UDP-glucose pyrophosphorylase (UGPase); catalyses the reversible formation of UDP-Glc from glucose 1-phosphate and UTP, involved in a wide variety of metabolic pathways, expression modulated by Pho85p through Pho4p; UGP1 has a paralog, YHL012W, that arose from the whole genome duplication
YPL014W	1.15489	6.26194	21.5408	0.000329541	0.0056334	YPL014W		Putative protein of unknown function; green fluorescent protein (GFP)-fusion protein localizes to the cytoplasm and to the nucleus
YDL216C	1.15476	4.57001	10.0375	0.00644283	0.0435345	YDL216C	RRI1,CSN5,JAB1	Catalytic subunit of the COP9 signalosome (CSN) complex; acts as an isopeptidase in cleaving the ubiquitin-like protein Nedd8 from SCF ubiquitin ligases; metalloendopeptidase involved in the adaptation to pheromone signaling
YOL016C	1.15013	8.78048	23.5397	0.000218426	0.00420689	YOL016C	CMK2,calmodulin-dependent protein kinase CMK2	Calmodulin-dependent protein kinase; may play a role in stress response, many CA++/calmodulan dependent phosphorylation substrates demonstrated in vitro, amino acid sequence similar to mammalian Cam Kinase II; CMK2 has a paralog, CMK1, that arose from the whole genome duplication
YOR273C	1.14492	6.74472	16.6144	0.00101593	0.0118348	YOR273C	TPO4	Polyamine transporter of the major facilitator superfamily; member of the 12-spanner drug:H(+) antiporter DHA1 family; recognizes spermine, putrescine, and spermidine; localizes to the plasma membrane
YJL079C	1.13862	7.64946	34.0441	3.44461e-05	0.00122858	YJL079C	PRY1	Sterol binding protein involved in the export of acetylated sterols; secreted glycoprotein and member of the CAP protein superfamily (cysteine-rich secretory proteins (CRISP), antigen 5, and pathogenesis related 1 proteins); sterol export function is redundant with that of PRY2; may be involved in detoxification of hydrophobic compounds; PRY1 has a paralog, PRY2, that arose from the whole genome …
YER053C-A	1.13479	6.77438	17.9955	0.000727648	0.00936381	YER053C-A		Protein of unknown function; green fluorescent protein (GFP)-fusion protein localizes to the endoplasmic reticulum; protein abundance increases in response to DNA replication stress
YOR019W	1.13358	5.09517	9.52271	0.00761727	0.0496344	YOR019W		Protein of unknown function; may interact with ribosomes, based on co-purification experiments; YOR019W has a paralog, JIP4, that arose from the whole genome duplication
YDL013W	1.12316	5.42056	13.115	0.00255568	0.022718	YDL013W	SLX5,HEX3,SUMO-targeted ubiquitin ligase complex subunit SLX5,ULS2	Subunit of the Slx5-Slx8 SUMO-targeted ubiquitin ligase (STUbL) complex; stimulated by SUMO-modified substrates; contains a RING domain and two SIM motifs; forms SUMO-dependent nuclear foci, including DNA repair centers; associates with the centromere; null mutants are aneuploid, have a metaphase delay, and spindle defects including: mispositioned spindles, fish hook spindles, and aberrant spindl…
YLR080W	1.11916	5.05457	9.95302	0.00662047	0.0444803	YLR080W	EMP46	Integral membrane component of ER-derived COPII-coated vesicles; functions in ER to Golgi transport; EMP46 has a paralog, EMP47, that arose from the whole genome duplication
YNL200C	1.11636	7.05858	33.093	3.99948e-05	0.00134184	YNL200C	NADHX epimerase	NADHX epimerase; catalyzes isomerization of (R)- and (S)-NADHX; homologous to AIBP in mammals and the N- terminal domain of YjeF in E.coli; enzyme is widespread in eukaryotes, prokaryotes and archaea; the authentic, non-tagged protein is detected in highly purified mitochondria in high-throughput studies
YGR161C	1.11458	8.64351	18.7943	0.000604041	0.00823149	YGR161C	RTS3	Putative component of the protein phosphatase type 2A complex
YIL107C	1.10702	6.68421	24.7683	0.000171527	0.00357791	YIL107C	PFK26,PFK-2,PFK2	6-phosphofructo-2-kinase; inhibited by phosphoenolpyruvate and sn-glycerol 3-phosphate; has negligible fructose-2,6-bisphosphatase activity; transcriptional regulation involves protein kinase A
YBR290W	1.10167	7.08127	26.6383	0.000120487	0.00277361	YBR290W	BSD2	Heavy metal ion homeostasis protein; facilitates trafficking of Smf1p and Smf2p metal transporters to vacuole where they are degraded; acts as an adaptor protein with Rsp5p in the regulated endocytosis of Smf1p and is itself ubiquitylated by Rsp5p; controls metal ion transport, prevents metal hyperaccumulation, functions in copper detoxification
YOR193W	1.09785	5.28266	13.1938	0.0024997	0.022289	YOR193W	PEX27	Peripheral peroxisomal membrane protein; involved in controlling peroxisome size and number, interacts with Pex25p; PEX27 has a paralog, PEX25, that arose from the whole genome duplication
YLR219W	1.09689	6.70991	19.4623	0.000518809	0.00751298	YLR219W	MSC3	Protein of unknown function; green fluorescent protein (GFP)-fusion protein localizes to the cell periphery; msc3 mutants are defective in directing meiotic recombination events to homologous chromatids; potential Cdc28p substrate; protein abundance increases in response to DNA replication stress
YPL240C	1.09254	8.47815	25.0597	0.000162157	0.00343203	YPL240C	HSP82,HSP90,Hsp90 family chaperone HSP82	Hsp90 chaperone; redundant in function with Hsc82p; required for pheromone signaling, negative regulation of Hsf1p; docks with Tom70p for mitochondrial preprotein delivery; promotes telomerase DNA binding, nucleotide addition; protein abundance increases in response to DNA replication stress; contains two acid-rich unstructured regions that promote solubility of chaperone-substrate complexes; HSP…
YJL164C	1.09212	5.5217	14.4366	0.00177847	0.0174169	YJL164C	TPK1,PKA1,SRA3,cAMP-dependent protein kinase catalytic subunit TPK1	cAMP-dependent protein kinase catalytic subunit; promotes vegetative growth in response to nutrients via the Ras-cAMP signaling pathway; inhibited by regulatory subunit Bcy1p in the absence of cAMP; phosphorylates and inhibits Whi3p to promote G1/S phase passage; partially redundant with Tpk2p and Tpk3p; phosphorylates pre-Tom40p, which impairs its import into mitochondria under non-respiratory c…
YJL052W	1.09145	10.1724	29.3841	7.38486e-05	0.00199865	YJL052W	TDH1,GAPDH,GLD3,glyceraldehyde-3-phosphate dehydrogenase (phosphorylating) TDH1	Glyceraldehyde-3-phosphate dehydrogenase (GAPDH), isozyme 1; involved in glycolysis and gluconeogenesis; tetramer that catalyzes the reaction of glyceraldehyde-3-phosphate to 1,3 bis-phosphoglycerate; detected in the cytoplasm and cell wall; protein abundance increases in response to DNA replication stress; GAPDH-derived antimicrobial peptides secreted by S. cerevisiae are active against a wide v…
YMR140W	1.08929	5.41988	10.0376	0.00644251	0.0435345	YMR140W	SIP5	Protein of unknown function; interacts with both the Reg1p/Glc7p phosphatase and the Snf1p kinase; forms cytoplasmic foci upon DNA replication stress
YPR151C	1.08898	5.04345	10.9038	0.00490399	0.0363739	YPR151C	SUE1	Protein required for degradation of unstable forms of cytochrome c; located in the mitochondria
YIL119C	1.08558	6.00993	20.93	0.000375456	0.00623386	YIL119C	RPI1	Transcription factor, allelic differences between S288C and Sigma1278b; mediates fermentation stress tolerance by modulating cell wall integrity; overexpression suppresses heat shock sensitivity of wild-type RAS2 overexpression and also suppresses cell lysis defect of mpk1 mutation; allele from S288c can confer fMAPK pathway independent transcription of FLO11; S288C and Sigma1278b alleles differ …
YPR003C	1.0847	5.81269	12.5933	0.00296457	0.0254521	YPR003C		Putative sulfate permease; physically interacts with Hsp82p; green fluorescent protein (GFP)-fusion protein localizes to the ER; YPR003C is not an essential gene
YBR056W	1.08182	6.71084	25.4491	0.000150533	0.00324545	YBR056W	17-beta-hydroxysteroid dehydrogenase-like protein	Putative glycoside hydrolase of the mitochondrial intermembrane space
YGL038C	1.07985	5.93446	19.6325	0.000499334	0.00734135	YGL038C	OCH1,LDB12,NGD29	Mannosyltransferase of the cis-Golgi apparatus; initiates the polymannose outer chain elongation of N-linked oligosaccharides of glycoproteins
YBR230C	1.07537	8.6625	27.0953	0.000110804	0.00261956	YBR230C	OM14	Mitochondrial outer membrane receptor for cytosolic ribosomes; integral protein of the outer membrane that interacts with the nascent chain-associated complex (NAC) bound to ribosomes, contributing to co-translational mitochondrial import; interacts with porin (Por1p) and Om45p; abundance is decreased in cells grown in glucose relative to other carbon sources
YNR075W	1.0739	6.12147	16.4755	0.00105151	0.0120309	YNR075W	COS10	Protein of unknown function; member of the DUP380 subfamily of conserved, often subtelomerically-encoded proteins; may have a role in intracellular sterol transport
YDR479C	1.07013	5.78465	18.5363	0.000641145	0.00855551	YDR479C	PEX29	Peroxisomal integral membrane peroxin; involved in the regulation of peroxisomal size, number and distribution; genetic interactions suggest that Pex28p and Pex29p act at steps upstream of those mediated by Pex30p, Pex31p, and Pex32p; forms ER foci upon DNA replication stress
YIL097W	1.06826	5.39168	13.428	0.00234147	0.0211806	YIL097W	FYV10,GID9,glucose-induced degradation complex subunit FYV10	Subunit of GID complex; involved in proteasome-dependent catabolite inactivation of gluconeogenic enzymes FBPase, PEPCK, and c-MDH; forms dimer with Rmd5p that is then recruited to GID Complex by Gid8p; contains a degenerate RING finger motif needed for GID complex ubiquitin ligase activity in vivo, as well as CTLH and CRA domains; plays role in anti-apoptosis; required for survival upon exposure…
YOR348C	1.06125	6.29922	13.7014	0.00217096	0.0199742	YOR348C	PUT4,proline permease PUT4	Proline permease; required for high-affinity transport of proline; also transports the toxic proline analog azetidine-2-carboxylate (AzC); PUT4 transcription is repressed in ammonia-grown cells
YMR110C	1.05915	6.87876	26.2771	0.000128826	0.00289633	YMR110C	HFD1	Hexadecenal dehydrogenase; involved in the conversion of sphingosine 1-phosphate breakdown product hexadecenal to hexadecenoic acid; located in the mitochondrial outer membrane and also in lipid particles; has similarity to ALDH3A2, a human fatty aldehyde dehydrogenase (FALDH) mutated in Sjogren-Larsson syndrome, a neurocutaneous disorder
YGR143W	1.05699	6.06707	18.3624	0.00066761	0.00878691	YGR143W	SKN1,beta-glucan synthesis-associated protein SKN1	Protein involved in sphingolipid biosynthesis; type II membrane protein; SKN1 has a paralog, KRE6, that arose from the whole genome duplication
YOR363C	1.05159	5.39823	10.2357	0.00604712	0.0417446	YOR363C	PIP2,OAF2,oleate-activated transcription factor PIP2	Autoregulatory, oleate-activated transcription factor; subunit of a heterodimeric complex with Oaf1p, which binds to oleate-response elements (ORE) in the promoter of genes involved in beta-oxidation of fatty acids, peroxisome organization and biogenesis, activating transcription in the presence of oleate; PIP2 has a paralog, OAF1, that arose from the whole genome duplication
YGL006W	1.05075	8.31741	27.7627	9.82102e-05	0.00242625	YGL006W	PMC1,calcium-transporting ATPase PMC1	Vacuolar Ca2+ ATPase involved in depleting cytosol of Ca2+ ions; prevents growth inhibition by activation of calcineurin in the presence of elevated concentrations of calcium; similar to mammalian PMCA1a
YHR138C	1.04821	9.53346	17.6334	0.000793005	0.00992788	YHR138C		Protein of unknown function; similar to Pbi2p; double null mutant lacking Pbi2p and Yhr138cp exhibits highly fragmented vacuoles; protein abundance increases in response to DNA replication stress
YML117W	1.04709	7.2593	23.4448	0.000222618	0.00425922	YML117W	NAB6	Putative RNA-binding protein; associates with mRNAs encoding cell wall proteins in high-throughput studies; deletion mutants display increased sensitivity to some cell wall disrupting agents; expression negatively regulated by cAMP
YKL150W	1.04615	7.77839	31.0115	5.60694e-05	0.00165901	YKL150W	MCR1	Mitochondrial NADH-cytochrome b5 reductase; involved in ergosterol biosynthesis
YEL020C	1.04098	5.40145	10.6127	0.00536864	0.0385821	YEL020C	putative indolepyruvate decarboxylase family protein	Protein of unknown function with low sequence identity to Pdc1p; mRNA identified as translated by ribosome profiling data
YLR034C	1.03292	7.01854	21.4743	0.000334219	0.00567976	YLR034C	SMF3,putative divalent metal ion transporter SMF3	Putative divalent metal ion transporter involved in iron homeostasis; transcriptionally regulated by metal ions; member of the Nramp family of metal transport proteins; protein abundance increases in response to DNA replication stress
YPR013C	1.02243	5.40085	11.7808	0.00375945	0.0302812	YPR013C	CMR3	Putative zinc finger protein; YPR013C is not an essential gene
YGL035C	1.02013	6.39192	15.2842	0.00142273	0.0150835	YGL035C	MIG1,CAT4,SSN1,TDS22,transcription factor MIG1	Transcription factor involved in glucose repression; sequence specific DNA binding protein containing two Cys2His2 zinc finger motifs; regulated by the SNF1 kinase and the GLC7 phosphatase; regulates filamentous growth along with Mig2p in response to glucose depletion; activated in stochastic pulses of nuclear localization, shuttling between cytosol and nucleus depending on external glucose level…
YPR127W	1.0169	5.6461	12.8674	0.00274111	0.0239246	YPR127W	pyridoxine 4-dehydrogenase	Putative pyridoxine 4-dehydrogenase; differentially expressed during alcoholic fermentation; expression activated by transcription factor YRM1/YOR172W; green fluorescent protein (GFP)-fusion protein localizes to both the cytoplasm and the nucleus
YDR516C	1.015	7.28748	12.7741	0.00281496	0.024385	YDR516C	EMI2,putative glucokinase	Non-essential protein of unknown function; required for transcriptional induction of the early meiotic-specific transcription factor IME1; required for sporulation; expression regulated by glucose-repression transcription factors Mig1/2p; EMI2 has a paralog, GLK1, that arose from the whole genome duplication; protein abundance increases in response to DNA replication stress
YPR145C-A	1.00991	6.60447	13.3997	0.00235996	0.021306	YPR145C-A		Putative protein of unknown function
snR19	1.00547	7.2236	19.6794	0.000494119	0.00732426	snR19	SNR19,U1	U1 spliceosomal RNA (U1 snRNA); snRNA U1 homolog
YOR054C	1.00309	6.60122	17.4891	0.000820908	0.0102224	YOR054C	VHS3,YOR29-05,phosphopantothenoylcysteine decarboxylase complex subunit VHS3	Negative regulatory subunit of protein phosphatase 1 Ppz1p; involved in coenzyme A biosynthesis; subunit of the phosphopantothenoylcysteine decarboxylase (PPCDC; Cab3p, Sis2p, Vhs3p) complex and the CoA-Synthesizing Protein Complex (CoA-SPC: Cab2p, Cab3p, Cab4p, Cab5p, Sis2p and Vhs3p)
YDR330W	0.998165	5.63434	15.7601	0.00125892	0.0137944	YDR330W	UBX5	UBX domain-containing protein that interacts with Cdc48p; ubiquitin regulatory X is also known as UBX
YPL221W	0.997553	7.78413	24.3313	0.000186755	0.00382649	YPL221W	FLC1,BOP1,HUF1	Putative FAD transporter; required for uptake of FAD into endoplasmic reticulum; involved in cell wall maintenance; FLC1 has a paralog, FLC3, that arose from the whole genome duplication
YLR342W-A	0.996001	5.87896	11.0991	0.00461806	0.0348036	YLR342W-A		Putative protein of unknown function
YMR253C	0.994455	5.64701	17.827	0.000757276	0.00963776	YMR253C		Putative protein of unknown function; green fluorescent protein (GFP)-fusion protein localizes to the cytoplasm in a punctate pattern; YMR253C is not an essential gene
YDL206W	0.993798	5.72706	14.3599	0.00181538	0.0176291	YDL206W		Putative protein of unknown function; YDL206W is not an essential protein
YBR183W	0.988936	6.43188	11.4425	0.00416032	0.0324404	YBR183W	YPC1,phytoceramidase	Alkaline ceramidase; also has reverse (CoA-independent) ceramide synthase activity; catalyzes both breakdown and synthesis of phytoceramide; overexpression confers fumonisin B1 resistance; YPC1 has a paralog, YDC1, that arose from the whole genome duplication
YGR205W	0.986687	5.8499	15.4908	0.00134879	0.0145517	YGR205W	TDA10	ATP-binding protein of unknown function; crystal structure resembles that of E.coli pantothenate kinase and other small kinases; null mutant is sensitive to expression of the top1-T722A allele
YOL011W	0.983027	6.58206	14.9878	0.00153699	0.0158684	YOL011W	PLB3	Phospholipase B (lysophospholipase) involved in lipid metabolism; hydrolyzes phosphatidylinositol and phosphatidylserine and displays transacylase activity in vitro; PLB3 has a paralog, PLB1, that arose from the whole genome duplication
YDR001C	0.981637	7.69241	21.9327	0.000303448	0.00537829	YDR001C	NTH1,alpha,alpha-trehalase NTH1	Neutral trehalase, degrades trehalose; required for thermotolerance and may mediate resistance to other cellular stresses; may be phosphorylated by Cdc28p; inhibited by Dcs1p; NTH1 has a paralog, NTH2, that arose from the whole genome duplication
YNL115C	0.97959	6.57685	13.8766	0.00206911	0.0193927	YNL115C		Putative protein of unknown function; green fluorescent protein (GFP)-fusion protein localizes to mitochondria; YNL115C is not an essential gene
YKR011C	0.979181	6.47417	16.9058	0.00094562	0.0111963	YKR011C	TOS5	Protein of unknown function; green fluorescent protein (GFP)-fusion protein localizes to the nucleus; protein abundance increases in response to DNA replication stress
YDR495C	0.977961	5.59387	11.8897	0.00363996	0.0294562	YDR495C	VPS3,CORVET complex subunit VPS3,PEP6,VPL3,VPT17	Component of CORVET membrane tethering complex; cytoplasmic protein required for the sorting and processing of soluble vacuolar proteins, acidification of the vacuolar lumen, and assembly of the vacuolar H+-ATPase
YGL156W	0.974672	7.74362	19.1815	0.000552846	0.00782928	YGL156W	AMS1	Vacuolar alpha mannosidase; involved in free oligosaccharide (fOS) degradation; delivered to the vacuole in a novel pathway separate from the secretory pathway
YAL017W	0.973606	5.85177	14.6846	0.00166482	0.0167002	YAL017W	PSK1,FUN31,serine/threonine protein kinase PSK1	PAS domain-containing serine/threonine protein kinase; coordinately regulates protein synthesis and carbohydrate metabolism and storage in response to a unknown metabolite that reflects nutritional status; PSK1 has a paralog, PSK2, that arose from the whole genome duplication
YAL001C	0.972219	5.40541	12.849	0.0027555	0.0239778	YAL001C	TFC3,FUN24,TSV115,tau 138,transcription factor TFIIIC subunit TFC3	Subunit of RNA polymerase III transcription initiation factor complex; part of the TauB domain of TFIIIC that binds DNA at the BoxB promoter sites of tRNA and similar genes; cooperates with Tfc6p in DNA binding; largest of six subunits of the RNA polymerase III transcription initiation factor complex (TFIIIC)
YOR219C	0.968726	6.63062	16.7927	0.000972222	0.0114877	YOR219C	STE13,YCI1	Dipeptidyl aminopeptidase; Golgi integral membrane protein that cleaves on the carboxyl side of repeating -X-Ala- sequences, required for maturation of alpha factor, transcription is induced by a-factor
YOR292C	0.963971	5.70009	11.9146	0.00361318	0.0292865	YOR292C		Putative protein of unknown function; green fluorescent protein (GFP)-fusion protein localizes to the vacuole; YOR292C is not an essential gene
YHL048W	0.9601	7.25291	19.0332	0.000571839	0.00796166	YHL048W	COS8	Nuclear membrane protein; member of the DUP380 subfamily of conserved, often subtelomerically-encoded proteins; regulation suggests a potential role in the unfolded protein response
YDR466W	0.957715	5.87566	12.2857	0.00324045	0.0272141	YDR466W	PKH3,protein kinase PKH3	Protein kinase with similarity to mammalian PDK1 and yeast Pkh1p/Phk2p; yeast Pkh1p and Pkh2p are two redundant upstream activators of Pkc1p; identified as a multicopy suppressor of a pkh1 pkh2 double mutant
YMR164C	0.951915	5.79623	13.6233	0.00221819	0.0202475	YMR164C	MSS11	Transcription factor; involved in regulation of invasive growth and starch degradation; controls the activation of FLO11 and STA2 in response to nutritional signals; forms a heterodimer with Flo8p that interacts with the Swi/Snf complex during transcriptional activation of FLO1, FLO11, and STA1
YLR446W	0.947823	5.15252	9.66996	0.00725796	0.047885	YLR446W	hexokinase	Putative hexokinase; transcript is upregulated during sporulation and the unfolded protein response; YLR446W is not an essential gene
YEL012W	0.946535	6.65305	16.0353	0.00117407	0.0131468	YEL012W	UBC8,E2 ubiquitin-conjugating protein UBC8,GID3	Ubiquitin-conjugating enzyme that regulates gluconeogenesis; negatively regulates gluconeogenesis by mediating the glucose-induced ubiquitination of fructose-1,6-bisphosphatase (FBPase); cytoplasmic enzyme that catalyzes the ubiquitination of histones in vitro
YBR207W	0.944672	7.30325	23.0342	0.000241839	0.00453684	YBR207W	FTH1	Putative high affinity iron transporter; involved in transport of intravacuolar stores of iron; forms complex with Fet5p; expression is regulated by iron; proposed to play indirect role in endocytosis; protein abundance increases in response to DNA replication stress
YPL004C	0.931317	8.23478	26.3127	0.000127975	0.00289633	YPL004C	LSP1,lipid-binding protein LSP1	Eisosome core component; eisosomes are large immobile patch structures at the cell cortex associated with endocytosis; phosphorylated on Thr233 upon Pkc1p hyperactivation in a Slt2p MAPK-dependent fashion; null mutants show activation of Pkc1p/Ypk1p stress resistance pathways; member of the BAR domain family
YLR001C	0.923944	5.86599	11.7166	0.00383205	0.0306246	YLR001C		Putative protein of unknown function; the authentic, non-tagged protein is detected in highly purified mitochondria in high-throughput studies; predicted to be palmitoylated
YIL162W	0.922425	6.03655	16.118	0.00114985	0.0129258	YIL162W	SUC2,beta-fructofuranosidase SUC2	Invertase; sucrose hydrolyzing enzyme; a secreted, glycosylated form is regulated by glucose repression, and an intracellular, nonglycosylated enzyme is produced constitutively
YKR076W	0.919978	5.76919	11.1495	0.00454737	0.0345266	YKR076W	ECM4,GTO2	Omega class glutathione transferase; not essential; similar to Ygr154cp; green fluorescent protein (GFP)-fusion protein localizes to the cytoplasm
YNL305C	0.911456	6.39472	16.7064	0.000993109	0.011663	YNL305C	BXI1,YBH3	Protein involved in apoptosis; variously described as containing a BCL-2 homology (BH3) domain or as a member of the BAX inhibitor family; reported to promote apoptosis under some conditions and to inhibit it in others; localizes to ER and vacuole; may link the unfolded protein response to apoptosis via regulation of calcium-mediated signaling; translocates to mitochondria under apoptosis-inducin…
snR191	0.904627	6.0194	10.5599	0.00545807	0.0389824	snR191	SNR191	H/ACA box small nucleolar RNA (snoRNA); guides pseudouridylation of large subunit (LSU) rRNA at positions U2258 and U2260; encoded within the intron of NOG2/YNR053C
YOL059W	0.90323	6.53288	13.7101	0.00216576	0.0199742	YOL059W	GPD2,GPD3,glycerol-3-phosphate dehydrogenase (NAD(+)) GPD2	NAD-dependent glycerol 3-phosphate dehydrogenase; expression is controlled by an oxygen-independent signaling pathway required to regulate metabolism under anoxic conditions; located in cytosol and mitochondria; constitutively active but is inactivated via phosphorylation by energy-stress responsive kinase SNF1; GPD2 has a paralog, GPD1, that arose from the whole genome duplication
YGR244C	0.901422	7.6538	17.9565	0.000734399	0.00940877	YGR244C	LSC2,succinate--CoA ligase (GDP-forming) subunit beta	Beta subunit of succinyl-CoA ligase; succinyl-CoA ligase is a mitochondrial enzyme of the TCA cycle that catalyzes the nucleotide-dependent conversion of succinyl-CoA to succinate
YJR096W	0.898726	6.39695	12.2123	0.00331058	0.0276424	YJR096W	aldo-keto reductase superfamily protein	Xylose and arabinose reductase; member of the aldo-keto reductase (AKR) family; GFP-fusion protein is induced in response to the DNA-damaging agent MMS
YHR001W-A	0.896178	8.62719	18.7517	0.000609991	0.008293	YHR001W-A	QCR10,ubiquinol--cytochrome-c reductase subunit 10	Subunit of the ubiqunol-cytochrome c oxidoreductase complex; this complex comprises part of the mitochondrial respiratory chain; members include Cobp, Rip1p, Cyt1p, Cor1p, Qcr2p, Qcr6p, Qcr7p, Qcr8p, Qcr9p, and Qcr10p and comprises part of the mitochondrial respiratory chain
YDL174C	0.893164	7.87245	22.4393	0.000273137	0.00499932	YDL174C	DLD1	D-lactate dehydrogenase; oxidizes D-lactate to pyruvate, transcription is heme-dependent, repressed by glucose, and derepressed in ethanol or lactate; located in the mitochondrial inner membrane
YPR026W	0.887409	5.78136	12.3236	0.00320492	0.0269942	YPR026W	ATH1,alpha,alpha-trehalase ATH1	Acid trehalase required for utilization of extracellular trehalose; involved in intracellular trehalose degradation during growth recovery after saline stress
YER026C	0.881198	7.0718	21.8205	0.00031067	0.00538553	YER026C	CHO1,CDP-diacylglycerol-serine O-phosphatidyltransferase,PSS1	Phosphatidylserine synthase; functions in phospholipid biosynthesis; catalyzes the reaction CDP-diaclyglycerol + L-serine = CMP + L-1-phosphatidylserine, transcriptionally repressed by myo-inositol and choline
YJR125C	0.879022	6.43973	15.3121	0.00141246	0.0150022	YJR125C	ENT3	Protein containing an N-terminal epsin-like domain; involved in clathrin recruitment and traffic between the Golgi and endosomes; associates with the clathrin adaptor Gga2p
YNL190W	0.87748	7.06047	10.6471	0.00531119	0.03836	YNL190W		Hydrophilin essential in desiccation-rehydration process; cell wall protein; contains a putative GPI-attachment site
YOL048C	0.876375	5.88108	10.5045	0.00555391	0.0395675	YOL048C	RRT8	Protein involved in spore wall assembly; shares similarity with Lds1p and Lds2p and a strain mutant for all 3 genes exhibits reduced dityrosine fluorescence relative to the single mutants; identified in a screen for mutants with increased levels of rDNA transcription; green fluorescent protein (GFP)-fusion protein localizes to lipid particles; protein abundance increases in response to DNA replic…
YMR315W	0.867856	7.48818	15.8853	0.00121948	0.0134725	YMR315W		Protein with NADP(H) oxidoreductase activity; transcription is regulated by Stb5p in response to NADPH depletion induced by diamide; promoter contains a putative Stb5p binding site; protein abundance increases in response to DNA replication stress
YBR212W	0.867152	6.63626	12.2293	0.00329415	0.027585	YBR212W	NGR1,RBP1	RNA binding protein that negatively regulates growth rate; interacts with the 3' UTR of the mitochondrial porin (POR1) mRNA and enhances its degradation; overexpression impairs mitochondrial function; interacts with Dhh1p to mediate POR1 mRNA decay; expressed in stationary phase
YGL059W	0.866025	5.42779	11.6875	0.00386541	0.030806	YGL059W	PKP2,protein kinase PKP2	Mitochondrial protein kinase; negatively regulates activity of the pyruvate dehydrogenase complex by phosphorylating the ser-133 residue of the Pda1p subunit; acts in concert with kinase Pkp1p and phosphatases Ptc5p and Ptc6p; relocalizes from mitochondrion to cytoplasm upon DNA replication stress
YDR485C	0.864624	6.23477	12.8845	0.00272786	0.023845	YDR485C	VPS72,SWC2	Htz1p-binding component of the SWR1 complex; exchanges histone variant H2AZ (Htz1p) for chromatin-bound histone H2A; may function as a lock that prevents removal of H2AZ from nucleosomes; required for vacuolar protein sorting
YMR070W	0.864458	7.41826	15.67	0.0012882	0.0140704	YMR070W	MOT3,ROX7,[MOT3+],[MOT3]	Transcriptional repressor and activator with two C2-H2 zinc fingers; involved in repression of a subset of hypoxic genes by Rox1p, repression of several DAN/TIR genes during aerobic growth and ergosterol biosynthetic genes in response to hyperosmotic stress; contributes to recruitment of Tup1p-Cyc8p general repressor to promoters; involved in positive transcriptional regulation of CWP2 and other …
YER047C	0.861773	5.80915	10.939	0.00485093	0.0361399	YER047C	SAP1,putative AAA family ATPase SAP1	Putative ATPase of the AAA family; interacts with the Sin1p transcriptional repressor in the two-hybrid system
YMR103C	0.858261	5.84499	9.7214	0.00713705	0.0473274	YMR103C		Dubious open reading frame; unlikely to encode a functional protein, based on available experimental and comparative sequence data
YLR414C	0.855657	7.94719	12.9789	0.00265578	0.0233208	YLR414C	PUN1	Plasma membrane protein with a role in cell wall integrity; co-localizes with Sur7p in punctate membrane patches; null mutant displays decreased thermotolerance; transcription induced upon cell wall damage and metal ion stress
YER144C	0.855469	6.94664	17.3584	0.000847123	0.0104269	YER144C	UBP5	Putative ubiquitin-specific protease; concentrates at the bud neck; UBP5 has a paralog, DOA4, that arose from the whole genome duplication
YKL074C	0.846265	6.40002	10.6904	0.00523977	0.038	YKL074C	MUD2	Protein involved in early pre-mRNA splicing; component of the pre-mRNA-U1 snRNP complex, the commitment complex; interacts with Msl5p/BBP splicing factor and Sub2p; similar to metazoan splicing factor U2AF65
YPR025C	0.845679	5.68632	12.2202	0.0033029	0.0276182	YPR025C	CCL1,TFIIH complex kinase subunit CCL1	Cyclin associated with protein kinase Kin28p; Kin28p is the TFIIH-associated carboxy-terminal domain (CTD) kinase involved in transcription initiation at RNA polymerase II promoters
YMR031C	0.839564	6.58743	13.2652	0.00245021	0.0219834	YMR031C	EIS1	Component of the eisosome required for proper eisosome assembly; similar to Uso1p; authentic, non-tagged protein is detected in a phosphorylated state in highly purified mitochondria in high-throughput studies; protein increases in abundance and relocalizes from plasma membrane to cytoplasm upon DNA replication stress; EIS1 has a paralog, YKL050C, that arose from the whole genome duplication
YJL091C	0.838839	6.10709	16.5597	0.00102976	0.0118869	YJL091C	GWT1	Protein involved in the inositol acylation of GlcN-PI; the inositol acylation of glucosaminyl phosphatidylinositol (GlcN-PI) forms glucosaminyl(acyl)phosphatidylinositol (GlcN(acyl)PI), an intermediate in the biosynthesis of glycosylphosphatidylinositol (GPI) anchors
YJL034W	0.836032	10.4216	14.2576	0.00186599	0.0178209	YJL034W	KAR2,BIP,GRP78,Hsp70 family ATPase KAR2	ATPase involved in protein import into the ER; also acts as a chaperone to mediate protein folding in the ER and may play a role in ER export of soluble proteins; regulates the unfolded protein response via interaction with Ire1p
YGR194C	0.833093	5.71446	11.1106	0.00460187	0.0347577	YGR194C	XKS1,xylulokinase	Xylulokinase; converts D-xylulose and ATP to xylulose 5-phosphate and ADP; rate limiting step in fermentation of xylulose; required for xylose fermentation by recombinant S. cerevisiae strains
YBR053C	0.828482	6.1357	10.6257	0.00534678	0.0384729	YBR053C		Putative protein of unknown function; induced by cell wall perturbation
YBR139W	0.810781	6.7519	12.6129	0.00294788	0.0253465	YBR139W	carboxypeptidase C	Putative serine type carboxypeptidase; role in phytochelatin synthesis; green fluorescent protein (GFP)-fusion protein localizes to the vacuole; expression induced by nitrogen limitation in a GLN3, GAT1-independent manner
YOR288C	0.809809	6.48483	12.8235	0.00277555	0.024116	YOR288C	MPD1,protein disulfide isomerase MPD1	Member of the protein disulfide isomerase (PDI) family; interacts with and inhibits the chaperone activity of Cne1p; MPD1 overexpression in a pdi1 null mutant suppresses defects in Pdi1p functions such as carboxypeptidase Y maturation
YBR298C	0.803484	5.54876	9.98117	0.00656065	0.0441297	YBR298C	MAL31,MAL3T,MALT	Maltose permease; high-affinity maltose transporter (alpha-glucoside transporter); encoded in the MAL3 complex locus; member of the 12 transmembrane domain superfamily of sugar transporters; functional in genomic reference strain S288C
YJL048C	0.802829	7.37729	16.3132	0.00109491	0.0124046	YJL048C	UBX6,CUI2	UBX (ubiquitin regulatory X) domain-containing protein; interacts with Cdc48p, transcription is repressed when cells are grown in media containing inositol and choline; UBX6 has a paralog, UBX7, that arose from the whole genome duplication
YKL145W	0.801562	7.5209	16.7166	0.000990599	0.0116572	YKL145W	RPT1,CIM5,YTA3,proteasome regulatory particle base subunit RPT1	ATPase of the 19S regulatory particle of the 26S proteasome; one of six ATPases of the regulatory particle; involved in the degradation of ubiquitinated substrates; required for optimal CDC20 transcription; interacts with Rpn12p and Ubr1p; mutant has aneuploidy tolerance
YPL057C	0.79732	6.97792	12.0966	0.0034246	0.0281871	YPL057C	SUR1,BCL21,CSG1,LPE15,mannosylinositol phosphorylceramide synthase catalytic subunit SUR1	Mannosylinositol phosphorylceramide (MIPC) synthase catalytic subunit; forms a complex with regulatory subunit Csg2p; function in sphingolipid biosynthesis is overlapping with that of Csh1p; SUR1 has a paralog, CSH1, that arose from the whole genome duplication
YPR191W	0.79499	6.67116	13.6669	0.00219166	0.0201006	YPR191W	QCR2,COR2,UCR2,ubiquinol--cytochrome-c reductase subunit 2	Subunit 2 of ubiquinol cytochrome-c reductase (Complex III); Complex III is a component of the mitochondrial inner membrane electron transport chain; phosphorylated; transcription is regulated by Hap1p, Hap2p/Hap3p, and heme
YHR017W	0.78694	5.90634	9.60259	0.00741989	0.048663	YHR017W	YSC83	Non-essential mitochondrial protein of unknown function; mRNA induced during meiosis, peaking between mid to late prophase of meiosis I; similar to S. douglasii YSD83
YGL037C	0.786922	8.86828	14.5444	0.00172801	0.0171554	YGL037C	PNC1,nicotinamidase	Nicotinamidase that converts nicotinamide to nicotinic acid; part of the NAD(+) salvage pathway; required for life span extension by calorie restriction; PNC1 expression responds to all known stimuli that extend replicative life span; protein increases in abundance and relative distribution to cytoplasmic foci decreases upon DNA replication stress
YBL045C	0.786888	6.90099	10.7771	0.00510025	0.0373501	YBL045C	COR1,QCR1,ubiquinol--cytochrome-c reductase subunit COR1	Core subunit of the ubiquinol-cytochrome c reductase complex; the ubiquinol-cytochrome c reductase complex (bc1 complex) is a component of the mitochondrial inner membrane electron transport chain
YBR105C	0.781989	6.72518	14.5585	0.00172155	0.0171207	YBR105C	VID24,GID4,glucose-induced degradation complex subunit VID24	GID Complex regulatory subunit; binds GID Complex in response to glucose through interactions with complex member Vid28p; regulates fructose-1,6-bisphosphatase (FBPase) targeting to the vacuole; promotes proteasome-dependent catabolite degradation of FBPase; peripheral membrane protein located at Vid (vacuole import and degradation) vesicles
YML034W	0.781261	6.69676	13.004	0.00263702	0.0232554	YML034W	SRC1,HEH1,YML033W	Inner nuclear membrane protein; highly enriched at telomeres and subtelomeric regions; functions in regulation of subtelomeric genes and is linked to TREX (transcription export) factors; SRC1 produces 2 splice variant proteins with different functions; alternative splicing of SRC1 pre-mRNA is promoted by Hub1p; mutant has aneuploidy tolerance; SEC1 has a paralog, HEH2, that arose from the whole g…
YBR149W	0.772427	8.12609	17.4763	0.000823433	0.0102318	YBR149W	ARA1,D-arabinose 1-dehydrogenase (NAD(P)(+)) ARA1	NADP+ dependent arabinose dehydrogenase; involved in carbohydrate metabolism; purified as homodimer; naturally occurs with a N-terminus degradation product
YGR281W	0.770743	7.22227	11.0936	0.00462583	0.0348036	YGR281W	YOR1,ATP-binding cassette transporter YOR1,YRS1	Plasma membrane ATP-binding cassette (ABC) transporter; multidrug transporter mediates export of many different organic anions including oligomycin; homolog of human cystic fibrosis transmembrane receptor (CFTR)
YOL113W	0.770704	6.58092	10.3332	0.00586263	0.0408879	YOL113W	SKM1,putative serine/threonine protein kinase SKM1	Member of the PAK family of serine/threonine protein kinases; similar to Ste20p; involved in down-regulation of sterol uptake; proposed to be a downstream effector of Cdc42p during polarized growth; SKM1 has a paralog, CLA4, that arose from the whole genome duplication
YDR073W	0.770325	7.34561	12.1565	0.00336506	0.0278957	YDR073W	SNF11	Subunit of the SWI/SNF chromatin remodeling complex; involved in transcriptional regulation; interacts with a highly conserved 40-residue sequence of Snf2p; relocates to the cytosol under hypoxic conditions
YGR130C	0.769039	6.83401	10.8743	0.0049489	0.036613	YGR130C		Component of the eisosome with unknown function; GFP-fusion protein localizes to the cytoplasm; specifically phosphorylated in vitro by mammalian diphosphoinositol pentakisphosphate (IP7)
YGR258C	0.766724	6.31176	9.83848	0.00687037	0.0458925	YGR258C	RAD2,ssDNA endodeoxyribonuclease RAD2	Single-stranded DNA endonuclease; cleaves single-stranded DNA during nucleotide excision repair to excise damaged DNA; subunit of Nucleotide Excision Repair Factor 3 (NEF3); homolog of human XPG protein
YMR008C	0.761194	8.4205	9.71906	0.00714252	0.0473274	YMR008C	PLB1	Phospholipase B (lysophospholipase) involved in lipid metabolism; required for efficient acyl chain remodeling of newly synthesized phosphatidylethanolamine-derived phosphatidylcholine; required for deacylation of phosphatidylcholine and phosphatidylethanolamine but not phosphatidylinositol; PLB1 has a paralog, PLB3, that arose from the whole genome duplication
YBL033C	0.754779	6.67351	10.092	0.0063311	0.0431381	YBL033C	RIB1,GTP cyclohydrolase II	GTP cyclohydrolase II; catalyzes the first step of the riboflavin biosynthesis pathway
YNR001C	0.750628	8.11435	13.8457	0.00208667	0.0195094	YNR001C	CIT1,CS1,LYS6,citrate (Si)-synthase CIT1	Citrate synthase; catalyzes the condensation of acetyl coenzyme A and oxaloacetate to form citrate; the rate-limiting enzyme of the TCA cycle; nuclear encoded mitochondrial protein; CIT1 has a paralog, CIT2, that arose from the whole genome duplication
YLR079W	0.749325	6.30015	12.4042	0.00313081	0.0265247	YLR079W	SIC1,SDB25,cyclin-dependent protein serine/threonine kinase inhibiting protein SIC1	Cyclin-dependent kinase inhibitor (CKI); inhibitor of Cdc28-Clb kinase complexes that controls G1/S phase transition, preventing premature S phase and ensuring genomic integrity; phosphorylated by Clb5/6-Cdk1 and Cln1/2-Cdk1 kinase which regulate timing of Sic1p degradation; phosphorylation targets Sic1p for SCF(CDC4)-dependent turnover; functional homolog of mammalian Kip1
YFL016C	0.745774	6.69555	13.7954	0.00211562	0.0197162	YFL016C	MDJ1	Co-chaperone that stimulates HSP70 protein Ssc1p ATPase activity; involved in protein folding/refolding in the mitochodrial matrix; required for proteolysis of misfolded proteins; member of the HSP40 (DnaJ) family of chaperones
YHR195W	0.743598	6.00127	10.0661	0.00638385	0.0433442	YHR195W	NVJ1,VAB36	Nuclear envelope protein; anchored to the nuclear inner membrane, that interacts with the vacuolar membrane protein Vac8p to promote formation of nucleus-vacuole junctions during piecemeal microautophagy of the nucleus (PMN)
YDL020C	0.737334	7.44413	15.0666	0.00150563	0.0156855	YDL020C	RPN4,SON1,UFD5,stress-regulated transcription factor RPN4	Transcription factor that stimulates expression of proteasome genes; Rpn4p levels are in turn regulated by the 26S proteasome in a negative feedback control mechanism; RPN4 is transcriptionally regulated by various stress responses; relative distribution to the nucleus increases upon DNA replication stress
YIL135C	0.726143	6.35075	9.50388	0.00766466	0.04976	YIL135C	VHS2	Regulator of septin dynamics; involved in the regulation of septin dynamics at bud neck after mitotic entry, likely by stabilizing septin structure; regulated at post-translational level by cell cycle dependent phosphorylation; likely phosphorylated by Cdc28p and dephosphorylated by Cdc14p before cytokinesis; high-copy suppressor of synthetic lethality of sis2 sit4 double mutant; VHS2 has a paral…
YBR286W	0.725875	9.48275	12.9942	0.0026443	0.0232554	YBR286W	APE3,APY1	Vacuolar aminopeptidase Y; processed to mature form by Prb1p
YHR113W	0.725499	5.94599	10.6363	0.00532913	0.0383937	YHR113W	APE4	Cytoplasmic aspartyl aminopeptidase with possible vacuole function; Cvt pathway cargo protein; cleaves unblocked N-terminal acidic amino acids from peptide substrates; forms a 12-subunit homo-oligomer; M18 metalloprotease family
YOL031C	0.723466	7.62451	13.3498	0.00239301	0.0215371	YOL031C	SIL1,SLS1	Nucleotide exchange factor for the ER lumenal Hsp70 chaperone Kar2p; required for protein translocation into the endoplasmic reticulum (ER); homolog of Yarrowia lipolytica SLS1; GrpE-like protein
YMR027W	0.718015	6.17728	10.8111	0.00504673	0.0371356	YMR027W		Putative protein of unknown function; green fluorescent protein (GFP)-fusion protein localizes to the nucleus and cytoplasm; YMR027W is not an essential gene
YPL154C	0.717447	9.04689	13.7065	0.00216787	0.0199742	YPL154C	PEP4,PHO9,PRA1,proteinase A,yscA	Vacuolar aspartyl protease (proteinase A); required for posttranslational precursor maturation of vacuolar proteinases; important for protein turnover after oxidative damage; plays a protective role in acetic acid induced apoptosis; synthesized as a zymogen, self-activates
YML057W	0.716532	6.83873	12.5632	0.00299034	0.0256353	YML057W	CMP2,CNA2,calcineurin catalytic subunit A	Calcineurin A; one isoform (the other is Cna1p) of the catalytic subunit of calcineurin, a Ca++/calmodulin-regulated protein phosphatase which regulates Crz1p (a stress-response transcription factor), the other calcineurin subunit is CNB1; regulates the function of Aly1p alpha-arrestin; CMP2 has a paralog, CNA1, that arose from the whole genome duplication
YHR037W	0.710637	6.40242	10.7704	0.00511088	0.0373608	YHR037W	PUT2,1-pyrroline-5-carboxylate dehydrogenase	Delta-1-pyrroline-5-carboxylate dehydrogenase; nuclear-encoded mitochondrial protein involved in utilization of proline as sole nitrogen source; deficiency of the human homolog ALDH4A1 causes type II hyperprolinemia (HPII), an autosomal recessive inborn error of metabolism
YIL033C	0.709097	7.90421	14.5928	0.00170592	0.0169945	YIL033C	BCY1,SRA1,cAMP-dependent protein kinase regulatory subunit BCY1	Regulatory subunit of the cyclic AMP-dependent protein kinase (PKA); PKA is a component of a signaling pathway that controls a variety of cellular processes, including metabolism, cell cycle, stress response, stationary phase, and sporulation
YDR129C	0.702422	7.77486	12.9948	0.00264391	0.0232554	YDR129C	SAC6,ABP67,fimbrin	Fimbrin, actin-bundling protein; cooperates with Scp1p (calponin/transgelin) in the organization and maintenance of the actin cytoskeleton; relocalizes from plasma membrane to cytoplasm upon DNA replication stress
YGR086C	0.699332	8.3077	13.7727	0.00212886	0.0198002	YGR086C	PIL1,lipid-binding protein PIL1	Eisosome core component; eisosomes are large immobile cell cortex structures associated with endocytosis; detected in phosphorylated state in mitochondria; phosphorylated on Thr233 upon Pkc1p hyperactivation in a Slt2p MAPK-dependent fashion; null mutant shows activation of Pkc1p/Ypk1p stress resistance pathways; member of BAR domain family; protein increases in abundance and relocalizes from pla…
YJR109C	0.69909	7.31754	12.3004	0.00322661	0.0271374	YJR109C	CPA2,carbamoyl-phosphate synthase (glutamine-hydrolyzing) CPA2	Large subunit of carbamoyl phosphate synthetase; carbamoyl phosphate synthetase catalyzes a step in the synthesis of citrulline, an arginine precursor
YBR026C	0.69908	6.64473	11.9653	0.00355945	0.0290488	YBR026C	ETR1,MRF1,MRF1'	2-enoyl thioester reductase; member of the medium chain dehydrogenase/reductase family; localized to in mitochondria, where it has a probable role in fatty acid synthesis
YHR018C	0.69386	7.40495	12.4482	0.00309118	0.026266	YHR018C	ARG4,argininosuccinate lyase ARG4	Argininosuccinate lyase; catalyzes the final step in the arginine biosynthesis pathway
YHL035C	0.693535	7.11841	9.94717	0.00663297	0.0445125	YHL035C	VMR1,putative ATP-binding cassette multidrug transporter VMR1	Vacuolar membrane protein; involved in multiple drug resistance and metal sensitivity; ATP-binding cassette (ABC) family member involved in drug transport; potential Cdc28p substrate; induced under respiratory conditions; VMR1 has a paralog, YBT1, that arose from the whole genome duplication
YLR350W	0.692984	7.91206	10.7681	0.00511464	0.0373608	YLR350W	ORM2	Protein that mediates sphingolipid homeostasis; evolutionarily conserved, required for resistance to agents that induce unfolded protein response; Orm1p and Orm2p together control membrane biogenesis by coordinating lipid homeostasis with protein quality control; protein abundance increases in response to DNA replication stress; ORM2 has a paralog, ORM1, that arose from the whole genome duplicati…
YCL030C	0.690885	8.56995	13.5694	0.00225143	0.0204863	YCL030C	HIS4,trifunctional histidinol dehydrogenase/phosphoribosyl-AMP cyclohydrolase/phosphoribosyl-ATP diphosphatase	Multifunctional enzyme containing phosphoribosyl-ATP pyrophosphatase; phosphoribosyl-AMP cyclohydrolase, and histidinol dehydrogenase activities; catalyzes the second, third, ninth and tenth steps in histidine biosynthesis
YDR072C	0.690534	7.77431	13.5515	0.00226258	0.0205553	YDR072C	IPT1,KTI6,MIC2,SYR4,inositolphosphotransferase	Inositolphosphotransferase; involved in synthesis of mannose-(inositol-P)2-ceramide (M(IP)2C), the most abundant sphingolipid; can mutate to resistance to the antifungals syringomycin E and DmAMP1 and to K. lactis zymocin
YJL166W	0.687416	8.82192	12.5201	0.00302773	0.0257664	YJL166W	QCR8,COR5,ubiquinol--cytochrome-c reductase subunit 8	Subunit 8 of ubiquinol cytochrome-c reductase (Complex III); Complex III is a component of the mitochondrial inner membrane electron transport chain; oriented facing the intermembrane space; expression is regulated by Abf1p and Cpf1p
YBL064C	0.685426	7.32904	10.6567	0.00529523	0.0383407	YBL064C	PRX1	Mitochondrial peroxiredoxin with thioredoxin peroxidase activity; has a role in reduction of hydroperoxides; reactivation requires Trr2p and glutathione; induced during respiratory growth and oxidative stress; phosphorylated; protein abundance increases in response to DNA replication stress
YGR255C	0.682435	6.65315	10.1529	0.00620894	0.0425062	YGR255C	COQ6,putative N,N-dimethylaniline monooxygenase COQ6	Putative flavin-dependent monooxygenase; involved in ubiquinone (Coenzyme Q) biosynthesis; localizes to the matrix face of the mitochondrial inner membrane in a large complex with other ubiquinone biosynthetic enzymes; human COX6 can rescue a yeast cox6 mutant and is implicated in steroid-resistant nephrotic syndrome (SRNS)
YKL165C	0.68152	7.94558	9.80664	0.00694176	0.0462091	YKL165C	MCD4,FSR2,SSU21,ZRG16	Protein involved in GPI anchor synthesis; multimembrane-spanning protein that localizes to the endoplasmic reticulum; highly conserved among eukaryotes; GPI stands for glycosylphosphatidylinositol
YGR019W	0.681482	6.74285	10.1085	0.00629762	0.0430515	YGR019W	UGA1,4-aminobutyrate transaminase	Gamma-aminobutyrate (GABA) transaminase; also known as 4-aminobutyrate aminotransferase; involved in the 4-aminobutyrate and glutamate degradation pathways; required for normal oxidative stress tolerance and nitrogen utilization; protein abundance increases in response to DNA replication stress
YGR295C	0.674278	7.87179	10.8048	0.00505663	0.0371356	YGR295C	COS6	Protein of unknown function; member of the DUP380 subfamily of conserved, often subtelomerically-encoded proteins
YCL043C	0.670041	9.94501	10.9906	0.00477449	0.0357808	YCL043C	PDI1,MFP1,TRG1,protein disulfide isomerase PDI1	Protein disulfide isomerase; multifunctional protein of ER lumen, essential for formation of disulfide bonds in secretory and cell-surface proteins, unscrambles non-native disulfide bonds; key regulator of Ero1p; forms complex with Mnl1p that has exomannosidase activity, processing unfolded protein-bound Man8GlcNAc2 oligosaccharides to Man7GlcNAc2, promoting degradation in unfolded protein respon…
YOL058W	0.669937	8.5896	11.7791	0.00376139	0.0302812	YOL058W	ARG1,ARG10,argininosuccinate synthase	Arginosuccinate synthetase; catalyzes the formation of L-argininosuccinate from citrulline and L-aspartate in the arginine biosynthesis pathway; potential Cdc28p substrate
YDR258C	0.66963	7.62397	10.5783	0.00542672	0.0388545	YDR258C	HSP78,chaperone ATPase HSP78	Oligomeric mitochondrial matrix chaperone; cooperates with Ssc1p in mitochondrial thermotolerance after heat shock; able to prevent the aggregation of misfolded proteins as well as resolubilize protein aggregates
YMR191W	0.667914	7.34607	10.1947	0.00612657	0.042042	YMR191W	SPG5	Protein required for proteasome assembly during quiescence; binds to base of the proteasome regulartory particle; required for survival at high temperature during stationary phase; not required for growth on nonfermentable carbon sources
YER020W	0.662246	7.10406	11.4976	0.00409179	0.0321228	YER020W	GPA2,SSP101,guanine nucleotide-binding protein subunit alpha	Nucleotide binding alpha subunit of the heterotrimeric G protein; interacts with the receptor Gpr1p, has signaling role in response to nutrients; required for the recruitment of Ras-GTP at the plasma membrane and in the nucleus
YMR135C	0.660284	6.33214	10.0342	0.00644955	0.0435345	YMR135C	GID8,DCR1,glucose-induced degradation complex subunit GID8	Subunit of GID Complex, binds strongly to central component Vid30p; GID Complex is involved in proteasome-dependent catabolite inactivation of fructose-1,6-bisphosphatase; recruits Rmd5p, Fyv10 and Vid28p to GID Complex; contains LisH, CTLH, and CRA domains that mediate binding to Vid30p (LisH) and Rmd5p and Vid28p (CTLH and CRA); dosage-dependent regulator of START
YLR028C	0.652927	7.95969	11.3279	0.00430711	0.0332263	YLR028C	ADE16,bifunctional phosphoribosylaminoimidazolecarboxamide formyltransferase/IMP cyclohydrolase ADE16	Enzyme of 'de novo' purine biosynthesis; contains both 5-aminoimidazole-4-carboxamide ribonucleotide transformylase and inosine monophosphate cyclohydrolase activities; ADE16 has a paralog, ADE17, that arose from the whole genome duplication; ade16 ade17 mutants require adenine and histidine
YBL099W	0.641678	6.84438	10.2489	0.00602164	0.0416683	YBL099W	ATP1,F1F0 ATP synthase subunit alpha	Alpha subunit of the F1 sector of mitochondrial F1F0 ATP synthase; which is a large, evolutionarily conserved enzyme complex required for ATP synthesis; F1 translationally regulates ATP6 and ATP8 expression to achieve a balanced output of ATP synthase genes encoded in nucleus and mitochondria; phosphorylated; N-terminally propionylated in vivo
YMR297W	0.632693	8.95658	10.6893	0.0052416	0.038	YMR297W	PRC1,CPY,CPY1,LBC1,carboxypeptidase C PRC1	Vacuolar carboxypeptidase Y (proteinase C, CPY); broad-specificity C-terminal exopeptidase involved in non-specific protein degradation in the vacuole; member of the serine carboxypeptidase family
YDR394W	0.631697	7.13186	9.59071	0.00744886	0.0487424	YDR394W	RPT3,YNT1,YTA2,proteasome regulatory particle base subunit RPT3	ATPase of the 19S regulatory particle of the 26S proteasome; one of ATPases of the regulatory particle; involved in the degradation of ubiquitinated substrates; substrate of N-acetyltransferase B
YLL039C	0.629021	8.63726	10.4898	0.00557976	0.0395675	YLL039C	UBI4,SCD2,UB14,ubiquitin	Ubiquitin; becomes conjugated to proteins, marking them for selective degradation via the ubiquitin-26S proteasome system; essential for the cellular stress response; encoded as a polyubiquitin precursor comprised of 5 head-to-tail repeats; protein abundance increases in response to DNA replication stress
YGR260W	0.628196	6.8702	11.3213	0.00431564	0.0332477	YGR260W	TNA1	High affinity nicotinic acid plasma membrane permease; responsible for uptake of low levels of nicotinic acid; expression of the gene increases in the absence of extracellular nicotinic acid or para-aminobenzoate (PABA)
YLR429W	0.627579	7.23131	10.9647	0.0048127	0.0360204	YLR429W	CRN1	Coronin; cortical actin cytoskeletal component that associates with the Arp2p/Arp3p complex to regulate its activity; plays a role in regulation of actin patch assembly
YNL007C	0.625347	8.25617	12.367	0.00316477	0.0267339	YNL007C	SIS1,type II HSP40 co-chaperone SIS1	Type II HSP40 co-chaperone that interacts with the HSP70 protein Ssa1p; shuttles between cytosol and nucleus; mediates delivery of misfolded proteins into the nucleus for degradation; involved in proteasomal degradation of misfolded cytosolic proteins; protein abundance increases in response to DNA replication stress; polyQ aggregates sequester Sis1p and interfere with clearance of misfolded prot…
YKL213C	0.622367	6.99876	10.2794	0.00596355	0.0413158	YKL213C	DOA1,UFD3,ZZZ4	WD repeat protein required for ubiquitin-mediated protein degradation; forms a complex with Cdc48p; plays a role in controlling cellular ubiquitin concentration; also promotes efficient NHEJ in postdiauxic/stationary phase; facilitates N-terminus-dependent proteolysis of centromeric histone H3 (Cse4p) for faithful chromosome segregation; protein increases in abundance and relocalizes from nucleus…
YDR019C	0.598694	7.6764	10.4401	0.00566766	0.0399316	YDR019C	GCV1,GSD1,glycine decarboxylase subunit T	T subunit of the mitochondrial glycine decarboxylase complex; glycine decarboxylase is required for the catabolism of glycine to 5,10-methylene-THF; expression is regulated by levels of levels of 5,10-methylene-THF in the cytoplasm
YPL012W	-0.553527	7.44922	9.66523	0.00726921	0.0478922	YPL012W	RRP12	Protein required for export of the ribosomal subunits; associates with the RNA components of the pre-ribosomes; has a role in nuclear import in association with Pse1p; also plays a role in the cell cycle and the DNA damage response; contains HEAT-repeats
YHL033C	-0.554872	7.24399	9.54957	0.00755023	0.0493498	YHL033C	RPL8A,L4A,L8A,L8e,MAK7,YL5,ribosomal 60S subunit protein L8A,rp6	Ribosomal 60S subunit protein L8A; required for processing of 27SA3 pre-rRNA to 27SB pre-rRNA during assembly of large ribosomal subunit; depletion leads to a turnover of pre-rRNA; L8 binds to Domain I of 25S and 5.8 S rRNAs; mutation results in decreased amounts of free 60S subunits; homologous to mammalian ribosomal protein L7A, no bacterial homolog; RPL8A has a paralog, RPL8B, that arose from …
YDR092W	-0.588987	7.59368	11.1943	0.00448571	0.0341932	YDR092W	UBC13,E2 ubiquitin-conjugating protein UBC13	E2 ubiquitin-conjugating enzyme; involved in the error-free DNA postreplication repair pathway; interacts with Mms2p to assemble ubiquitin chains at the Ub Lys-63 residue; DNA damage triggers redistribution from the cytoplasm to the nucleus
YGL020C	-0.590414	6.49325	9.72964	0.00711791	0.0472728	YGL020C	GET1,MDM39	Subunit of the GET complex; involved in insertion of proteins into the ER membrane; required for the retrieval of HDEL proteins from the Golgi to the ER in an ERD2 dependent fashion and for normal mitochondrial morphology and inheritance
YEL001C	-0.603659	7.7823	11.2418	0.00442114	0.0338349	YEL001C	IRC22	Putative protein of unknown function; green fluorescent protein (GFP)-fusion localizes to the ER; YEL001C is non-essential; null mutant displays increased levels of spontaneous Rad52p foci
YDL051W	-0.607149	7.24039	10.809	0.00504996	0.0371356	YDL051W	LHP1,LAH1,YLA1	RNA binding protein required for maturation of tRNA and U6 snRNA; acts as a molecular chaperone for RNAs transcribed by polymerase III; homologous to human La (SS-B) autoantigen
YOR298C-A	-0.610865	8.74275	10.367	0.00580014	0.0406221	YOR298C-A	MBF1,SUF13	Transcriptional coactivator; bridges the DNA-binding region of Gcn4p and TATA-binding protein Spt15p; suppressor of frameshift mutations; protein abundance increases in response to DNA replication stress
YOR335C	-0.613685	7.60649	11.1341	0.00456893	0.0345993	YOR335C	ALA1,CDC64,alanine--tRNA ligase	Cytoplasmic and mitochondrial alanyl-tRNA synthetase; required for protein synthesis; point mutation (cdc64-1 allele) causes cell cycle arrest at G1; lethality of null mutation is functionally complemented by human homolog AARS; mutations in human homolog AARS are associated with autoimmune disease polymyositis/dermatomyositis
YLL014W	-0.624342	9.25019	9.66918	0.00725982	0.047885	YLL014W	EMC6	Member of conserved ER transmembrane complex; required for efficient folding of proteins in the ER; null mutant displays induction of the unfolded protein response; homologous to worm F33D4.7/EMC-6, fly CG11781, human TMEM93
YNL217W	-0.626781	7.62813	11.5962	0.00397245	0.0313563	YNL217W	putative serine/threonine-protein phosphatase	Putative protein of unknown function; weak sequence similarity to bis (5'-nucleotidyl)-tetraphosphatases; (GFP)-fusion protein localizes to the vacuole; null mutant is highly sensitive to azaserine and resistant to sodium-O-vandate
YOR232W	-0.631677	8.26196	11.6119	0.00395383	0.0312949	YOR232W	MGE1,GRPE,YGE1	Mitochondrial matrix cochaperone; nucleotide release factor for Ssc1p in protein translocation and folding; also acts as cochaperone for Ssq1p in folding of Fe-S cluster proteins; acts as oxidative sensor to regulate mitochondrial Ssc1p; in presence of oxidative stress, dimeric Mge1p becomes a monomer and unable to regulate Ssc1p function; homolog of E. coli GrpE and human Mge1 (GRPEL1), which al…
YBR171W	-0.644578	6.85847	11.5617	0.00401373	0.0316389	YBR171W	SEC66,HSS1,SEC71,Sec63 complex subunit SEC66	Non-essential subunit of Sec63 complex; with Sec61 complex, Kar2p/BiP and Lhs1p forms a channel competent for SRP-dependent and post-translational SRP-independent protein targeting and import into the ER; other members are Sec63p, Sec62p, and Sec72p
YGR280C	-0.645687	6.25099	10.4134	0.00571575	0.0401283	YGR280C	PXR1,GNO1,PinX1	Essential protein involved in rRNA and snoRNA maturation; competes with TLC1 RNA for binding to Est2p, suggesting a role in negative regulation of telomerase; human homolog inhibits telomerase; contains a G-patch RNA interacting domain
YHR020W	-0.649191	7.76315	11.3525	0.00427511	0.0330677	YHR020W	proline--tRNA ligase	Prolyl-tRNA synthetase; N-terminal domain shows weak homology to prokaryotic posttransfer editing domain, but does not possess posttransfer editing activity; may interact with ribosomes, based on co-purification experiments
YPR110C	-0.650869	6.6794	9.84165	0.00686332	0.0458925	YPR110C	RPC40,DNA-directed RNA polymerase core subunit RPC40,RPC5	RNA polymerase subunit AC40; common to RNA polymerase I and III
YER154W	-0.656404	6.45396	10.0621	0.00639207	0.043349	YER154W	OXA1,PET1402	Mitochondrial inner membrane insertase; mediates the insertion of both mitochondrial- and nuclear-encoded proteins from the matrix into the inner membrane; also has a role in insertion of carrier proteins into the inner membrane; acts as a voltage-gated ion channel, activated by substrate peptides; interacts with mitochondrial ribosomes; conserved from bacteria to animals
YNL010W	-0.657003	7.87931	11.7567	0.00378649	0.0303866	YNL010W		Putative protein of unknown function; similar to phosphoserine phosphatases; green fluorescent protein (GFP)-fusion protein localizes to the cytoplasm and nucleus; homozygous diploid mutant shows an increase in glycogen accumulation
YGL220W	-0.658802	8.79834	10.3109	0.00590416	0.0410826	YGL220W	FRA2,AIM15	Protein involved in negative regulation of iron regulon transcription; forms an iron independent complex with Fra2p, Grx3p, and Grx4p; null mutant fails to repress iron regulon and is sensitive to nickel
YGL058W	-0.661835	5.98526	9.59193	0.00744589	0.0487424	YGL058W	RAD6,E2 ubiquitin-conjugating protein RAD6,PSO8,UBC2	Ubiquitin-conjugating enzyme (E2); involved in postreplication repair as a heterodimer with Rad18p, DSBR and checkpoint control as a heterodimer with Bre1p, ubiquitin-mediated N-end rule protein degradation as a heterodimer with Ubr1p, as well as endoplasmic reticulum-associated protein degradation (ERAD) with Ubr1p in the absence of canonical ER membrane ligases
YDR086C	-0.662483	10.3743	10.2204	0.00607651	0.0418475	YDR086C	SSS1,translocon subunit SSS1	Subunit of the Sec61p translocation complex (Sec61p-Sss1p-Sbh1p); this complex forms a channel for passage of secretory proteins through the endoplasmic reticulum membrane, and of the Ssh1p complex (Ssh1p-Sbh2p-Sss1p); interacts with Ost4p and Wbp1p
YAL019W	-0.664688	6.44518	10.8263	0.00502308	0.0371023	YAL019W	FUN30,DNA-dependent ATPase FUN30	Snf2p family member with ATP-dependent chromatin remodeling activity; has a role in silencing at the mating type locus, telomeres and centromeres; enriched at centromeres and is required for correct chromatin structure around centromeres, as well as at the boundary element of the silent HMR; recruited to DNA double-strand breaks (DSBs) where it promotes 5' strand resection of DSBs; potential Cdc2…
YDR304C	-0.667462	8.21806	9.86316	0.00681564	0.0456324	YDR304C	CPR5,CYP5,peptidylprolyl isomerase family protein CPR5	Peptidyl-prolyl cis-trans isomerase (cyclophilin) of the ER; catalyzes the cis-trans isomerization of peptide bonds N-terminal to proline residues; transcriptionally induced in response to unfolded proteins in the ER; CPR5 has a paralog, CPR2, that arose from the whole genome duplication
YJL124C	-0.668274	6.4961	11.693	0.00385907	0.0307979	YJL124C	LSM1,SPB8	Lsm (Like Sm) protein; forms heteroheptameric complex (with Lsm2p, Lsm3p, Lsm4p, Lsm5p, Lsm6p, and Lsm7p) involved in degradation of cytoplasmic mRNAs; also enters the nucleus and positively regulates transcription initiation; unlike most Sm-like proteins, Lsm1p requires both its SM-domain and C-terminal domain for RNA-binding; binds to mRNAs under glucose starvation, most often in the 3' UTR; fo…
YEL051W	-0.674475	8.09389	14.7618	0.00163117	0.016493	YEL051W	VMA8,H(+)-transporting V1 sector ATPase subunit D	Subunit D of the V1 peripheral membrane domain of V-ATPase; part of the electrogenic proton pump found throughout the endomembrane system; plays a role in the coupling of proton transport and ATP hydrolysis; the V1 peripheral membrane domain of the vacuolar H+-ATPase (V-ATPase) has eight subunits
YKL176C	-0.676926	6.44351	10.7539	0.00513713	0.0374777	YKL176C	LST4	Protein possibly involved in a post-Golgi secretory pathway; required for the transport of nitrogen-regulated amino acid permease Gap1p from the Golgi to the cell surface
YFL017C	-0.676994	6.96442	10.5259	0.00551677	0.039353	YFL017C	GNA1,PAT1,glucosamine 6-phosphate N-acetyltransferase	Glucosamine-6-phosphate acetyltransferase; evolutionarily conserved; required for multiple cell cycle events including passage through START, DNA synthesis, and mitosis; involved in UDP-N-acetylglucosamine synthesis, forms GlcNAc6P from AcCoA
YDR194C	-0.684223	7.54227	11.2696	0.00438392	0.0336839	YDR194C	MSS116	Mitochondrial transcription elongation factor; DEAD-box protein; required for efficient splicing of mitochondrial Group I and II introns; non-polar RNA helicase that also facilities strand annealing; promotes RNA folding by stabilizing an early assembly intermediate
YLR372W	-0.686512	7.74283	15.1487	0.00147372	0.0155386	YLR372W	ELO3,APA1,SRE1,SUR4,VBM1,fatty acid elongase ELO3	Elongase; involved in fatty acid and sphingolipid biosynthesis; synthesizes very long chain 20-26-carbon fatty acids from C18-CoA primers; involved in regulation of sphingolipid biosynthesis
YPL237W	-0.686644	8.2007	10.015	0.00648962	0.0437538	YPL237W	SUI3,translation initiation factor eIF2 subunit beta	Beta subunit of the translation initiation factor eIF2; involved in the identification of the start codon; proposed to be involved in mRNA binding
YBL057C	-0.686868	5.68592	9.69408	0.00720097	0.0476601	YBL057C	PTH2	One of two mitochondrially-localized peptidyl-tRNA hydrolases; negatively regulates the ubiquitin-proteasome pathway via interactions with ubiquitin-like ubiquitin-associated proteins; dispensable for cell growth; see also PTH1
YGL200C	-0.696548	8.47128	12.9212	0.00269958	0.0236695	YGL200C	EMP24,BST2	Component of the p24 complex; role in misfolded protein quality control; binds to GPI anchor proteins and mediates their efficient transport from the ER to the Golgi; integral membrane protein that associates with endoplasmic reticulum-derived COPII-coated vesicles
YDL063C	-0.703461	6.08619	10.4275	0.0056903	0.0399983	YDL063C	SYO1	Transport adaptor or symportin; facilitates synchronized nuclear coimport of the two 5S-rRNA binding proteins Rpl5p and Rpl11p; required for biogenesis of the large ribosomal subunit; green fluorescent protein (GFP)-fusion protein localizes to the cytoplasm and nucleus
YBL028C	-0.703943	9.02698	10.0872	0.00634088	0.0431422	YBL028C		Protein of unknown function that may interact with ribosomes; green fluorescent protein (GFP)-fusion protein localizes to the nucleolus; predicted to be involved in ribosome biogenesis
YDR237W	-0.70679	6.15005	12.0974	0.00342383	0.0281871	YDR237W	MRPL7,YmL5,YmL7,mitochondrial 54S ribosomal protein YmL7/YmL5	Mitochondrial ribosomal protein of the large subunit; MRPL7 produces both YmL5 and YmL7, which are two different modified forms of the same protein
YGL106W	-0.707783	7.14153	11.6714	0.0038841	0.0308698	YGL106W	MLC1	Essential light chain for Myo1p; light chain for Myo2p; stabilizes Myo2p by binding to the neck region; interacts with Myo1p, Iqg1p, and Myo2p to coordinate formation and contraction of the actomyosin ring with targeted membrane deposition
YMR002W	-0.708116	7.7882	10.3086	0.00590855	0.0410826	YMR002W	MIX17,MIC17	Mitochondrial intermembrane space protein; required for normal oxygen consumption; contains twin cysteine-x9-cysteine motifs; protein abundance increases in response to DNA replication stress
YCR024C-A	-0.713847	8.79448	9.62621	0.00736264	0.0483424	YCR024C-A	PMP1	Regulatory subunit for the plasma membrane H(+)-ATPase Pma1p; small single-membrane span proteolipid; forms unique helix and positively charged cytoplasmic domain that is able to specifically segregate phosphatidylserines; PMP1 has a paralog, PMP2, that arose from the whole genome duplication
YBR251W	-0.715359	5.59734	9.51585	0.00763449	0.0496344	YBR251W	MRPS5,mitochondrial 37S ribosomal protein MRPS5	Mitochondrial ribosomal protein of the small subunit
YPL198W	-0.715515	7.41704	9.83311	0.00688234	0.0459194	YPL198W	RPL7B,L30,L6B,L7B,YL8,ribosomal 60S subunit protein L7B,rp11	Ribosomal 60S subunit protein L7B; required for processing of 27SA3 pre-rRNA to 27SB pre-rRNA during assembly of large ribosomal subunit; depletion leads to a turnover of pre-rRNA; contains a conserved C-terminal Nucleic acid Binding Domain (NDB2); binds to Domain II of 25S and 5.8S rRNAs; homologous to mammalian ribosomal protein L7 and bacterial L30; RPL7B has a paralog, RPL7A, that arose from …
YLR275W	-0.715551	6.50497	11.4584	0.00414043	0.0324166	YLR275W	SMD2,Sm D2	Core Sm protein Sm D2; part of heteroheptameric complex (with Smb1p, Smd1p, Smd3p, Sme1p, Smx3p, and Smx2p) that is part of the spliceosomal U1, U2, U4, and U5 snRNPs; homolog of human Sm D2
YLR022C	-0.716189	6.26733	10.3554	0.00582149	0.0407222	YLR022C	SDO1,guanine nucleotide exchange factor SDO1	Guanine nucleotide exchange factor (GEF) for Ria1p; essential protein involved in ribosome maturation; with Ria1p, promotes release of Tif6p from 60S ribosomal subunits in the cytoplasm so that they can assemble with 40S subunits to generate mature ribosomes; ortholog of the human protein (SBDS) responsible for autosomal recessive Shwachman-Bodian-Diamond Syndrome; highly conserved across archaea…
YIL018W	-0.720081	9.46668	12.7059	0.00287039	0.024828	YIL018W	RPL2B,L2,L2B,L5B,LOT2,RPL5A,YL6,ribosomal 60S subunit protein L2B,rp8	Ribosomal 60S subunit protein L2B; homologous to mammalian ribosomal protein L2 and bacterial L2; RPL2B has a paralog, RPL2A, that arose from the whole genome duplication; expression is upregulated at low temperatures
YDR487C	-0.721466	8.12175	15.9082	0.00121243	0.0134706	YDR487C	RIB3,3,4-dihydroxy-2-butanone-4-phosphate synthase RIB3	3,4-dihydroxy-2-butanone-4-phosphate synthase (DHBP synthase); required for riboflavin biosynthesis from ribulose-5-phosphate, also has an unrelated function in mitochondrial respiration
YNL038W	-0.724302	6.96535	13.7682	0.00213149	0.0198002	YNL038W	GPI15	Protein involved in the synthesis of GlcNAc-PI; GlcNAc-PI is the first intermediate in the synthesis of glycosylphosphatidylinositol (GPI) anchors; homologous to the human PIG-H protein; GlcNAc-PI stands for N-acetylglucosaminyl phosphatidylinositol
YJL097W	-0.72634	7.10766	12.1917	0.00333053	0.0277288	YJL097W	PHS1,enoyl-CoA hydratase PHS1	Essential 3-hydroxyacyl-CoA dehydratase of the ER membrane; involved in elongation of very long-chain fatty acids; evolutionarily conserved, similar to mammalian PTPLA and PTPLB; involved in sphingolipid biosynthesis and protein trafficking
YPL225W	-0.73102	10.1434	12.1945	0.00332783	0.0277288	YPL225W		Protein of unknown function; may interact with ribosomes, based on co-purification experiments; green fluorescent protein (GFP)-fusion protein localizes to the cytoplasm; protein abundance increases in response to DNA replication stress
YPL071C	-0.731923	6.76658	15.0982	0.00149325	0.0156305	YPL071C		Putative protein of unknown function; green fluorescent protein (GFP)-fusion protein localizes to both the cytoplasm and the nucleus
YDR179C	-0.74005	5.4592	9.82025	0.00691114	0.0460583	YDR179C	CSN9	Subunit of the Cop9 signalosome; Cop9 signalosome is required for deneddylation, or removal of the ubiquitin-like protein Rub1p from Cdc53p (cullin); involved in adaptation to pheromone signaling
YDR324C	-0.740327	6.55109	14.1105	0.00194161	0.0183912	YDR324C	UTP4	Subunit of U3-containing 90S preribosome and SSU processome complexes; involved in production of 18S rRNA and assembly of small ribosomal subunit; member of t-Utp subcomplex involved with transcription of 35S rRNA transcript; Small Subunit processome is also known as SSU processome
YJR137C	-0.74168	6.17862	10.6413	0.00532072	0.0383809	YJR137C	MET5,ECM17,sulfite reductase (NADPH) subunit beta	Sulfite reductase beta subunit; involved in amino acid biosynthesis, transcription repressed by methionine
YER044C	-0.742173	11.131	10.2851	0.0059527	0.0412901	YER044C	ERG28,BUD18	Endoplasmic reticulum membrane protein; may facilitate protein-protein interactions between the Erg26p dehydrogenase and the Erg27p 3-ketoreductase and/or tether these enzymes to the ER, also interacts with Erg6p
YDR144C	-0.742416	6.351	11.6797	0.00387439	0.0308351	YDR144C	MKC7,YPS2	GPI-anchored aspartyl protease; member of the yapsin family of proteases involved in cell wall growth and maintenance; shares functions with Yap3p and Kex2p; MKC7 has a paralog, YPS1, that arose from the whole genome duplication
YLR438C-A	-0.742429	9.10794	11.6229	0.00394082	0.0312775	YLR438C-A	LSM3,SMX4,USS2	Lsm (Like Sm) protein; part of heteroheptameric complexes (Lsm2p-7p and either Lsm1p or 8p): cytoplasmic Lsm1p complex involved in mRNA decay; nuclear Lsm8p complex part of U6 snRNP and possibly involved in processing tRNA, snoRNA, and rRNA; protein increases in abundance and relocalizes from nucleus to cytoplasmic foci upon DNA replication stress
YJL184W	-0.744743	6.91463	13.0294	0.00261813	0.0231308	YJL184W	GON7,LDB6,PCC2	Component of the EKC/KEOPS protein complex; EKC/KEOPS complex is required for t6A tRNA modification and telomeric TG1-3 recombination; may have role in transcription; implicated in osmotic stress response; other complex members are Kae1p, Cgi121p, Pcc1p, and Bud32p
YOR078W	-0.746469	7.15423	11.6183	0.00394626	0.0312778	YOR078W	BUD21,UTP16,YOR29-29	Component of small ribosomal subunit (SSU) processosome; this complex contains U3 snoRNA; required at post-transcriptional step for efficient retrotransposition; absence results in decreased Ty1 Gag:GFP protein levels; originally isolated as bud-site selection mutant that displays a random budding pattern
YNL182C	-0.746608	6.84826	14.9602	0.00154815	0.0158884	YNL182C	IPI3	Component of the Rix1 complex and pre-replicative complexes (pre-RCs); required for processing of ITS2 sequences from 35S pre-rRNA; component of the pre-60S ribosomal particle with the dynein-related AAA-type ATPase Mdn1p; required for pre-RC formation and maintenance during DNA replication licensing; highly conserved protein which contains several WD40 motifs; IPI3 is an essential gene; other me…
YML129C	-0.751168	8.2592	12.6463	0.00291982	0.0252178	YML129C	COX14	Mitochondrial cytochrome c oxidase (complex IV) assembly factor; also involved in translational regulation of Cox1p and prevention of Cox1p aggregation before assembly; associates with complex IV assembly intermediates and complex III/complex IV supercomplexes; located in the mitochondrial membrane
YDR316W	-0.751662	5.95126	9.53364	0.0075899	0.049553	YDR316W	OMS1	Protein integral to the mitochondrial membrane; has a conserved methyltransferase motif and is predicted to be an RNA methyltransferase; multicopy suppressor of respiratory defects caused by OXA1 mutations
YDR481C	-0.75219	7.29274	14.5187	0.00173989	0.0171555	YDR481C	PHO8,alkaline phosphatase PHO8,phoH	Repressible vacuolar alkaline phosphatase; regulated by levels of Pi and by Pho4p, Pho9p, Pho80p, Pho81p and Pho85p; dephosphorylates phosphotyrosyl peptides; contributes to NAD+ metabolism by producing nicotinamide riboside from NMN
YDR412W	-0.753839	5.68983	10.7004	0.00522342	0.0379662	YDR412W	RRP17	Component of the pre-60S pre-ribosomal particle; required for cell viability under standard (aerobic) conditions but not under anaerobic conditions; exonuclease required for 5&#8242; end processing of pre-60S ribosomal RNA
YDR399W	-0.757168	9.62847	14.1407	0.0019258	0.0182714	YDR399W	HPT1,BRA6,HGPRTase,HPRT,hypoxanthine phosphoribosyltransferase	Dimeric hypoxanthine-guanine phosphoribosyltransferase; catalyzes the transfer of the phosphoribosyl portion of 5-phosphoribosyl-alpha-1-pyrophosphate to a purine base (either guanine or hypoxanthine) to form pyrophosphate and a purine nucleotide (either guanosine monophosphate or inosine monophosphate); mutations in the human homolog HPRT1 can cause Lesch-Nyhan syndrome and Kelley-Seegmiller syn…
YDR210W	-0.75849	7.51976	11.381	0.00423841	0.0328278	YDR210W		Predicted tail-anchored plasma membrane protein; contains a conserved CYSTM module; related proteins in other organisms may be involved in response to stress; green fluorescent protein (GFP)-fusion protein localizes to the cell periphery
YMR298W	-0.758885	8.30716	10.231	0.00605615	0.0417571	YMR298W	LIP1,sphingosine N-acyltransferase subunit LIP1	Ceramide synthase subunit; single-span ER membrane protein associated with Lag1p and Lac1p and required for ceramide synthase activity, null mutant grows extremely slowly and is defective in ceramide synthesis
YDR120C	-0.763226	5.88559	12.6397	0.00292533	0.0252277	YDR120C	TRM1	tRNA methyltransferase; two forms of protein are made by alternative translation starts; localizes to both nucleus and mitochondrion to produce modified base N2,N2-dimethylguanosine in tRNAs in both compartments; nuclear Trm1p is evenly distributed around inner membrane in WT, but mislocalizes as puncta near ER-nucleus junctions in spindle pole body (SPB) mutants; both Trm1p inner nuclear membran…
YDL008W	-0.764304	6.79206	10.2123	0.00609236	0.0419068	YDL008W	APC11,anaphase promoting complex subunit 11	Catalytic core subunit, Anaphase-Promoting Complex/Cyclosome (APC/C); which is a ubiquitin-protein ligase required for degradation of anaphase inhibitors, including mitotic cyclins, during the metaphase/anaphase transition; contains a RING-H2 domain that is required for activity
YBR009C	-0.765179	10.122	10.6517	0.00530354	0.0383528	YBR009C	HHF1,histone H4	Histone H4; core histone protein required for chromatin assembly and chromosome function; one of two identical histone proteins (see also HHF2); contributes to telomeric silencing; N-terminal domain involved in maintaining genomic integrity
YFR033C	-0.769377	7.68206	11.7506	0.00379332	0.0303992	YFR033C	QCR6,COR3,UCR6,ubiquinol--cytochrome-c reductase subunit 6	Subunit 6 of the ubiquinol cytochrome-c reductase complex; the complex, also known as the cytochrome bc(1) complex or Complex III, is a component of the mitochondrial inner membrane electron transport chain; highly acidic protein; required for maturation of cytochrome c1; may be loosely associated with the complex since it is easily released into the intermembrane space
YFL038C	-0.769567	8.44639	18.2194	0.000690309	0.009024	YFL038C	YPT1,Rab family GTPase YPT1,YP2	Rab family GTPase; involved in the ER-to-Golgi step of the secretory pathway; complex formation with the Rab escort protein Mrs6p is required for prenylation of Ypt1p by protein geranylgeranyltransferase type II (Bet2p-Bet4p); binds to unspliced HAC1 mRNA; regulates unfolded protein response (UPR) by promoting the decay of HAC1 RNA
YIR022W	-0.771814	7.52264	18.6358	0.000626526	0.00841876	YIR022W	SEC11	18kDa catalytic subunit of the Signal Peptidase Complex (SPC); the Signal Peptidase Complex cleaves the signal sequence of proteins targeted to the endoplasmic reticulum; other members are Spc1p, Spc2p, Spc3p, and Sec11p
YOL071W	-0.772058	6.58091	13.097	0.00256867	0.0227322	YOL071W	SDH5,EMI5,succinate dehydrogenase assembly factor SDH5	Protein required for flavinylation of Sdh1p; binds to Sdh1p and promotes FAD cofactor attachment, which is necessary for succinate dehydrogenase (SDH) complex assembly and activity; mutations in human ortholog PGL2 are associated with neuroendocrine tumors (paraganglioma)
YLR179C	-0.772405	6.9882	14.2718	0.00185886	0.0178155	YLR179C		Protein of unknown function with similarity to Tfs1p; transcription is activated by paralogous proteins Yrm1p and Yrr1p along with proteins involved in multidrug resistance; GFP-tagged protein localizes to the cytoplasm and nucleus
YML106W	-0.773347	7.79097	14.5245	0.00173722	0.0171555	YML106W	URA5,PYR5,orotate phosphoribosyltransferase URA5	Major orotate phosphoribosyltransferase (OPRTase) isozyme; catalyzes the fifth enzymatic step in de novo biosynthesis of pyrimidines, converting orotate into orotidine-5'-phosphate; URA5 has a paralog, URA10, that arose from the whole genome duplication
YBR067C	-0.775124	7.80017	10.7992	0.00506535	0.0371416	YBR067C	TIP1	Major cell wall mannoprotein with possible lipase activity; transcription is induced by heat- and cold-shock; member of the Srp1p/Tip1p family of serine-alanine-rich proteins
YDR167W	-0.778711	7.11112	11.1965	0.00448271	0.0341932	YDR167W	TAF10,TAF23,TAF25,TafII25	Subunit (145 kDa) of TFIID and SAGA complexes; involved in RNA polymerase II transcription initiation and in chromatin modification
YKR092C	-0.779259	6.36122	14.5355	0.00173212	0.0171555	YKR092C	SRP40	Nucleolar serine-rich protein; role in preribosome assembly or transport; may function as a chaperone of small nucleolar ribonucleoprotein particles (snoRNPs); immunologically and structurally to rat Nopp140
YJL024C	-0.780368	6.36182	12.1324	0.00338885	0.0280504	YJL024C	APS3,YKS7	Small subunit of the clathrin-associated adaptor complex AP-3; involved in vacuolar protein sorting; related to the sigma subunit of the mammalian clathrin AP-3 complex; suppressor of loss of casein kinase 1 function; protein abundance increases in response to DNA replication stress
YOR045W	-0.78083	8.27231	14.7189	0.00164977	0.0166069	YOR045W	TOM6,ISP6,MOM8B	Component of the TOM (translocase of outer membrane) complex; responsible for recognition and initial import steps for all mitochondrially directed proteins; promotes assembly and stability of the TOM complex
YOL129W	-0.781665	7.52906	14.8277	0.00160303	0.0163645	YOL129W	VPS68	Vacuolar membrane protein of unknown function; involved in vacuolar protein sorting; also detected in the mitochondria
YER002W	-0.782822	7.83085	10.489	0.00558109	0.0395675	YER002W	NOP16	Constituent of 66S pre-ribosomal particles; involved in 60S ribosomal subunit biogenesis
YDL157C	-0.784477	7.52712	10.7002	0.0052238	0.0379662	YDL157C		Putative protein of unknown function; the authentic, non-tagged protein is detected in highly purified mitochondria in high-throughput studies
YJR025C	-0.786771	8.24815	17.194	0.000881495	0.0107002	YJR025C	BNA1,3-hydroxyanthranilate 3,4-dioxygenase,HAD1	3-hydroxyanthranilic acid dioxygenase; required for the de novo biosynthesis of NAD from tryptophan via kynurenine; expression regulated by Hst1p
YDL212W	-0.788482	8.68451	14.3211	0.00183437	0.0177537	YDL212W	SHR3,APF1	Endoplasmic reticulum packaging chaperone; required for incorporation of amino acid permeases into COPII coated vesicles for transport to the cell surface
YLR186W	-0.788609	6.67377	16.0747	0.00116246	0.0130421	YLR186W	EMG1,NEP1	Methyltransferase for rRNA; catalyzes methylation of the pseudouridine residue 1191 of 18S rRNA; member of the SPOUT methyltransferase family; required for maturation of 18S rRNA and for 40S ribosomal subunit production independently of methyltransferase activity; forms homodimers; human ortholog is mutated in Bowen-Conradi syndrome, and the equivalent mutation in yeast affects Emg1p dimerization…
YNL149C	-0.788901	8.7545	15.4001	0.00138071	0.0147463	YNL149C	PGA2	Essential protein required for maturation of Gas1p and Pho8p; involved in protein trafficking; GFP-fusion protein localizes to the ER and YFP-fusion protein to the nuclear envelope-ER network; null mutants have a cell separation defect
YOR004W	-0.791515	6.09016	13.4265	0.0023424	0.0211806	YOR004W	UTP23	Component of the small subunit processome; involved in 40S ribosomal subunit biogenesis; interacts with snR30 and is required for dissociation of snR30 from large pre-ribosomal particles; has homology to PINc domain protein Fcf1p, although the PINc domain of Utp23p is not required for function; essential protein
YDR087C	-0.794052	6.49697	12.8545	0.00275122	0.0239767	YDR087C	RRP1	Essential evolutionarily conserved nucleolar protein; necessary for biogenesis of 60S ribosomal subunits and for processing of pre-rRNAs to mature rRNA; associated with several distinct 66S pre-ribosomal particles
YDR097C	-0.794619	5.90841	11.9237	0.00360345	0.0292837	YDR097C	MSH6,PMS3,PMS6,mismatch repair ATPase MSH6	Protein required for mismatch repair in mitosis and meiosis; forms a complex with Msh2p to repair both single-base & insertion-deletion mispairs; also involved in interstrand cross-link repair; potentially phosphorylated by Cdc28p
YOR145C	-0.794631	7.30337	19.2729	0.000541489	0.00772525	YOR145C	PNO1,DIM2,RRP20	Essential nucleolar protein required for pre-18S rRNA processing; interacts with Dim1p, an 18S rRNA dimethyltransferase, and also with Nob1p, which is involved in proteasome biogenesis; contains a KH domain
YNL135C	-0.794775	9.67321	12.0404	0.00348163	0.0285757	YNL135C	FPR1,FKB1,RBP1,peptidylprolyl isomerase FPR1	Peptidyl-prolyl cis-trans isomerase (PPIase); binds to the drugs FK506 and rapamycin; also binds to the nonhistone chromatin binding protein Hmo1p and may regulate its assembly or function; N-terminally propionylated in vivo
YDR397C	-0.79493	7.11924	17.0131	0.000921137	0.0110495	YDR397C	NCB2,YDR1	Subunit of a heterodimeric NC2 transcription regulator complex; complex binds to TBP and can repress transcription by preventing preinitiation complex assembly or stimulate activated transcription; homologous to human NC2beta; complex also includes Bur6p
YMR074C	-0.797212	8.34668	13.8736	0.00207083	0.0193927	YMR074C		Protein with homology to human PDCD5; PDCD5 is involved in programmed cell death; N-terminal region forms a conserved triple-helix bundle structure; overexpression promotes H2O2-induced apoptosis; YMR074C is not an essential gene; protein abundance increases in response to DNA replication stress
YBR262C	-0.798331	8.22244	11.151	0.00454533	0.0345266	YBR262C	MIC12,AIM5,FMP51,MCS12	Component of the MICOS complex; MICOS (formerly MINOS or MitOS) is a mitochondrial inner membrane complex that extends into the intermembrane space and has a role in the maintenance of crista junctions, inner membrane architecture, and formation of contact sites to the outer membrane
YKL049C	-0.799772	5.74709	12.0994	0.00342182	0.0281871	YKL049C	CSE4,CSL2,centromeric DNA-binding histone H3-like protein CSE4	Centromere protein that resembles histone H3; associated with promoters, accessible chromatin and RNA polymerase II-bound regions; phosphorylated Cse4p associates with centromeres; required for proper kinetochore function; levels regulated by E3 ubiquitin ligase Psh1p; phosphorylation of Cse4p may destabilize defective kinetochores to promote bi-orientation; ubiquitination of N terminus regulates…
YGR187C	-0.800745	5.56905	11.9729	0.00355158	0.0290255	YGR187C	HGH1	Nonessential protein of unknown function; predicted to be involved in ribosome biogenesis; green fluorescent protein (GFP)-fusion protein localizes to the cytoplasm; similar to mammalian BRP16 (Brain protein 16); relative distribution to the nucleus increases upon DNA replication stress
YPR063C	-0.801657	6.77692	11.2609	0.0043956	0.0337288	YPR063C		ER-localized protein of unknown function
YER093C-A	-0.801817	5.8519	10.4906	0.00557827	0.0395675	YER093C-A	AIM11,GEP8	Protein of unknown function; null mutant is viable but shows increased loss of mitochondrial genome and synthetic interaction with prohibitin (phb1); contains an intron; YER093C-A has a paralog, YBL059W, that arose from the whole genome duplication
YGR169C-A	-0.80252	6.27105	10.1056	0.00630349	0.0430515	YGR169C-A	LSO2,YGR169C-C	Putative protein of unknown function; LSO2 has a paralog, LSO1, that arose from the whole genome duplication
YER048W-A	-0.803401	7.6772	9.65065	0.00730396	0.0480664	YER048W-A	ISD11	Cysteine desulfurase (Nfs1p) activator; essential for the formation of the persulfide intermediate at the desulfurase active site during pyridoxal phosphate-dependent desulfuration of cysteine; required for mitochondrial iron-sulfur cluster biosynthesis; exclusive to eukaryotes, implicated as eukaryotic supplement to the bacterium-derived Fe-S cluster (ISC) assembly apparatus; involved in regulat…
YGR021W	-0.803649	6.06821	14.7235	0.00164775	0.0166069	YGR021W	HAH1	Putative protein of unknown function; the authentic, non-tagged protein is detected in highly purified mitochondria in high-throughput studies
YNL030W	-0.803983	10.8121	11.3468	0.00428248	0.0330805	YNL030W	HHF2,histone H4	Histone H4; core histone protein required for chromatin assembly and chromosome function; one of two identical histone proteins (see also HHF1); contributes to telomeric silencing; N-terminal domain involved in maintaining genomic integrity
YJL217W	-0.806639	6.77929	14.7582	0.00163274	0.016493	YJL217W	REE1	Cytoplasmic protein involved in the regulation of enolase (ENO1); mRNA expression is induced by calcium shortage, copper deficiency (via Mac1p) and the presence of galactose (via Gal4p); mRNA expression is also regulated by the cell cycle
YGR060W	-0.806728	8.75525	15.4549	0.00136132	0.0145931	YGR060W	ERG25,methylsterol monooxygenase	C-4 methyl sterol oxidase; catalyzes the first of three steps required to remove two C-4 methyl groups from an intermediate in ergosterol biosynthesis; mutants accumulate the sterol intermediate 4,4-dimethylzymosterol
YML073C	-0.809791	10.7443	13.9589	0.0020232	0.0190719	YML073C	RPL6A,L17A,L6A,L6e,YL16,YL16A,ribosomal 60S subunit protein L6A,rp18	Ribosomal 60S subunit protein L6A; N-terminally acetylated; binds 5.8S rRNA; homologous to mammalian ribosomal protein L6, no bacterial homolog; RPL6A has a paralog, RPL6B, that arose from the whole genome duplication
YPL227C	-0.810418	5.46292	11.3942	0.00422142	0.0327401	YPL227C	ALG5,dolichyl-phosphate beta-glucosyltransferase	UDP-glucose:dolichyl-phosphate glucosyltransferase; involved in asparagine-linked glycosylation in the endoplasmic reticulum
YDR184C	-0.810481	6.0794	9.52144	0.00762045	0.0496344	YDR184C	ATC1,LIC4	Nuclear protein; possibly involved in regulation of cation stress responses and/or in the establishment of bipolar budding pattern; relative distribution to the nucleus decreases upon DNA replication stress
YLR154C	-0.814543	6.6166	16.0149	0.00118011	0.013189	YLR154C	RNH203,Rnh2C	Ribonuclease H2 subunit; required for RNase H2 activity; role in ribonucleotide excision repair; related to human AGS3 that causes Aicardi-Goutieres syndrome
YOL012C	-0.814743	6.76821	11.7901	0.00374906	0.0302812	YOL012C	HTZ1,H2A.F/Z,H2AZ,HTA3,histone H2AZ	Histone variant H2AZ; exchanged for histone H2A in nucleosomes by the SWR1 complex; involved in transcriptional regulation through prevention of the spread of silent heterochromatin; Htz1p-containing nucleosomes facilitate RNA Pol II passage by affecting correct assembly and modification status of RNA Pol II elongation complexes and by favoring efficient nucleosome remodeling
YDR328C	-0.815321	7.14982	13.6607	0.00219542	0.0201033	YDR328C	SKP1,CBF3D,MGO1,SCF ubiquitin ligase subunit SKP1	Evolutionarily conserved kinetochore protein; part of multiple protein complexes, including the SCF ubiquitin ligase complex, the CBF3 complex that binds centromeric DNA, and the RAVE complex that regulates assembly of the V-ATPase; protein abundance increases in response to DNA replication stress
YDL121C	-0.815802	7.92894	14.4231	0.00178488	0.0174501	YDL121C		Putative protein of unknown function; green fluorescent protein (GFP)-fusion protein localizes to the endoplasmic reticulum; YDL121C is not an essential protein
YDL092W	-0.816524	8.67224	18.1299	0.000704976	0.0091536	YDL092W	SRP14	Signal recognition particle (SRP) subunit; interacts with the RNA component of SRP to form the Alu domain, which is the region of SRP responsible for arrest of nascent chain elongation during membrane targeting; homolog of mammalian SRP14
YGL129C	-0.817179	5.79518	11.0206	0.00473064	0.0354982	YGL129C	RSM23,mitochondrial 37S ribosomal protein RSM23	Mitochondrial ribosomal protein of the small subunit; has similarity to mammalian apoptosis mediator proteins; null mutation prevents induction of apoptosis by overproduction of metacaspase Mca1p
YGL123W	-0.818403	10.4295	15.1023	0.00149166	0.0156305	YGL123W	RPS2,RPS4,S2,S4,S5,SUP138,SUP38,SUP44,Ys5,ribosomal 40S subunit protein S2,rp12	Protein component of the small (40S) subunit; essential for control of translational accuracy; phosphorylation by C-terminal domain kinase I (CTDK-I) enhances translational accuracy; methylated on one or more arginine residues by Hmt1p; homologous to mammalian ribosomal protein S2 and bacterial S5
YLR292C	-0.819928	7.36354	13.1066	0.00256177	0.0227322	YLR292C	SEC72,SEC67,SIM2,Sec63 complex subunit SEC72	Non-essential subunit of Sec63 complex; with Sec61 complex, Kar2p/BiP and Lhs1p forms a channel competent for SRP-dependent and post-translational SRP-independent protein targeting and import into the ER; other members are Sec63p, Sec62p, and Sec66p
YBR135W	-0.821224	7.16357	18.6114	0.000630071	0.00844675	YBR135W	CKS1,cyclin-dependent protein kinase regulatory subunit CKS1	Cyclin-dependent protein kinase regulatory subunit and adaptor; interacts with Cdc28p(Cdk1p); required for G1/S and G2/M phase transitions and budding; mediates the phosphorylation and degradation of Sic1p; modulates proteolysis of M-phase targets through interactions with the proteasome; role in transcriptional regulation, recruiting proteasomal subunits to target gene promoters
YFL005W	-0.822231	7.60929	17.3594	0.000846929	0.0104269	YFL005W	SEC4,Rab family GTPase SEC4,SRO6	Rab family GTPase; essential for vesicle-mediated exocytic secretion and autophagy; associates with the exocyst component Sec15p and may regulate polarized delivery of transport vesicles to the exocyst at the plasma membrane
YIL138C	-0.824104	7.19484	15.4351	0.00136828	0.0146406	YIL138C	TPM2,tropomyosin TPM2	Minor isoform of tropomyosin; binds to and stabilizes actin cables and filaments, which direct polarized cell growth and the distribution of several organelles; appears to have distinct and also overlapping functions with Tpm1p; TPM2 has a paralog, TPM1, that arose from the whole genome duplication
YNL213C	-0.82614	6.49344	15.532	0.0013346	0.0144877	YNL213C	RRG9	Protein of unknown function; null mutant lacks mitochondrial DNA and cannot grow on glycerol; the authentic, non-tagged protein is detected in highly purified mitochondria in high-throughput studies
YKR065C	-0.826405	6.49292	10.3677	0.0057989	0.0406221	YKR065C	PAM17,FMP18	Constituent of the TIM23 complex; proposed alternatively to be a component of the import motor (PAM complex) or to interact with and modulate the core TIM23 (Translocase of the Inner mitochondrial Membrane) complex; protein abundance increases in response to DNA replication stress
YDR044W	-0.826543	5.62831	10.9372	0.00485368	0.0361399	YDR044W	HEM13,coproporphyrinogen oxidase	Coproporphyrinogen III oxidase; an oxygen requiring enzyme that catalyzes the sixth step in the heme biosynthetic pathway; transcription is repressed by oxygen and heme (via Rox1p and Hap1p)
YMR202W	-0.826741	8.79337	18.0247	0.000722658	0.0093341	YMR202W	ERG2,C-8 sterol isomerase ERG2,END11	C-8 sterol isomerase; catalyzes the isomerization of the delta-8 double bond to the delta-7 position at an intermediate step in ergosterol biosynthesis
YOL102C	-0.82819	6.16837	14.291	0.00184929	0.0178086	YOL102C	TPT1	tRNA 2'-phosphotransferase that catalyzes final step in tRNA splicing: the transfer of the 2'-PO(4) from the splice junction to NAD(+) to form ADP-ribose 1''-2''cyclic phosphate and nicotinamide
YKR068C	-0.829362	7.32278	21.8409	0.000309345	0.00538553	YKR068C	BET3,TRAPP complex core subunit BET3	Core component of transport protein particle (TRAPP) complexes I-III; TRAPP complexes are related multimeric guanine nucleotide-exchange factors for the GTPase Ypt1, regulating ER-Golgi traffic (TRAPPI), intra-Golgi traffic (TRAPPII), endosome-Golgi traffic (TRAPPII and III) and autophagy (TRAPPIII); hydrophilic homodimeric protein that acts in conjunction with SNARE proteins in targeting and fus…
YHR163W	-0.829487	7.04013	16.4221	0.00106556	0.0121676	YHR163W	SOL3,6-phosphogluconolactonase SOL3	6-phosphogluconolactonase; catalyzes the second step of the pentose phosphate pathway; weak multicopy suppressor of los1-1 mutation; homologous to Sol2p and Sol1p; SOL3 has a paralog, SOL4, that arose from the whole genome duplication
YER056C-A	-0.830108	12.2024	9.67298	0.0072508	0.047885	YER056C-A	RPL34A,L34A,L34e,ribosomal 60S subunit protein L34A	Ribosomal 60S subunit protein L34A; homologous to mammalian ribosomal protein L34, no bacterial homolog; RPL34A has a paralog, RPL34B, that arose from the whole genome duplication
YNR040W	-0.831017	5.62179	13.4788	0.00230867	0.0209411	YNR040W		Putative protein of unknown function; the authentic, non-tagged protein is detected in highly purified mitochondria in high-throughput studies
YNL178W	-0.832758	10.9315	13.9352	0.00203631	0.0191626	YNL178W	RPS3,S3,SUF14,YS3,ribosomal 40S subunit protein S3,rp13	Protein component of the small (40S) ribosomal subunit; has apurinic/apyrimidinic (AP) endonuclease activity; essential for viability; homologous to mammalian ribosomal protein S3 and bacterial S3
YLR009W	-0.833418	7.62237	18.4742	0.000650447	0.00861992	YLR009W	RLP24	Essential protein required for ribosomal large subunit biogenesis; associated with pre-60S ribosomal subunits; stimulates the ATPase activity of Afg2p, which is required for release of Rlp24p from the pre-60S particle; has similarity to Rpl24Ap and Rpl24Bp
YPL218W	-0.836673	8.83133	12.0403	0.00348171	0.0285757	YPL218W	SAR1,Arf family GTPase SAR1	GTPase, GTP-binding protein of the ARF family; component of COPII coat of vesicles; required for transport vesicle formation during ER to Golgi protein transport; lowers membrane rigidity helping in vesicle formation
YML094W	-0.836815	7.79213	19.0116	0.000574672	0.00798187	YML094W	GIM5,PFD5	Subunit of the heterohexameric cochaperone prefoldin complex; prefoldin binds specifically to cytosolic chaperonin and transfers target proteins to it; prefoldin complex also localizes to chromatin of actively transcribed genes in the nucleus and facilitates transcriptional elongation
YER126C	-0.837044	7.02452	19.6474	0.000497674	0.00733562	YER126C	NSA2	Protein constituent of 66S pre-ribosomal particles; contributes to processing of the 27S pre-rRNA
YDR041W	-0.837286	6.36633	18.8566	0.000595442	0.00815276	YDR041W	RSM10,mitochondrial 37S ribosomal protein RSM10	Mitochondrial ribosomal protein of the small subunit; has similarity to E. coli S10 ribosomal protein; essential for viability, unlike most other mitoribosomal proteins
YGL070C	-0.838081	7.0618	15.4608	0.00135928	0.0145931	YGL070C	RPB9,B12.6,DNA-directed RNA polymerase II core subunit RPB9,SHI,SSU73	RNA polymerase II subunit B12.6; contacts DNA; mutations affect transcription start site selection and fidelity of transcription
YGR106C	-0.839054	8.346	15.0334	0.00151873	0.0157544	YGR106C	VOA1	ER protein that functions in assembly of the V0 sector of V-ATPase; functions with other assembly factors; null mutation enhances the vacuolar ATPase (V-ATPase) deficiency of a vma21 mutant impaired in endoplasmic reticulum (ER) retrieval
YLR398C	-0.839945	5.95964	11.1184	0.00459084	0.0347197	YLR398C	SKI2,SKI complex RNA helicase subunit SKI2	Ski complex component and putative RNA helicase; mediates 3'-5' RNA degradation by the cytoplasmic exosome; null mutants have superkiller phenotype of increased viral dsRNAs and are synthetic lethal with mutations in 5'-3' mRNA decay; mutations in the human ortholog, SKIV2L, causes Syndromic diarrhea/Trichohepatoenteric (SD/THE) syndrome
YDR116C	-0.843163	5.72894	10.4487	0.00565236	0.0398771	YDR116C	MRPL1,mitochondrial 54S ribosomal protein MRPL1	Mitochondrial ribosomal protein of the large subunit
YNR003C	-0.843297	5.87179	10.9432	0.00484472	0.0361399	YNR003C	RPC34,C34	RNA polymerase III subunit C34; interacts with TFIIIB70 and is a key determinant in pol III recruitment by the preinitiation complex
YGL135W	-0.843435	8.63934	14.3055	0.00184209	0.0177689	YGL135W	RPL1B,L1,L1B,SSM2,ribosomal 60S subunit protein L1B	Ribosomal 60S subunit protein L1B; N-terminally acetylated; homologous to mammalian ribosomal protein L10A and bacterial L1; RPL1B has a paralog, RPL1A, that arose from the whole genome duplication; rpl1a rpl1b double null mutation is lethal
YDR511W	-0.843619	8.15713	17.9188	0.000740977	0.00947204	YDR511W	SDH7,ACN9	Mitochondrial protein involved in assembly of succinate dehydrogenase; has a role in maturation of the Sdh2p subunit; localized to the mitochondrial intermembrane space; required for acetate utilization and gluconeogenesis; mutation in Drosophila ortholog SDHAF3 causes reduced succinate dehydrogenase activity and neuronal and muscular dysfunction; member of the LYR protein family
YCR020C-A	-0.845192	7.53351	16.62	0.00101451	0.0118348	YCR020C-A	MAK31,LSM9,NAA38,SMX1	Non-catalytic subunit of N-terminal acetyltransferase of the NatC type; required for replication of dsRNA virus; member of the Sm protein family
YOR226C	-0.846344	5.74357	11.951	0.00357457	0.029131	YOR226C	ISU2,NUA2,putative iron-binding protein ISU2	Protein required for synthesis of iron-sulfur proteins; localized to the mitochondrial matrix; performs a scaffolding function in mitochondria during Fe/S cluster assembly; involved in Fe-S cluster assembly for both mitochondrial and cytosolic proteins; isu1 isu2 double mutant is inviable; protein abundance increases in response to DNA replication stress; evolutionarily conserved; ISU2 has a para…
YBR146W	-0.847614	6.61528	14.5192	0.00173967	0.0171555	YBR146W	MRPS9,mitochondrial 37S ribosomal protein MRPS9	Mitochondrial ribosomal protein of the small subunit
YBL003C	-0.849301	9.56505	14.3471	0.00182161	0.0176599	YBL003C	HTA2,H2A2,histone H2A	Histone H2A; core histone protein required for chromatin assembly and chromosome function; one of two nearly identical (see also HTA1) subtypes; DNA damage-dependent phosphorylation by Mec1p facilitates DNA repair; acetylated by Nat4p
YER092W	-0.849776	5.8109	11.4171	0.00419232	0.0326019	YER092W	IES5	Non-essential INO80 chromatin remodeling complex subunit; deletion affects telomere maintenance via recombination
YML063W	-0.849811	10.669	14.9611	0.0015478	0.0158884	YML063W	RPS1B,PLC2,RP10B,S1B,S1e,ribosomal 40S subunit protein S1B,rp10B	Ribosomal protein 10 (rp10) of the small (40S) subunit; homologous to mammalian ribosomal protein S3A, no bacterial homolog; RPS1B has a paralog, RPS1A, that arose from the whole genome duplication
YIL139C	-0.850265	5.81397	15.0391	0.00151649	0.0157544	YIL139C	REV7	Accessory subunit of DNA polymerase zeta; involved in translesion synthesis during post-replication repair; required for mutagenesis induced by DNA damage; involved in double-strand break repair; forms a complex with Rev3p, Pol31p and Pol32p
YMR009W	-0.850934	6.99076	19.116	0.000561146	0.00789686	YMR009W	ADI1,acireductone dioxygenase (Ni2+-requiring)	Acireductone dioxygenease involved in the methionine salvage pathway; ortholog of human MTCBP-1; transcribed as polycistronic mRNA with YMR010W and regulated post-transcriptionally by RNase III (Rnt1p) cleavage; ADI1 mRNA is induced in heat shock conditions
YGR085C	-0.858387	9.05681	13.0965	0.00256908	0.0227322	YGR085C	RPL11B,L11B,L16A,L5,YL22,ribosomal 60S subunit protein L11B,rp39B	Ribosomal 60S subunit protein L11B; expressed at half the level of Rpl11Ap; involved in ribosomal assembly; depletion causes degradation of 60S proteins and RNA; homologous to mammalian ribosomal protein L11 and bacterial L5; RPL11B has a paralog, RPL11A, that arose from the whole genome duplication
YNL284C	-0.862057	6.18335	10.2407	0.00603747	0.0417278	YNL284C	MRPL10,MRPL18,YmL10,YmL18,mitochondrial 54S ribosomal protein YmL10/YmL18	Mitochondrial ribosomal protein of the large subunit; appears as two protein spots (YmL10 and YmL18) on two-dimensional SDS gels
YHR010W	-0.862303	11.9383	10.2892	0.00594495	0.041286	YHR010W	RPL27A,L27A,L27e,RPL27,ribosomal 60S subunit protein L27A	Ribosomal 60S subunit protein L27A; homologous to mammalian ribosomal protein L27, no bacterial homolog; RPL27A has a paralog, RPL27B, that arose from the whole genome duplication
YHR089C	-0.862346	6.84598	19.5414	0.000509646	0.00745502	YHR089C	GAR1,H/ACA snoRNP pseudouridylase subunit GAR1	Protein component of the H/ACA snoRNP pseudouridylase complex; involved in the modification and cleavage of the 18S pre-rRNA
YER071C	-0.863516	6.88466	15.4876	0.0013499	0.0145517	YER071C	TDA2	Protein of unknown function; green fluorescent protein (GFP)-fusion protein localizes to the cytoplasm in a punctate pattern; null mutant is sensitive to expression of the top1-T722A allele
YGR095C	-0.864181	6.40714	15.5266	0.00133644	0.0144877	YGR095C	RRP46	Exosome non-catalytic core component; involved in 3'-5' RNA processing and degradation in both the nucleus and the cytoplasm; has similarity to E. coli RNase PH and to human hRrp46p (EXOSC5)
YOR148C	-0.866826	6.48059	16.2594	0.00110976	0.0125483	YOR148C	SPP2	Essential protein that promotes the first step of splicing; required for the final stages of spliceosome maturation; interacts with Prp2p, which may release Spp2p from the spliceosome following the first cleavage reaction
YKL144C	-0.867065	5.29251	11.604	0.00396314	0.0313256	YKL144C	RPC25,C25,DNA-directed RNA polymerase III subunit RPC25,YKL1	RNA polymerase III subunit C25; required for transcription initiation; forms a heterodimer with Rpc17p; paralog of Rpb7p
YPR062W	-0.868283	7.91961	20.6044	0.000402887	0.00655741	YPR062W	FCY1,cytosine deaminase,yCD	Cytosine deaminase; zinc metalloenzyme that catalyzes the hydrolytic deamination of cytosine to uracil; of biomedical interest because it also catalyzes the deamination of 5-fluorocytosine (5FC) to form anticancer drug 5-fluorouracil (5FU)
YJR067C	-0.868433	7.11628	15.886	0.00121927	0.0134725	YJR067C	YAE1	Protein that forms a complex with Lto1p and Rli1p; essential for growth under standard (aerobic) conditions but not under anaerobic conditions; may have a role in protection of ribosomal assembly and function from damage due to reactive oxygen species
YBR164C	-0.868682	6.54817	14.6491	0.00168057	0.0167709	YBR164C	ARL1,Arf family GTPase ARL1,DLP2	Soluble GTPase with a role in regulation of membrane traffic; regulates potassium influx; role in membrane organization at trans-Golgi network; G protein of the Ras superfamily, similar to ADP-ribosylation factor
YDR510W	-0.868887	8.36885	15.1194	0.00148502	0.0156008	YDR510W	SMT3,SUMO family protein SMT3	Ubiquitin-like protein of the SUMO family; conjugated to lysine residues of target proteins; associates with transcriptionally active genes; regulates chromatid cohesion, chromosome segregation, APC-mediated proteolysis, DNA replication and septin ring dynamics; phosphorylated at Ser2
YOR253W	-0.869555	7.36928	17.229	0.00087404	0.0106544	YOR253W	NAT5,ARD2,NAA50,ROG2	Subunit of protein N-terminal acetyltransferase NatA; NatA is comprised of Nat1p, Ard1p, and Nat5p; N-terminally acetylates many proteins, which influences multiple processes such as the cell cycle, heat-shock resistance, mating, sporulation, and telomeric silencing
YIL052C	-0.870815	12.0643	10.005	0.00651049	0.0438434	YIL052C	RPL34B,L34B,L34e,ribosomal 60S subunit protein L34B	Ribosomal 60S subunit protein L34B; homologous to mammalian ribosomal protein L34, no bacterial homolog; RPL34B has a paralog, RPL34A, that arose from the whole genome duplication
YDR201W	-0.873368	5.87178	13.2013	0.0024945	0.022277	YDR201W	SPC19	Essential subunit of the Dam1 complex (aka DASH complex); complex couples kinetochores to the force produced by MT depolymerization thereby aiding in chromosome segregation; also localized to nuclear side of spindle pole body
YGR150C	-0.876726	5.82901	12.5528	0.00299928	0.0256738	YGR150C	CCM1,DMR1,RRG2	Mitochondrial 15S rRNA-binding protein; required for intron removal of COB and COX1 pre-mRNAs; has separable roles in stabilizing mitochondrial 15S rRNA and in maturation of the COB and COX1 mRNAs; contains pentatricopeptide repeat (PPR) motifs; mutant is respiratory deficient and has defective plasma membrane electron transport
YCR016W	-0.877778	6.01631	13.9586	0.00202338	0.0190719	YCR016W		Putative protein of unknown function; green fluorescent protein (GFP)-fusion protein localizes to the nucleolus and nucleus; predicted to be involved in ribosome biogenesis
YMR244C-A	-0.878058	7.34073	22.3821	0.000276378	0.00503758	YMR244C-A	COA6	Protein involved in cytochrome c oxidase (Complex IV) assembly; involved in delivery of copper to Complex IV; also required for efficient formation of respiratory supercomplexes comprised of Complexes III and IV; localizes to the mitochondrial intermembrane space; ortholog implicated in cardiac defects in zebrafish and human; transcription is induced in response to the DNA-damaging agent MMS; pro…
YBR154C	-0.87926	7.64368	21.6732	0.000320452	0.00549428	YBR154C	RPB5,ABC27,DNA-directed RNA polymerase core subunit RPB5	RNA polymerase subunit ABC27; common to RNA polymerases I, II, and III; contacts DNA and affects transactivation
YNL142W	-0.880739	7.22683	20.3323	0.000427563	0.00680567	YNL142W	MEP2,ammonium permease MEP2	Ammonium permease involved in regulation of pseudohyphal growth; belongs to a ubiquitous family of cytoplasmic membrane proteins that transport only ammonium (NH4+); expression is under the nitrogen catabolite repression regulation
YNL096C	-0.881498	8.28914	11.0935	0.00462603	0.0348036	YNL096C	RPS7B,S7B,S7e,ribosomal 40S subunit protein S7B,rp30	Protein component of the small (40S) ribosomal subunit; interacts with Kti11p; deletion causes hypersensitivity to zymocin; homologous to mammalian ribosomal protein S7, no bacterial homolog; RPS7B has a paralog, RPS7A, that arose from the whole genome duplication; protein abundance increases in response to DNA replication stress
YOR095C	-0.885832	6.45745	16.9459	0.000936371	0.0111538	YOR095C	RKI1,ribose-5-phosphate isomerase RKI1	Ribose-5-phosphate ketol-isomerase; catalyzes the interconversion of ribose 5-phosphate and ribulose 5-phosphate in the pentose phosphate pathway; participates in pyridoxine biosynthesis
YDR139C	-0.888459	7.82806	15.0798	0.00150043	0.0156771	YDR139C	RUB1,NEDD8 family protein RUB1	Ubiquitin-like protein with similarity to mammalian NEDD8; conjugation (neddylation) substrates include the cullins Cdc53p, Rtt101p, and Cul3p; activated by Ula1p and Uba3p (E1 enzyme pair); conjugation mediated by Ubc12p (E2 enzyme)
YGR181W	-0.889154	7.1975	18.5452	0.000639817	0.00855551	YGR181W	TIM13	Mitochondrial intermembrane space protein; forms a complex with Tim8p that delivers a subset of hydrophobic proteins to the TIM22 complex for insertion into the inner membrane
YNR024W	-0.889247	6.45448	12.547	0.00300435	0.0256792	YNR024W	MPP6	Nuclear exosome-associated RNA binding protein; involved in surveillance of pre-rRNAs and pre-mRNAs, and the degradation of cryptic non-coding RNAs (ncRNA); copurifies with ribosomes; relocalizes to the cytosol in response to hypoxia
YBR106W	-0.889587	9.06209	17.3534	0.000848158	0.0104269	YBR106W	PHO88	Probable membrane protein; involved in phosphate transport; role in the maturation of secretory proteins; pho88 pho86 double null mutant exhibits enhanced synthesis of repressible acid phosphatase at high inorganic phosphate concentrations
YHR121W	-0.890212	7.91313	15.4708	0.00135575	0.0145876	YHR121W	LSM12	Protein of unknown function that may function in RNA processing; interacts with Pbp1p and Pbp4p and associates with ribosomes; contains an RNA-binding LSM domain and an AD domain; GFP-fusion protein is induced by the DNA-damaging agent MMS; relative distribution to the nucleus increases upon DNA replication stress
YPL029W	-0.890329	5.16563	10.5925	0.00540263	0.0387782	YPL029W	SUV3,LPB2	ATP-dependent RNA helicase; component of the mitochondrial degradosome along with the RNase Dss1p; the degradosome associates with the ribosome and mediates RNA turnover; also required during splicing of the COX1 AI5_beta intron
YPR143W	-0.89121	5.88658	10.9419	0.00484663	0.0361399	YPR143W	RRP15	Nucleolar protein; constituent of pre-60S ribosomal particles; required for proper processing of the 27S pre-rRNA at the A3 and B1 sites to yield mature 5.8S and 25S rRNAs
YGR275W	-0.893145	6.85493	15.3836	0.00138659	0.0147818	YGR275W	RTT102	Component of both the SWI/SNF and RSC chromatin remodeling complexes; suggested role in chromosome maintenance; possible weak regulator of Ty1 transposition; protein abundance increases in response to DNA replication stress
YJL117W	-0.893406	6.33565	12.0247	0.00349776	0.0286668	YJL117W	PHO86	Endoplasmic reticulum (ER) resident protein; required for ER exit of the high-affinity phosphate transporter Pho84p, specifically required for packaging of Pho84p into COPII vesicles; protein abundance increases in response to DNA replication stress
YAL025C	-0.893497	6.33664	17.3932	0.000840058	0.010416	YAL025C	MAK16,ribosome biosynthesis protein MAK16	Essential nuclear protein; constituent of 66S pre-ribosomal particles; required for maturation of 25S and 5.8S rRNAs; required for maintenance of M1 satellite double-stranded RNA of the L-A virus
YDR471W	-0.894365	11.5909	14.9603	0.00154811	0.0158884	YDR471W	RPL27B,L27B,L27e,ribosomal 60S subunit protein L27B	Ribosomal 60S subunit protein L27B; homologous to mammalian ribosomal protein L27, no bacterial homolog; RPL27B has a paralog, RPL27A, that arose from the whole genome duplication
YLR325C	-0.896019	12.3464	10.1842	0.00614714	0.0421331	YLR325C	RPL38,L38,L38e,ribosomal 60S subunit protein L38	Ribosomal 60S subunit protein L38; homologous to mammalian ribosomal protein L38, no bacterial homolog
YER007C-A	-0.896296	7.10797	12.3266	0.00320212	0.0269942	YER007C-A	TMA20,RBF20	Protein of unknown function that associates with ribosomes; has a putative RNA binding domain; interacts with Tma22p; null mutant exhibits translation defects; has homology to human oncogene MCT-1; protein abundance increases in response to DNA replication stress
YCR073C	-0.89776	5.97064	13.6343	0.00221146	0.020218	YCR073C	SSK22,mitogen-activated protein kinase kinase kinase SSK22	MAP kinase kinase kinase of HOG1 mitogen-activated signaling pathway; functionally redundant with Ssk2p; interacts with and is activated by Ssk1p; phosphorylates Pbs2p; SSK22 has a paralog, SSK2, that arose from the whole genome duplication
YML078W	-0.899207	7.66956	17.034	0.000916449	0.0110495	YML078W	CPR3,CYP3,peptidylprolyl isomerase CPR3	Mitochondrial peptidyl-prolyl cis-trans isomerase (cyclophilin); catalyzes the cis-trans isomerization of peptide bonds N-terminal to proline residues; involved in protein refolding after import into mitochondria
YLR367W	-0.903296	10.5535	16.9381	0.000938172	0.0111538	YLR367W	RPS22B,S22B,S24B,S8,YS22,ribosomal 40S subunit protein S22B,rp50	Protein component of the small (40S) ribosomal subunit; homologous to mammalian ribosomal protein S15A and bacterial S8; RPS22B has a paralog, RPS22A, that arose from the whole genome duplication
YMR236W	-0.903792	6.96272	10.2054	0.00610577	0.0419491	YMR236W	TAF9,TAF17,TATA-binding protein-associated factor TAF9,TafII17	Subunit (17 kDa) of TFIID and SAGA complexes; involved in RNA polymerase II transcription initiation and in chromatin modification, similar to histone H3
YBR210W	-0.90427	6.783	16.5847	0.00102342	0.01188	YBR210W	ERV15	Protein involved in export of proteins from the endoplasmic reticulum; ERV15 has a paralog, ERV14, that arose from the whole genome duplication
YOR122C	-0.905355	10.4297	17.7289	0.000775156	0.00982712	YOR122C	PFY1,CLS5,PRF1,profilin	Profilin; binds actin, phosphatidylinositol 4,5-bisphosphate, and polyproline regions; involved in cytoskeleton organization; required for normal timing of actin polymerization in response to thermal stress; protein abundance increases in response to DNA replication stress; highly conserved protein; human PFN1 (profilin 1) complements temperature sensitive pfy1 mutants, PFN1 mutations are a rare …
YDR361C	-0.906681	5.37213	10.4532	0.00564439	0.0398771	YDR361C	BCP1	Essential protein involved in nuclear export of Mss4p; Mss4p is a lipid kinase that generates phosphatidylinositol 4,5-biphosphate and plays a role in actin cytoskeleton organization and vesicular transport
YPL038W	-0.907281	5.88808	10.3486	0.00583403	0.0407606	YPL038W	MET31	Zinc-finger DNA-binding transcription factor; targets strong transcriptional activator Met4p to promoters of sulfur metabolic genes; involved in transcriptional regulation of the methionine biosynthetic genes; feedforward loop controlling expression of MET32 and the lack of such a loop for MET31 may account for the differential actions of Met31p and Met32p; MET31 has a paralog, MET32, that arose …
YKL196C	-0.908045	7.7274	18.9804	0.000578784	0.0080197	YKL196C	YKT6,palmitoyltransferase YKT6	Vesicle membrane protein (v-SNARE) with acyltransferase activity; involved in trafficking to and within the Golgi, endocytic trafficking to the vacuole, and vacuolar fusion; membrane localization due to prenylation at the carboxy-terminus
YBR120C	-0.908115	8.10479	20.846	0.000382322	0.00629361	YBR120C	CBP6	Mitochondrial protein required for translation of the COB mRNA; forms a complex with Cbp3p that binds to mt ribosomes near the polypeptide tunnel exit and promotes efficient translation of the COB mRNA; Cbp3p-Cbp6p complex also interacts with newly synthesized cytochrome b (Cobp) and Cbp4p to promote assembly of Cobp into the cytochrome bc1 complex; Cbp3p-Cbp6p complex is sequestered if assembly …
YNR036C	-0.910268	6.61711	19.7315	0.00048839	0.00732426	YNR036C	MRPS12,putative mitochondrial 37S ribosomal protein MRPS12	Mitochondrial protein; may interact with ribosomes based on co-purification experiments; similar to E. coli and human mitochondrial S12 ribosomal proteins
YJL213W	-0.910574	5.36901	10.0937	0.00632758	0.0431381	YJL213W		Protein of unknown function that may interact with ribosomes; periodically expressed during the yeast metabolic cycle; phosphorylated in vitro by the mitotic exit network (MEN) kinase complex, Dbf2p/Mob1p
YLR074C	-0.91059	6.9998	15.4931	0.001348	0.0145517	YLR074C	BUD20	C2H2-type zinc finger protein required for ribosome assembly; shuttling factor which associates with pre-60S particles in the nucleus, accompanying them to the cytoplasm; cytoplasmic dissociation of Bud20p requires Drg1p; N-terminus harbors a nuclear localization signal (NLS) and a nuclear export signal (NES); cytoplasmic Bud20p is reimported by Kap123-dependent pathway; involved in bud-site sele…
YNL024C-A	-0.912761	8.09018	15.3212	0.00140917	0.0149948	YNL024C-A	KSH1	Essential protein suggested to function early in the secretory pathway; inviability is suppressed by overexpression of Golgi protein Tvp23p; ortholog of human Kish
YPR082C	-0.913967	7.07342	19.9371	0.000466537	0.00720706	YPR082C	DIB1,SNU16	17-kDa component of the U4/U6aU5 tri-snRNP; plays an essential role in pre-mRNA splicing, orthologue of hDIM1, the human U5-specific 15-kDa protein
YNL110C	-0.917853	7.93131	16.5553	0.00103089	0.0118869	YNL110C	NOP15	Constituent of 66S pre-ribosomal particles; involved in 60S ribosomal subunit biogenesis; localizes to both nucleolus and cytoplasm
YHR005C-A	-0.918477	11.8076	13.8096	0.00210743	0.0196716	YHR005C-A	TIM10,MRS11,protein transporter TIM10	Essential protein of the mitochondrial intermembrane space; forms a complex with Tim9p (TIM10 complex) that delivers hydrophobic proteins to the TIM22 complex for insertion into the inner membrane
YJR014W	-0.919466	7.08601	20.1467	0.000445379	0.00700168	YJR014W	TMA22,RBF22	Protein of unknown function; associates with ribosomes and has a putative RNA binding domain; interacts with Tma20p; similar to human GRAP and human DRP1, which interacts with human Tma20p homolog MCT-1; protein abundance increases in response to DNA replication stress
YJL122W	-0.921337	7.68172	19.0735	0.000566602	0.00791454	YJL122W	ALB1	Shuttling pre-60S factor; involved in the biogenesis of ribosomal large subunit; interacts directly with Arx1p; responsible for Tif6p recycling defects in absence of Rei1p
YPL092W	-0.927824	5.18793	11.1624	0.00452959	0.0344822	YPL092W	SSU1,LPG16	Plasma membrane sulfite pump involved in sulfite metabolism; required for efficient sulfite efflux; major facilitator superfamily protein
YNL122C	-0.928257	8.34614	23.2775	0.000230232	0.00434732	YNL122C		Putative protein of unknown function; green fluorescent protein (GFP)-fusion protein localizes to mitochondria; YNL122C is not an essential gene
YCL058W-A	-0.928731	6.37887	15.755	0.00126055	0.0137944	YCL058W-A	ADF1	Transcriptional repressor encoded by the FYV5 antisense strand; negatively regulates transcription of FYV5 by binding to the promoter on the sense strand
YJR082C	-0.929494	7.49279	17.0104	0.000921751	0.0110495	YJR082C	EAF6	Subunit of the NuA4 acetyltransferase complex; this complex acetylates histone H4 and NuA3 acetyltransferase complex that acetylates histone H3
YLR344W	-0.929823	10.7627	13.7033	0.00216983	0.0199742	YLR344W	RPL26A,L24,L26A,L33A,YL33,ribosomal 60S subunit protein L26A	Ribosomal 60S subunit protein L26A; binds to 5.8S rRNA; non-essential even when paralog is also deleted; deletion has minimal affections on ribosome biosynthesis; homologous to mammalian ribosomal protein L26 and bacterial L24; RPL26A has a paralog, RPL26B, that arose from the whole genome duplication
YGL054C	-0.930777	8.12355	14.2512	0.00186921	0.0178223	YGL054C	ERV14	COPII-coated vesicle protein; involved in vesicle formation and incorporation of specific secretory cargo; required for the delivery of bud-site selection protein Axl2p to cell surface; related to Drosophila cornichon; ERV14 has a paralog, ERV15, that arose from the whole genome duplication
YBR192W	-0.930843	5.70531	10.5624	0.00545384	0.0389824	YBR192W	RIM2,PYT1	Mitochondrial pyrimidine nucleotide transporter; imports pyrimidine nucleoside triphosphates and exports pyrimidine nucleoside monophosphates; member of the mitochondrial carrier family
YER183C	-0.931127	5.31545	11.074	0.00465373	0.0349665	YER183C	FAU1,5-formyltetrahydrofolate cyclo-ligase	5,10-methenyltetrahydrofolate synthetase; involved in folic acid biosynthesis
YMR286W	-0.934006	8.61204	18.1123	0.000707891	0.00917085	YMR286W	MRPL33,YmL33,mitochondrial 54S ribosomal protein YmL33	Mitochondrial ribosomal protein of the large subunit
YNL111C	-0.935324	9.78662	16.3567	0.00108308	0.0122947	YNL111C	CYB5	Cytochrome b5; involved in the sterol and lipid biosynthesis pathways; acts as an electron donor to support sterol C5-6 desaturation
YLR048W	-0.937107	9.57341	18.6929	0.00061832	0.00838651	YLR048W	RPS0B,NAB1B,S0B,S2,YST2,ribosomal 40S subunit protein S0B	Protein component of the small (40S) ribosomal subunit; RPS0B has a paralog, RPS0A, that arose from the whole genome duplication; required for maturation of 18S rRNA along with Rps0Ap; deletion of either RPS0 gene reduces growth rate, deletion of both genes is lethal; homologous to human ribosomal protein SA and bacterial S2
YKL137W	-0.939762	7.68891	27.0374	0.000111982	0.00261956	YKL137W	CMC1	Copper-binding protein of the mitochondrial intermembrane space; evolutionarily conserved; may be involved in delivering copper from the matrix to the cytochrome c oxidase complex; contains a twin CX9C motif
YGR214W	-0.942885	9.91548	19.48	0.000516741	0.00750487	YGR214W	RPS0A,NAB1,NAB1A,S0A,S2,YST1,ribosomal 40S subunit protein S0A	Ribosomal 40S subunit protein S0A; required for maturation of 18S rRNA along with Rps0Bp; deletion of either RPS0 gene reduces growth rate, deletion of both genes is lethal; homologous to human ribosomal protein SA and bacterial S2; RPS0A has a paralog, RPS0B, that arose from the whole genome duplication;
YGR208W	-0.943202	5.40362	11.7447	0.00380004	0.0304108	YGR208W	SER2,phosphoserine phosphatase	Phosphoserine phosphatase of the phosphoglycerate pathway; involved in serine and glycine biosynthesis, expression is regulated by the available nitrogen source
YMR138W	-0.945121	5.42382	11.4014	0.00421225	0.0327129	YMR138W	CIN4,Arf family GTPase CIN4,GTP1,UGX1	GTP-binding protein involved in beta-tubulin (Tub2p) folding; isolated as mutant with increased chromosome loss and sensitivity to benomyl; regulated by the GTPase-activating protein, Cin2p, the human retinitis pigmentosa 2 (RP2) homolog
YPL178W	-0.945599	7.27771	19.3186	0.00053592	0.00768374	YPL178W	CBC2,CBP20,MUD13,SAE1	Small subunit of the heterodimeric cap binding complex with Sto1p; interacts with Npl3p, possibly to package mRNA for export from the nucleus; may have a role in telomere maintenance; contains an RNA-binding motif
YOR305W	-0.946334	6.19272	14.6582	0.00167652	0.0167594	YOR305W	RRG7	Protein of unknown function; green fluorescent protein (GFP)-fusion protein localizes to the mitochondrion; deletion confers sensitivity to 4-(N-(S-glutathionylacetyl)amino) phenylarsenoxide (GSAO); YOR305W is not an essential gene
YOR312C	-0.946836	12.063	11.9139	0.00361393	0.0292865	YOR312C	RPL20B,L18B,L20B,L20e,RPL18A1,ribosomal 60S subunit protein L20B	Ribosomal 60S subunit protein L20B; homologous to mammalian ribosomal protein L18A, no bacterial homolog; RPL20B has a paralog, RPL20A, that arose from the whole genome duplication
YLL045C	-0.947394	9.91134	22.9795	0.000244542	0.0045727	YLL045C	RPL8B,KRB1,L4B,L8B,L8e,SCL41,YL5,ribosomal 60S subunit protein L8B,rp6	Ribosomal 60S subunit protein L8B; required for processing of 27SA3 pre-rRNA to 27SB pre-rRNA during assembly of large ribosomal subunit; depletion leads to a turnover of pre-rRNA; L8 binds to Domain I of 25S and 5.8 S rRNAs; mutation results in decreased amounts of free 60S subunits; homologous to mammalian ribosomal protein L7A, no bacterial homolog; RPL8B has a paralog, RPL8A, that arose from …
YBL092W	-0.947662	13.2492	9.86322	0.0068155	0.0456324	YBL092W	RPL32,L32,L32e,ribosomal 60S subunit protein L32	Ribosomal 60S subunit protein L32; overexpression disrupts telomeric silencing; homologous to mammalian ribosomal protein L32, no bacterial homolog
YGL076C	-0.948682	8.95717	19.8495	0.00047571	0.00727406	YGL076C	RPL7A,L30,L6A,L7A,YL8,ribosomal 60S subunit protein L7A,rp11	Ribosomal 60S subunit protein L7A; required for processing of 27SA3 pre-rRNA to 27SB pre-rRNA during assembly of large ribosomal subunit; depletion leads to a turnover of pre-rRNA; contains a conserved C-terminal Nucleic acid Binding Domain (NDB2); binds to Domain II of 25S and 5.8S rRNAs; homologous to mammalian ribosomal protein L7 and bacterial L30; RPL7A has a paralog, RPL7B, that arose from …
YLR029C	-0.949981	11.2922	15.8609	0.00122705	0.0135303	YLR029C	RPL15A,L13A,L15A,L15e,RPL10A,YL10,ribosomal 60S subunit protein L15A,rp15R	Ribosomal 60S subunit protein L15A; binds to 5.8 S rRNA; homologous to mammalian ribosomal protein L15, no bacterial homolog; RPL15A has a paralog, RPL15B, that arose from the whole genome duplication
YNL310C	-0.9528	5.60952	16.3616	0.00108177	0.0122947	YNL310C	ZIM17,FMP28,HEP1,TIM15	Protein co-chaperone with a zinc finger motif; essential for protein import into mitochondria; may act with Pam18p to facilitate recognition and folding of imported proteins by Ssc1p (mtHSP70) in the mitochondrial matrix; required for the maintenance of Ssc1p solubility and assists in the functional interaction of Ssc1p with substrate proteins
YPL081W	-0.953097	7.09675	23.3563	0.000226611	0.00430526	YPL081W	RPS9A,S13,S4,S9A,YS11,ribosomal 40S subunit protein S9A,rp21	Protein component of the small (40S) ribosomal subunit; homologous to mammalian ribosomal protein S9 and bacterial S4; RPS9A has a paralog, RPS9B, that arose from the whole genome duplication
YEL020W-A	-0.955094	10.2272	17.7148	0.000777748	0.00983332	YEL020W-A	TIM9,protein transporter TIM9	Essential protein of the mitochondrial intermembrane space; forms a complex with Tim10p (TIM10 complex) that delivers hydrophobic proteins to the TIM22 complex for insertion into the inner membrane
YHR085W	-0.956836	5.41089	14.7753	0.00162535	0.016493	YHR085W	IPI1	Component of the Rix1 complex and possibly pre-replicative complexes; required for processing of ITS2 sequences from 35S pre-rRNA; component of the pre-60S ribosomal particle with the dynein-related AAA-type ATPase Mdn1p; required for pre-replicative complex (pre-RC) formation and maintenance during DNA replication licensing; relocalizes to the cytosol in response to hypoxia; essential gene
YMR188C	-0.958626	7.33998	18.0184	0.000723724	0.0093341	YMR188C	MRPS17,mitochondrial 37S ribosomal protein MRPS17	Mitochondrial ribosomal protein of the small subunit
YDL082W	-0.959076	9.26077	22.3307	0.000279333	0.00505952	YDL082W	RPL13A,L13A,L13e,ribosomal 60S subunit protein L13A	Ribosomal 60S subunit protein L13A; not essential for viability; homologous to mammalian ribosomal protein L13, no bacterial homolog; RPL13A has a paralog, RPL13B, that arose from the whole genome duplication
YOL143C	-0.959563	7.36259	17.1966	0.000880932	0.0107002	YOL143C	RIB4,lumazine synthase RIB4	Lumazine synthase (DMRL synthase); catalyzes synthesis of immediate precursor to riboflavin; DMRL synthase stands for 6,7-dimethyl-8-ribityllumazine synthase
YHR193C	-0.961926	10.4338	19.2227	0.00054769	0.00779446	YHR193C	EGD2	Alpha subunit of the nascent polypeptide-associated complex (NAC); involved in protein sorting and translocation; associated with cytoplasmic ribosomes
YBR185C	-0.963129	5.57443	15.901	0.00121464	0.0134706	YBR185C	MBA1	Membrane-associated mitochondrial ribosome receptor; forms a complex with Mdm38p that may facilitate recruitment of mRNA-specific translational activators to ribosomes; possible role in protein export from the matrix to inner membrane
YGR034W	-0.963726	12.2577	13.3648	0.00238299	0.0214804	YGR034W	RPL26B,L24,L26B,L33B,YL33,ribosomal 60S subunit protein L26B	Ribosomal 60S subunit protein L26B; binds to 5.8S rRNA; non-essential even when paralog is also deleted; deletion has minimal affections on ribosome biosynthesis; homologous to mammalian ribosomal protein L26 and bacterial L24; RPL26B has a paralog, RPL26A, that arose from the whole genome duplication
YFR001W	-0.965118	8.09935	20.6864	0.000395765	0.0064597	YFR001W	LOC1	Nuclear protein involved in asymmetric localization of ASH1 mRNA; binds double-stranded RNA in vitro; constituent of 66S pre-ribosomal particles; required at post-transcriptional step for efficient retrotransposition; absence results in decreased Ty1 Gag:GFP protein levels; relocalizes from nucleus to cytoplasm upon DNA replication stress
YCR003W	-0.966506	7.61241	16.5139	0.00104153	0.0119404	YCR003W	MRPL32,YmL32,mitochondrial 54S ribosomal protein YmL32	Mitochondrial ribosomal protein of the large subunit; protein abundance increases in response to DNA replication stress
YBR252W	-0.966577	7.04646	18.4969	0.000647038	0.00859445	YBR252W	DUT1,bifunctional dITP/dUTP diphosphatase	deoxyuridine triphosphate diphosphatase (dUTPase); catalyzes hydrolysis of dUTP to dUMP and PPi, thereby preventing incorporation of uracil into DNA during replication; critical for the maintenance of genetic stability; also has diphosphatase activity on deoxyinosine triphosphate
YBL107C	-0.967539	7.46764	18.9111	0.00058805	0.00810919	YBL107C	MIX23,MIC23	Mitochondrial intermembrane space protein of unknown function; imported via the MIA import machinery; contains an unusual twin cysteine motif (CX13C CX14C)
YMR233W	-0.967991	5.4783	11.9829	0.00354104	0.0289804	YMR233W	TRI1	Non-essential sumoylated protein of unknown function; similar to components of human SWI/SNF complex including SMRD3; green fluorescent protein (GFP)-fusion protein localizes to the cytoplasm, nucleus and nucleolus; TRI1 has a paralog, UAF30, that arose from the whole genome duplication
YOL077C	-0.968062	7.10221	25.8468	0.000139626	0.00305591	YOL077C	BRX1	Nucleolar protein; constituent of 66S pre-ribosomal particles; depletion leads to defects in rRNA processing and a block in the assembly of large ribosomal subunits; possesses a sigma(70)-like RNA-binding motif
YER057C	-0.970732	9.07573	19.1889	0.000551913	0.00782928	YER057C	HMF1,HIG1	Member of the p14.5 protein family; functionally complements Mmf1p function when targeted to mitochondria; heat shock inducible; high-dosage growth inhibitor; forms a homotrimer in vitro; HMF1 has a paralog, MMF1, that arose from the whole genome duplication
YOL005C	-0.971231	6.99552	27.76	9.82592e-05	0.00242625	YOL005C	RPB11,B12.5,DNA-directed RNA polymerase II core subunit RPB11	RNA polymerase II subunit B12.5; part of central core; similar to Rpc19p and bacterial alpha subunit
YGR215W	-0.972995	8.73868	25.1284	0.000160034	0.00339955	YGR215W	RSM27,mitochondrial 37S ribosomal protein RSM27	Mitochondrial ribosomal protein of the small subunit
YMR193W	-0.974083	5.93056	17.0224	0.000919049	0.0110495	YMR193W	MRPL24,MRPL14,YmL14,YmL24,mitochondrial 54S ribosomal protein YmL24/YmL14	Mitochondrial ribosomal protein of the large subunit; two mitochondrial ribosomal proteins, YmL14 and YmL24, have been assigned to the same gene
YFR011C	-0.977779	7.27571	15.012	0.00152726	0.0158145	YFR011C	MIC19,AIM13,MCS19	Component of the MICOS complex; MICOS (formerly MINOS or MitOS) is a mitochondrial inner membrane complex that extends into the intermembrane space and has a role in the maintenance of crista junctions, inner membrane architecture, and formation of contact sites to the outer membrane; Mic19p is peripheral to the inner membrane
YKL058W	-0.978	7.48899	22.3444	0.000278541	0.00505952	YKL058W	TOA2,TFIIA subunit gamma	TFIIA small subunit; involved in transcriptional activation, acts as antirepressor or as coactivator; required, along with Toa1p, for ribosomal protein gene transcription in vivo; homologous to smallest subunit of human and Drosophila TFIIA; protein abundance increases in response to DNA replication stress
YBR233W-A	-0.978853	6.40204	14.4471	0.0017735	0.0173977	YBR233W-A	DAD3	Essential subunit of the Dam1 complex (aka DASH complex); complex couples kinetochores to the force produced by MT depolymerization thereby aiding in chromosome segregation; is transferred to the kinetochore prior to mitosis
YFL004W	-0.982345	6.7857	10.8039	0.0050581	0.0371356	YFL004W	VTC2,PHM1	Subunit of vacuolar transporter chaperone (VTC) complex; involved in membrane trafficking, vacuolar polyphosphate accumulation, microautophagy and non-autophagic vacuolar fusion; VTC2 has a paralog, VTC3, that arose from the whole genome duplication
YGL242C	-0.982906	6.06431	11.2255	0.00444315	0.0339583	YGL242C		Protein of unknown function; N-terminally propionylated in vivo; deletion mutant is viable
YML108W	-0.983298	6.35461	15.2219	0.0014459	0.0153011	YML108W		Protein of unknown function; structure defines a new subfamily of the split beta-alpha-beta sandwiches; green fluorescent protein (GFP)-fusion protein localizes to the cytoplasm and nucleus; YML108W is not an essential gene; relative distribution to the nucleus increases upon DNA replication stress
YHR066W	-0.983385	5.70531	17.5875	0.000801765	0.0100056	YHR066W	SSF1	Constituent of 66S pre-ribosomal particles; required for ribosomal large subunit maturation; functionally redundant with Ssf2p; member of the Brix family; SSF1 has a paralog, SSF2, that arose from the whole genome duplication
YHR181W	-0.983782	6.17264	17.9048	0.000743423	0.00948233	YHR181W	SVP26,ERV26	Integral membrane protein of the early Golgi apparatus and ER; involved in COP II vesicle transport; may also function to promote retention of proteins in the early Golgi compartment
YDL192W	-0.985931	8.83327	23.9184	0.000202572	0.00405003	YDL192W	ARF1,Arf family GTPase ARF1	ADP-ribosylation factor; GTPase of the Ras superfamily involved in regulation of coated vesicle formation in intracellular trafficking within the Golgi; ARF1 has a paralog, ARF2, that arose from the whole genome duplication
YEL066W	-0.987631	5.67092	16.5148	0.00104129	0.0119404	YEL066W	HPA3	D-Amino acid N-acetyltransferase that detoxifies D-amino acids; catalyzes N-acetylation of D-amino acids through ordered bi-bi mechanism in which acetyl-CoA is first substrate bound and CoA is last product liberated; acetylates histones and polyamines, also autoacetylates
YPL239W	-0.989398	7.00773	27.0403	0.000111921	0.00261956	YPL239W	YAR1	Ankyrin-repeat containing, nucleocytoplasmic shuttling chaperone; prevents aggregation of Rps3p in the cytoplasm, associates with free Rps3p in the cytoplasm and delivers it to the 90S in the nucleus; required for 40S ribosomal subunit export, biogenesis and adaptation to osmotic and oxidative stress; expression repressed by heat shock
YER050C	-0.99117	8.72218	21.4333	0.000337139	0.00570283	YER050C	RSM18,mitochondrial 37S ribosomal protein RSM18	Mitochondrial ribosomal protein of the small subunit; has similarity to E. coli S18 ribosomal protein
YDR454C	-0.993162	8.42241	28.3217	8.89052e-05	0.00227298	YDR454C	GUK1,PUR5,guanylate kinase	Guanylate kinase; converts GMP to GDP; required for growth and mannose outer chain elongation of cell wall N-linked glycoproteins
YKL053C-A	-0.995965	8.11097	20.5001	0.000412146	0.00663337	YKL053C-A	MDM35	Mitochondrial intermembrane space protein; mutation affects mitochondrial distribution and morphology; contains twin cysteine-x9-cysteine motifs; protein abundance increases in response to DNA replication stress
YOR159C	-1.00081	6.56703	11.4439	0.00415853	0.0324404	YOR159C	SME1,Sm E,SmE	Core Sm protein Sm E; part of heteroheptameric complex (with Smb1p, Smd1p, Smd2p, Smd3p, Smx3p, and Smx2p) that is part of the spliceosomal U1, U2, U4, and U5 snRNPs; homolog of human Sm E
YIL093C	-1.00107	6.35802	25.9987	0.0001357	0.00300412	YIL093C	RSM25,mitochondrial 37S ribosomal protein RSM25	Mitochondrial ribosomal protein of the small subunit
YGL030W	-1.00245	12.3968	12.1278	0.00339343	0.0280504	YGL030W	RPL30,L30,L30e,L32,YL38,ribosomal 60S subunit protein L30,rp73	Ribosomal 60S subunit protein L30; involved in pre-rRNA processing in the nucleolus; autoregulates splicing of its transcript; homologous to mammalian ribosomal protein L30, no bacterial homolog
YGL224C	-1.00258	5.78221	13.2426	0.00246575	0.0220885	YGL224C	SDT1,SSM1	Pyrimidine nucleotidase; responsible for production of nicotinamide riboside and nicotinic acid riboside; overexpression suppresses the 6-AU sensitivity of transcription elongation factor S-II, as well as resistance to other pyrimidine derivatives; SDT1 has a paralog, PHM8, that arose from the whole genome duplication
YOL040C	-1.00296	10.6549	17.6291	0.000793818	0.00992788	YOL040C	RPS15,RPS21,S15,S19,S21,ribosomal 40S subunit protein S15,rp52	Protein component of the small (40S) ribosomal subunit; homologous to mammalian ribosomal protein S15 and bacterial S19
YCR090C	-1.00504	7.49063	23.1456	0.000236445	0.0044501	YCR090C		Putative protein of unknown function; green fluorescent protein (GFP)-fusion protein localizes to the cytoplasm and nucleus; YCR090C is not an essential gene
YGR271C-A	-1.00564	7.41109	11.2494	0.00441093	0.0338015	YGR271C-A	EFG1,YGR272C	Essential protein required for maturation of 18S rRNA; null mutant is sensitive to hydroxyurea and is delayed in recovering from alpha-factor arrest; green fluorescent protein (GFP)-fusion protein localizes to the nucleolus
YNL177C	-1.00777	6.33721	22.0546	0.000295821	0.00527548	YNL177C	MRPL22,YmL22,mitochondrial 54S ribosomal protein YmL22	Mitochondrial ribosomal protein of the large subunit
YBR022W	-1.00791	6.19443	15.1741	0.00146399	0.0154642	YBR022W	POA1	Phosphatase that is highly specific for ADP-ribose 1''-phosphate; a tRNA splicing metabolite; may have a role in regulation of tRNA splicing
YGR277C	-1.0087	5.48446	14.2777	0.0018559	0.0178155	YGR277C	CAB4,putative pantetheine-phosphate adenylyltransferase	Subunit of the CoA-Synthesizing Protein Complex (CoA-SPC); subunits of this complex are: Cab2p, Cab3p, Cab4p, Cab5p, Sis2p and Vhs3p; probable pantetheine-phosphate adenylyltransferase (PPAT); PPAT catalyzes the fourth step in the biosynthesis of coenzyme A from pantothenate; null mutant lethality is complemented by E. coli coaD (encoding PPAT); widely conserved
YMR143W	-1.00987	11.9948	12.4431	0.00309581	0.0262666	YMR143W	RPS16A,S16A,S9,ribosomal 40S subunit protein S16A,rp61R	Protein component of the small (40S) ribosomal subunit; homologous to mammalian ribosomal protein S16 and bacterial S9; RPS16A has a paralog, RPS16B, that arose from the whole genome duplication
YHR143W-A	-1.01186	9.86073	13.5726	0.00224943	0.0204863	YHR143W-A	RPC10,ABC10-alpha,DNA-directed RNA polymerase core subunit RPB12,RPB12	RNA polymerase subunit ABC10-alpha, found in RNA pol I, II, and III; relocalizes from nucleolus to cytoplasm upon DNA replication stress
YLR066W	-1.01927	7.64635	20.5846	0.000404621	0.00656714	YLR066W	SPC3	Subunit of signal peptidase complex; complex catalyzes cleavage of N-terminal signal sequences of proteins targeted to the secretory pathway; homologous to mammalian SPC22/23; other members of the complex are Spc1p, Spc2p, and Sec11p
YKL006W	-1.02007	9.51596	21.1621	0.000357198	0.00599968	YKL006W	RPL14A,L14A,L14e,ribosomal 60S subunit protein L14A	Ribosomal 60S subunit protein L14A; N-terminally acetylated; homologous to mammalian ribosomal protein L14, no bacterial homolog; RPL14A has a paralog, RPL14B, that arose from the whole genome duplication
YPR060C	-1.02049	5.68565	16.663	0.00100378	0.0117644	YPR060C	ARO7,HGS1,OSM2,TYR7,chorismate mutase ARO7	Chorismate mutase; catalyzes the conversion of chorismate to prephenate to initiate the tyrosine/phenylalanine-specific branch of aromatic amino acid biosynthesis
YIL127C	-1.02195	7.52565	18.6808	0.000620042	0.00839017	YIL127C	RRT14	Putative protein of unknown function; identified in a screen for mutants with decreased levels of rDNA transcription; green fluorescent protein (GFP)-fusion protein localizes to the nucleolus; predicted to be involved in ribosome biogenesis
YJR133W	-1.02362	6.19324	19.9816	0.000461944	0.00717232	YJR133W	XPT1,xanthine phosphoribosyltransferase	Xanthine-guanine phosphoribosyl transferase; required for xanthine utilization and for optimal utilization of guanine
YML022W	-1.02506	7.389	27.9002	9.58231e-05	0.00238978	YML022W	APT1,adenine phosphoribosyltransferase APT1	Adenine phosphoribosyltransferase; catalyzes the formation of AMP from adenine and 5-phosphoribosylpyrophosphate; involved in the salvage pathway of purine nucleotide biosynthesis; APT1 has a paralog, APT2, that arose from the whole genome duplication
YKL068W-A	-1.02529	6.60321	12.5393	0.00301102	0.0256982	YKL068W-A		Putative protein of unknown function; identified by homology to Ashbya gossypii
YDL136W	-1.02697	7.08891	17.9631	0.000733248	0.00940877	YDL136W	RPL35B,L29,L35B,SOS2,ribosomal 60S subunit protein L35B	Ribosomal 60S subunit protein L35B; homologous to mammalian ribosomal protein L35 and bacterial L29; RPL35B has a paralog, RPL35A, that arose from the whole genome duplication
YLL009C	-1.03098	9.46194	10.91	0.00489468	0.0363515	YLL009C	COX17,copper metallochaperone COX17	Copper metallochaperone that transfers copper to Sco1p and Cox11p; eventual delivery to cytochrome c oxidase; contains twin cysteine-x9-cysteine motifs
YHL001W	-1.03169	8.83078	22.8183	0.000252701	0.00471002	YHL001W	RPL14B,L14B,L14e,ribosomal 60S subunit protein L14B	Ribosomal 60S subunit protein L14B; homologous to mammalian ribosomal protein L14, no bacterial homolog; RPL14B has a paralog, RPL14A, that arose from the whole genome duplication; protein abundance increases in response to DNA replication stress
RUF20	-1.03331	5.45938	10.73	0.00517555	0.0377104	RUF20	RUF20	RNA of Unknown Function
YOR020C	-1.03433	10.9896	22.4344	0.000273414	0.00499932	YOR020C	HSP10,CPN10	Mitochondrial matrix co-chaperonin; inhibits the ATPase activity of Hsp60p, a mitochondrial chaperonin; involved in protein folding and sorting in the mitochondria; 10 kD heat shock protein with similarity to E. coli groES
YDL004W	-1.03575	7.55123	22.1359	0.000290855	0.00521858	YDL004W	ATP16,F1F0 ATP synthase subunit delta	Delta subunit of the central stalk of mitochondrial F1F0 ATP synthase; F1F0 ATP synthase is a large, evolutionarily conserved enzyme complex required for ATP synthesis; F1 translationally regulates ATP6 and ATP8 expression to achieve a balanced output of ATP synthase genes encoded in nucleus and mitochondria; phosphorylated
YLR051C	-1.03614	6.8727	11.5196	0.00406487	0.0319984	YLR051C	FCF2	Nucleolar protein involved in the early steps of 35S rRNA processing; interacts with Faf1p; member of a transcriptionally co-regulated set of genes called the RRB regulon; essential gene
YBL036C	-1.03776	6.77336	20.9682	0.000372381	0.00621856	YBL036C		Putative non-specific single-domain racemase; based on structural similarity; binds pyridoxal 5'-phosphate; expression of GFP-fusion protein induced in response to the DNA-damaging agent MMS
YLR068W	-1.03848	6.89791	19.0839	0.000565266	0.00791454	YLR068W	FYV7	Essential protein required for maturation of 18S rRNA; required for survival upon exposure to K1 killer toxin
YLR312W-A	-1.04002	6.47253	15.064	0.00150666	0.0156855	YLR312W-A	MRPL15,YmL15,mitochondrial 54S ribosomal protein YmL15	Mitochondrial ribosomal protein of the large subunit
YNL244C	-1.04089	11.6083	17.0937	0.000903234	0.0109411	YNL244C	SUI1,MOF2,RFR1,translation initiation factor eIF1	Translation initiation factor eIF1; component of a complex involved in recognition of the initiator codon; modulates translation accuracy at the initiation phase
YDR364C	-1.04165	5.12622	12.1626	0.003359	0.0278855	YDR364C	CDC40,PRP17,SLT15,SLU4	Pre-mRNA splicing factor; important for catalytic step II of pre-mRNA splicing and plays a role in cell cycle progression; required for DNA synthesis during mitosis and meiosis; has WD repeats
YNL191W	-1.04286	4.98615	9.63477	0.00734204	0.048262	YNL191W	DUG3,glutamine amidotransferase subunit DUG3	Component of glutamine amidotransferase (GATase II); forms a complex with Dug2p to degrade glutathione (GSH) and other peptides containing a gamma-glu-X bond in an alternative pathway to GSH degradation by gamma-glutamyl transpeptidase (Ecm38p)
YER009W	-1.04328	10.5372	20.3407	0.000426779	0.00680567	YER009W	NTF2	Nuclear envelope protein; interacts with GDP-bound Gsp1p and with proteins of the nuclear pore to transport Gsp1p into the nucleus where it is an essential player in nucleocytoplasmic transport
YBR109C	-1.04757	8.05413	25.203	0.000157765	0.00337617	YBR109C	CMD1,CaM,calmodulin	Calmodulin; Ca++ binding protein that regulates Ca++ independent processes (mitosis, bud growth, actin organization, endocytosis, etc.) and Ca++ dependent processes (stress-activated pathways), targets include Nuf1p, Myo2p and calcineurin
YPL037C	-1.04759	10.203	22.3014	0.000281029	0.00507433	YPL037C	EGD1	Subunit beta1 of the nascent polypeptide-associated complex (NAC); involved in protein targeting, associated with cytoplasmic ribosomes; enhances DNA binding of the Gal4p activator; homolog of human BTF3b; EGD1 has a paralog, BTT1, that arose from the whole genome duplication
YOR369C	-1.05164	11.9641	16.9292	0.000940218	0.0111552	YOR369C	RPS12,S12,S12e,ribosomal 40S subunit protein S12	Protein component of the small (40S) ribosomal subunit; homologous to mammalian ribosomal protein S12, no bacterial homolog
YLR285W	-1.05253	6.12683	13.7252	0.00215677	0.0199709	YLR285W	NNT1	S-adenosylmethionine-dependent methyltransferase; has a role in rDNA silencing and in lifespan determination
YPR102C	-1.05265	9.7334	15.9913	0.00118719	0.0132425	YPR102C	RPL11A,L11A,L16B,L5,YL22,ribosomal 60S subunit protein L11A,rp39A	Ribosomal 60S subunit protein L11A; expressed at twice the level of Rpl11Bp; involved in ribosomal assembly; depletion causes degradation of 60S proteins and RNA; homologous to mammalian ribosomal protein L11 and bacterial L5; RPL11A has a paralog, RPL11B, that arose from the whole genome duplication
YMR242C	-1.05449	11.8867	13.7304	0.00215373	0.0199709	YMR242C	RPL20A,L18A,L20A,L20e,RPL18A2,ribosomal 60S subunit protein L20A	Ribosomal 60S subunit protein L20A; homologous to mammalian ribosomal protein L18A, no bacterial homolog; RPL20A has a paralog, RPL20B, that arose from the whole genome duplication
YGR076C	-1.05496	7.23673	18.1899	0.000695101	0.00906613	YGR076C	MRPL25,AFO1,YMR26,YmL25,mitochondrial 54S ribosomal protein YmL25	Mitochondrial ribosomal protein of the large subunit; mutation confers increased replicative lifespan
YKR094C	-1.05501	12.0709	12.5198	0.00302793	0.0257664	YKR094C	RPL40B,CEP52B,L40B,L40e,UB12,UBI2,ubiquitin-ribosomal 60S subunit protein L40B fusion protein	Ubiquitin-ribosomal 60S subunit protein L40B fusion protein; cleaved to yield ubiquitin and ribosomal protein L40B; ubiquitin may facilitate assembly of the ribosomal protein into ribosomes; homologous to mammalian ribosomal protein L40, no bacterial homolog; RPL40B has a paralog, RPL40A, that arose from the whole genome duplication
YDL219W	-1.05646	6.16909	21.4275	0.000337551	0.00570283	YDL219W	DTD1	D-Tyr-tRNA(Tyr) deacylase; functions in protein translation, may affect nonsense suppression via alteration of the protein synthesis machinery; ubiquitous among eukaryotes
YBR091C	-1.06233	7.11558	19.0698	0.000567085	0.00791454	YBR091C	TIM12,MRS5	Essential protein of the inner mitochondrial membrane; peripherally localized; component of the TIM22 complex, which is a twin-pore translocase that mediates insertion of numerous multispanning inner membrane proteins
YIR024C	-1.06536	5.62567	11.4185	0.00419054	0.0326019	YIR024C	INA22,GIF1	F1F0 ATP synthase peripheral stalk assembly factor; subunit of the matrix-exposed inner mitochondrial membrane localized INA complex (Ina22p-Ina17p) involved in assembly of the F1F0 peripheral stalk; co-purifies with Aim43p, ATP synthase subunits, and cytochrome bc1 complex assembly factors; interacts with Arh1p, a mitochondrial oxidoreductase; deletion mutant has a respiratory growth defect
YEL034W	-1.0666	10.3761	17.691	0.000782184	0.00984632	YEL034W	HYP2,TIF51A,eIF-5A,eIF5A,translation elongation factor eIF-5A	Translation elongation factor eIF-5A; required for translation of proteins containing polyproline stretches, including Bni1p, and this leads to a requirement for mating projection formation; structural homolog of bacterial EF-P; undergoes an essential hypusination modification; HYP2 has a paralog, ANB1, that arose from the whole genome duplication
YER074W	-1.06686	10.8963	19.7065	0.000491131	0.00732426	YER074W	RPS24A,RPS24EA,S24A,S24e,ribosomal 40S subunit protein S24A	Protein component of the small (40S) ribosomal subunit; homologous to mammalian ribosomal protein S24, no bacterial homolog; RPS24A has a paralog, RPS24B, that arose from the whole genome duplication
YGL031C	-1.06885	11.9199	18.6388	0.00062609	0.00841876	YGL031C	RPL24A,L24A,L24e,L30A,RPL30A,YL21,ribosomal 60S subunit protein L24A,rp29	Ribosomal 60S subunit protein L24A; not essential for translation but may be required for normal translation rate; homologous to mammalian ribosomal protein L24, no bacterial homolog; RPL24A has a paralog, RPL24B, that arose from the whole genome duplication
YDR441C	-1.06896	5.78832	22.1932	0.000287409	0.00517336	YDR441C	APT2,adenine phosphoribosyltransferase APT2	Potential adenine phosphoribosyltransferase; encodes a protein with similarity to adenine phosphoribosyltransferase, but artificially expressed protein exhibits no enzymatic activity; APT2 has a paralog, APT1, that arose from the whole genome duplication
YAL046C	-1.06908	6.26624	19.1115	0.000561718	0.00789686	YAL046C	AIM1	Protein involved in mitochondrial function or organization; null mutant displays elevated frequency of mitochondrial genome loss
YOR271C	-1.07144	6.96797	31.5593	5.12219e-05	0.00156593	YOR271C	FSF1	Putative protein; predicted to be an alpha-isopropylmalate carrier; belongs to the sideroblastic-associated protein family; non-tagged protein is detected in purified mitochondria; likely to play a role in iron homeostasis
YBL072C	-1.07172	8.69328	19.4819	0.000516518	0.00750487	YBL072C	RPS8A,S14A,S8A,S8e,YS9,ribosomal 40S subunit protein S8A,rp19	Protein component of the small (40S) ribosomal subunit; homologous to mammalian ribosomal protein S8, no bacterial homolog; RPS8A has a paralog, RPS8B, that arose from the whole genome duplication
YLR448W	-1.07198	9.11426	29.9211	6.73551e-05	0.00188921	YLR448W	RPL6B,L17B,L6B,L6e,YL16,ribosomal 60S subunit protein L6B,rp18	Ribosomal 60S subunit protein L6B; binds 5.8S rRNA; homologous to mammalian ribosomal protein L6, no bacterial homolog; RPL6B has a paralog, RPL6A, that arose from the whole genome duplication
YJR057W	-1.0724	6.43791	14.3146	0.0018376	0.0177553	YJR057W	CDC8,bifunctional thymidylate/uridylate kinase	Thymidylate and uridylate kinase; functions in de novo biosynthesis of pyrimidine deoxyribonucleotides; converts dTMP to dTDP and dUMP to dUTP; essential for mitotic and meiotic DNA replication; homologous to S. pombe Tmp1p
YKR079C	-1.07357	5.4756	17.7267	0.000775557	0.00982712	YKR079C	TRZ1	tRNA 3'-end processing endonuclease tRNase Z; also localized to mitochondria and interacts genetically with Rex2 exonuclease; homolog of the human candidate prostate cancer susceptibility gene ELAC2
YMR142C	-1.07373	10.6521	20.0628	0.00045371	0.00706614	YMR142C	RPL13B,L13B,L13e,ribosomal 60S subunit protein L13B	Ribosomal 60S subunit protein L13B; not essential for viability; homologous to mammalian ribosomal protein L13, no bacterial homolog; RPL13B has a paralog, RPL13A, that arose from the whole genome duplication
YPL098C	-1.07508	6.74123	18.283	0.00068011	0.00893108	YPL098C	MGR2	Subunit of the TIM23 translocase complex; acts to couple Tim21p with the core Tim23 translocase; absolutely required for mitochondrial import of presequence-containing proteins at elevated temperature; required for viability of cells lacking the mitochondrial genome (petite-negative phenotype)
YOL127W	-1.07583	12.9435	14.0736	0.00196112	0.0185456	YOL127W	RPL25,L23,L25,YL25,ribosomal 60S subunit protein L25,rpl6L	Ribosomal 60S subunit protein L25; primary rRNA-binding ribosomal protein component of large ribosomal subunit; binds to 25S rRNA via a conserved C-terminal motif; homologous to mammalian ribosomal protein L23A and bacterial L23
YPL234C	-1.07635	7.52064	27.232	0.000108082	0.00259128	YPL234C	VMA11,CLS9,H(+)-transporting V0 sector ATPase subunit c',TFP3	Vacuolar ATPase V0 domain subunit c'; involved in proton transport activity; hydrophobic integral membrane protein (proteolipid) containing four transmembrane segments; N and C termini are in the vacuolar lumen
YMR260C	-1.07753	10.2103	18.8104	0.000601801	0.00822034	YMR260C	TIF11	Translation initiation factor eIF1A; essential protein that forms a complex with Sui1p (eIF1) and the 40S ribosomal subunit and scans for the start codon; C-terminus associates with Fun12p (eIF5B); N terminus interacts with eIF2 and eIF3
YLR333C	-1.08052	10.947	14.4104	0.00179099	0.0174803	YLR333C	RPS25B,S25B,S25e,S31B,YS23,ribosomal 40S subunit protein S25B,rp45	Protein component of the small (40S) ribosomal subunit; homologous to mammalian ribosomal protein S25, no bacterial homolog; RPS25B has a paralog, RPS25A, that arose from the whole genome duplication
YOR294W	-1.08347	6.87724	29.4589	7.29024e-05	0.00199865	YOR294W	RRS1	Essential protein that binds ribosomal protein L11; required for nuclear export of the 60S pre-ribosomal subunit during ribosome biogenesis; localizes to the nucleolus and in foci along nuclear periphery; cooperates with Ebp2p and Mps3p to mediate telomere clustering by binding Sir4p, but is not involved in telomere tethering; mouse homolog shows altered expression in Huntington's disease model m…
YER131W	-1.087	12.453	14.8088	0.00161106	0.0164175	YER131W	RPS26B,S26B,S26e,ribosomal 40S subunit protein S26B	Protein component of the small (40S) ribosomal subunit; homologous to mammalian ribosomal protein S26, no bacterial homolog; RPS26B has a paralog, RPS26A, that arose from the whole genome duplication
YBL059C-A	-1.09363	8.13009	21.8243	0.000310422	0.00538553	YBL059C-A	CMC2	Protein involved in respiratory chain complex assembly or maintenance; protein of the mitochondrial intermembrane space; contains twin Cx9C motifs that can form coiled coil-helix-coiled-coil helix fold
YML024W	-1.09457	11.8761	14.2649	0.0018623	0.0178155	YML024W	RPS17A,RP51A,RPL51A,S17A,S17e,ribosomal 40S subunit protein S17A,rp51A	Ribosomal protein 51 (rp51) of the small (40s) subunit; homologous to mammalian ribosomal protein S17, no bacterial homolog; RPS17A has a paralog, RPS17B, that arose from the whole genome duplication
YDR462W	-1.09871	5.49417	21.0693	0.000364374	0.00610247	YDR462W	MRPL28,YmL28,mitochondrial 54S ribosomal protein YmL28	Mitochondrial ribosomal protein of the large subunit; protein abundance increases in response to DNA replication stress
YIL098C	-1.10413	7.02906	24.5032	0.000180589	0.00371332	YIL098C	FMC1	Mitochondrial matrix protein; required for assembly or stability at high temperature of the F1 sector of mitochondrial F1F0 ATP synthase; null mutant temperature sensitive growth on glycerol is suppressed by multicopy expression of Odc1p
YOL121C	-1.10509	10.7442	21.8791	0.000306875	0.00538553	YOL121C	RPS19A,S16aA,S19A,S19e,YS16A,ribosomal 40S subunit protein S19A,rp55a	Protein component of the small (40S) ribosomal subunit; required for assembly and maturation of pre-40 S particles; homologous to mammalian ribosomal protein S19, no bacterial homolog; mutations in human RPS19 are associated with Diamond Blackfan anemia; RPS19A has a paralog, RPS19B, that arose from the whole genome duplication
YDL213C	-1.10727	6.97114	32.2092	4.60761e-05	0.00143133	YDL213C	NOP6	rRNA-binding protein required for 40S ribosomal subunit biogenesis; contains an RNA recognition motif (RRM); hydrophilin essential to overcome the stress of the desiccation-rehydration process; NOP6 may be a fungal-specific gene as no homologs have been yet identified in higher eukaryotes
YJL190C	-1.10848	13.1521	12.886	0.00272665	0.023845	YJL190C	RPS22A,RPS24,S22A,S24A,S8,YS22,ribosomal 40S subunit protein S22A,rp50	Protein component of the small (40S) ribosomal subunit; homologous to mammalian ribosomal protein S15A and bacterial S8; RPS22A has a paralog, RPS22B, that arose from the whole genome duplication
YGR020C	-1.1085	10.3479	23.656	0.000213415	0.00412411	YGR020C	VMA7,H(+)-transporting V1 sector ATPase subunit F	Subunit F of the V1 peripheral membrane domain of V-ATPase; part of the electrogenic proton pump found throughout the endomembrane system; required for the V1 domain to assemble onto the vacuolar membrane; the V1 peripheral membrane domain of vacuolar H+-ATPase (V-ATPase) has eight subunits
YOR096W	-1.10953	11.4403	18.5255	0.000642751	0.00855718	YOR096W	RPS7A,RPS30,S7A,S7e,ribosomal 40S subunit protein S7A,rp30	Protein component of the small (40S) ribosomal subunit; interacts with Kti11p; deletion causes hypersensitivity to zymocin; homologous to mammalian ribosomal protein S7, no bacterial homolog; RPS7A has a paralog, RPS7B, that arose from the whole genome duplication
YDL202W	-1.11152	5.74364	18.8612	0.000594817	0.00815276	YDL202W	MRPL11,YmL11,mitochondrial 54S ribosomal protein YmL11	Mitochondrial ribosomal protein of the large subunit; localizes to vacuole in response to H2O2
YNL131W	-1.11229	6.76923	32.5187	4.38346e-05	0.0013954	YNL131W	TOM22,MAS17,MAS22,MOM22	Component of the TOM (Translocase of Outer Membrane) complex; responsible for initial import of mitochondrially directed proteins; mediates interaction between TOM and TIM complexes and acts as a receptor for precursor proteins
YEL027W	-1.11423	8.86909	27.0738	0.00011124	0.00261956	YEL027W	VMA3,CLS7,CUP5,GEF2,H(+)-transporting V0 sector ATPase subunit c	Proteolipid subunit c of the V0 domain of vacuolar H(+)-ATPase; dicyclohexylcarbodiimide binding subunit; required for vacuolar acidification and important for copper and iron metal ion homeostasis
YJR034W	-1.11754	7.15521	32.5018	4.39533e-05	0.0013954	YJR034W	PET191	Protein required for assembly of cytochrome c oxidase; exists as an oligomer; described as both an integral mitochondrial inner membrane protein facing the intermembrane space (IMS) and as a soluble IMS protein; contains a twin Cx9C motif; imported into the IMS via the MIA import machinery
YKR006C	-1.11911	7.44529	28.3318	8.87454e-05	0.00227298	YKR006C	MRPL13,YK105,YmL13,mitochondrial 54S ribosomal protein YmL13	Mitochondrial ribosomal protein of the large subunit; not essential for mitochondrial translation
YOR276W	-1.12086	9.98421	16.9984	0.000924442	0.0110589	YOR276W	CAF20,CAF2,CAP20,p20	Phosphoprotein of the mRNA cap-binding complex; involved in translational control; repressor of cap-dependent translation initiation; competes with eIF4G for binding to eIF4E
YKL009W	-1.12121	8.61481	33.0898	4.00151e-05	0.00134184	YKL009W	MRT4	Protein involved in mRNA turnover and ribosome assembly; required at post-transcriptional step for efficient retrotransposition; localizes to the nucleolus
YPL047W	-1.12232	5.48634	10.9306	0.00486358	0.036167	YPL047W	SGF11	Integral subunit of SAGA histone acetyltransferase complex; regulates transcription of a subset of SAGA-regulated genes, required for the Ubp8p association with SAGA and for H2B deubiquitylation
YPL249C-A	-1.12602	11.0393	23.8189	0.000206607	0.00406047	YPL249C-A	RPL36B,L36B,L36e,L39,YL39,ribosomal 60S subunit protein L36B	Ribosomal 60S subunit protein L36B; binds to 5.8 S rRNA; homologous to mammalian ribosomal protein L36, no bacterial homolog; RPL36B has a paralog, RPL36A, that arose from the whole genome duplication
YAL003W	-1.12937	9.84586	29.6798	7.01888e-05	0.0019527	YAL003W	EFB1,EF-1beta,TEF5,eEF1Balpha,translation elongation factor 1 subunit beta	Translation elongation factor 1 beta; stimulates nucleotide exchange to regenerate EF-1 alpha-GTP for the next elongation cycle; part of the EF-1 complex, which facilitates binding of aminoacyl-tRNA to the ribosomal A site
YIL157C	-1.13223	6.57929	24.5365	0.000179423	0.00370251	YIL157C	COA1,FMP35	Mitochondrial inner membrane protein; required for assembly of the cytochrome c oxidase complex (complex IV); interacts with complex IV assembly factor Shy1p during the early stages of assembly
YHR091C	-1.13244	5.37368	14.2277	0.00188109	0.017906	YHR091C	MSR1,arginine--tRNA ligase MSR1	Mitochondrial arginyl-tRNA synthetase; mutations in human ortholog are associated with pontocerebellar hypoplasia type 6; MSR1 has a paralog, YDR341C, that arose from the whole genome duplication
YKL180W	-1.13308	9.92724	26.6715	0.000119753	0.00277361	YKL180W	RPL17A,L17A,L20A,L22,RPL17,YL17,ribosomal 60S subunit protein L17A	Ribosomal 60S subunit protein L17A; copurifies with the Dam1 complex (aka DASH complex); homologous to mammalian ribosomal protein L17 and bacterial L22; RPL17A has a paralog, RPL17B, that arose from the whole genome duplication; protein abundance increases in response to DNA replication stress
YLR441C	-1.13315	10.51	29.3052	7.48609e-05	0.00199899	YLR441C	RPS1A,RP10A,S1A,S1e,ribosomal 40S subunit protein S1A,rp10A	Ribosomal protein 10 (rp10) of the small (40S) subunit; homologous to mammalian ribosomal protein S3A, no bacterial homolog; RPS1A has a paralog, RPS1B, that arose from the whole genome duplication
YDL045W-A	-1.13643	8.18015	30.889	5.72237e-05	0.00166989	YDL045W-A	MRP10,YmS-T,mitochondrial 37S ribosomal protein YmS-T	Mitochondrial ribosomal protein of the small subunit; contains twin cysteine-x9-cysteine motifs; oxidized by Mia40p during import into mitochondria
YML077W	-1.13959	7.22595	22.1215	0.000291727	0.00521858	YML077W	BET5	Core component of transport protein particle (TRAPP) complexes I-III; TRAPP complexes are related multimeric guanine nucleotide-exchange factors for the GTPase Ypt1p, regulating ER-Golgi traffic (TRAPPI), intra-Golgi traffic (TRAPPII), endosome-Golgi traffic (TRAPPII and III) and autophagy (TRAPPIII)
YJL191W	-1.14228	8.76314	26.5724	0.000121963	0.00279643	YJL191W	RPS14B,CRY2,S11,S14B,ribosomal 40S subunit protein S14B,rp59B	Protein component of the small (40S) ribosomal subunit; required for ribosome assembly and 20S pre-rRNA processing; mutations confer cryptopleurine resistance; homologous to mammalian ribosomal protein S14 and bacterial S11; RPS14B has a paralog, RPS14A, that arose from the whole genome duplication
YLR221C	-1.14385	5.61362	20.4137	0.000420007	0.00672243	YLR221C	RSA3	Protein with a likely role in ribosomal maturation; required for accumulation of wild-type levels of large (60S) ribosomal subunits; binds to the helicase Dbp6p in pre-60S ribosomal particles in the nucleolus
YKL167C	-1.14516	7.65106	18.942	0.000583899	0.00807121	YKL167C	MRP49,mitochondrial 54S ribosomal protein MRP49	Mitochondrial ribosomal protein of the large subunit; not essential for mitochondrial translation
YDR450W	-1.14845	12.0842	17.2325	0.000873299	0.0106544	YDR450W	RPS18A,S13,S18A,ribosomal 40S subunit protein S18A	Protein component of the small (40S) ribosomal subunit; homologous to mammalian ribosomal protein S18 and bacterial S13; RPS18A has a paralog, RPS18B, that arose from the whole genome duplication; protein increases in abundance and relocalizes from cytoplasm to nuclear foci upon DNA replication stress
YIL014C-A	-1.14981	5.80004	19.7093	0.000490829	0.00732426	YIL014C-A	YIL015C-A	Putative protein of unknown function
YOR283W	-1.15086	6.41012	18.4253	0.000657891	0.00869861	YOR283W	phosphoglycerate mutase	Phosphatase with a broad substrate specificity; has some similarity to GPM1/YKL152C, a phosphoglycerate mutase; YOR283W is not an essential gene
YER117W	-1.15271	11.6768	19.4293	0.000522673	0.00754143	YER117W	RPL23B,L14,L17aB,L23B,YL32,ribosomal 60S subunit protein L23B	Ribosomal 60S subunit protein L23B; homologous to mammalian ribosomal protein L23 and bacterial L14; RPL23B has a paralog, RPL23A, that arose from the whole genome duplication
YPL183W-A	-1.15617	7.53545	13.8977	0.00205726	0.0193282	YPL183W-A	RTC6,GON5,TAE4,putative mitochondrial 54S ribosomal protein RTC6	Protein involved in translation; mutants have defects in biogenesis of nuclear ribosomes; sequence similar to prokaryotic ribosomal protein L36, may be a mitochondrial ribosomal protein; protein abundance increases in response to DNA replication stress
YNR046W	-1.15683	7.76955	17.0452	0.000913947	0.0110477	YNR046W	TRM112	Protein involved in methylation of tRNA, rRNA, and translation factors; also involved in ribosome biogenesis; subunit of tRNA methyltransferase (MTase) complexes in combination with Trm9p and Trm11p; interacts with and stabilizes 18S rRNA methyltransferase Bud23p; subunit of complex with Mtq2p that methylates Sup45p (eRF1) in the ternary complex eRF1-eRF3-GTP; relative distribution to the nucleus…
YAL059W	-1.15988	6.93191	34.5871	3.16732e-05	0.00115828	YAL059W	ECM1	Pre-ribosomal factor involved in 60S ribosomal protein subunit export; associates with the pre-60S particle; shuttles between the nucleus and cytoplasm
YGR220C	-1.16028	6.02134	23.8769	0.000204246	0.00405544	YGR220C	MRPL9,YmL9,mitochondrial 54S ribosomal protein YmL9	Mitochondrial ribosomal protein of the large subunit
YGL064C	-1.16091	4.81837	10.3312	0.0058664	0.0408879	YGL064C	MRH4	Mitochondrial ATP-dependent RNA helicase of the DEAD-box family; required for assembly of the large subunit of mitochondrial ribosomes; binds to the large subunit rRNA, 21S_rRNA; localizes to the matrix face of the mitochondrial inner membrane and associates with the large subunit precursor and with mature ribosomes
YOR210W	-1.16302	8.09688	20.1853	0.000441606	0.00699069	YOR210W	RPB10,ABC10-beta,DNA-directed RNA polymerase core subunit RPB10	RNA polymerase subunit ABC10-beta; common to RNA polymerases I, II, and III
YBR191W	-1.16867	11.0762	23.8802	0.00020411	0.00405544	YBR191W	RPL21A,L21A,L21e,URP1,ribosomal 60S subunit protein L21A	Ribosomal 60S subunit protein L21A; homologous to mammalian ribosomal protein L21, no bacterial homolog; RPL21A has a paralog, RPL21B, that arose from the whole genome duplication
YNL153C	-1.17087	7.67909	18.6436	0.0006254	0.00841876	YNL153C	GIM3,PFD4	Subunit of the heterohexameric cochaperone prefoldin complex; prefoldin binds specifically to cytosolic chaperonin and transfers target proteins to it; prefoldin complex also localizes to chromatin of actively transcribed genes in the nucleus and facilitates transcriptional elongation
YPL051W	-1.17395	5.78461	19.9712	0.00046301	0.00717232	YPL051W	ARL3,Arf family GTPase ARL3	ARF-like small GTPase of the RAS superfamily; required for recruitment of Arl1p, a GTPase that regulates membrane traffic, to the Golgi apparatus; NatC-catalyzed N-terminal acetylation regulates Golgi membrane association mediated by interaction with membrane receptor, Sys1p; similar to ADP-ribosylation factor and orthologous to mammalian ARFRP1
YGL103W	-1.17862	12.4159	20.1266	0.000447361	0.00700168	YGL103W	RPL28,CYH2,L15,L28,L29,YL24,ribosomal 60S subunit protein L28,rp44	Ribosomal 60S subunit protein L28; homologous to mammalian ribosomal protein L27A and bacterial L15; may have peptidyl transferase activity; can mutate to cycloheximide resistance
YGR081C	-1.18266	7.13077	42.5975	1.01474e-05	0.000572902	YGR081C	SLX9	Protein required for pre-rRNA processing; associated with the 90S pre-ribosome and 43S small ribosomal subunit precursor; interacts with U3 snoRNA; deletion mutant has synthetic fitness defect with an sgs1 deletion mutant
YOR224C	-1.18279	8.55042	29.4381	7.31639e-05	0.00199865	YOR224C	RPB8,ABC14.5,DNA-directed RNA polymerase core subunit RPB8	RNA polymerase subunit ABC14.5; common to RNA polymerases I, II, and III
YJL062W-A	-1.18406	9.17918	30.532	6.07446e-05	0.00174618	YJL062W-A	COA3,COX25,RRG10	Mitochondrial protein required for cytochrome c oxidase assembly; also involved in translational regulation of Cox1p and prevention of Cox1p aggregation before assembly; located in the mitochondrial inner membrane
YOR252W	-1.18406	7.84505	25.1579	0.000159133	0.00339288	YOR252W	TMA16,RBF17	Protein of unknown function that associates with ribosomes
YDR382W	-1.18561	11.282	21.7838	0.000313079	0.0053999	YDR382W	RPP2B,L45,P2B,RPL45,YP2beta,YPA1,ribosomal protein P2B	Ribosomal protein P2 beta; a component of the ribosomal stalk, which is involved in the interaction between translational elongation factors and the ribosome; free (non-ribosomal) P2 stimulates the phosphorylation of the eIF2 alpha subunit (Sui2p) by Gcn2p; regulates the accumulation of P1 (Rpp1Ap and Rpp1Bp) in the cytoplasm
YOR304C-A	-1.18615	5.16707	11.5108	0.00407562	0.0320394	YOR304C-A	BIL1,EDO1	Protein that binds Bud6p and has a role in actin cable assembly; involved in the Bnr1p-dependent pathway of cable assembly; localizes to bud tip and bud neck
YJR069C	-1.18621	6.07095	16.9501	0.000935416	0.0111538	YJR069C	HAM1,nucleoside triphosphate pyrophosphohydrolase HAM1	Nucleoside triphosphate pyrophosphohydrolase; active against a wide range of substrates including ITP, dITP and XTP; mediates exclusion of noncanonical purines and pyrimidines from deoxyribonucleoside triphosphate pools; functions together with YJL055W to mediate resistance to 5-FU; specifically reduces the incorporation of 5-FU into RNA without affecting uptake or incorporation of uracil into RN…
YJL063C	-1.18641	6.21506	20.561	0.00040671	0.00658256	YJL063C	MRPL8,HRD238,YmL8,mitochondrial 54S ribosomal protein YmL8	Mitochondrial ribosomal protein of the large subunit
YCR031C	-1.18829	10.6771	19.4042	0.000525642	0.00755513	YCR031C	RPS14A,CRY1,RPL59,S11,S14A,ribosomal 40S subunit protein S14A,rp59A	Protein component of the small (40S) ribosomal subunit; required for ribosome assembly and 20S pre-rRNA processing; mutations confer cryptopleurine resistance; homologous to mammalian ribosomal protein S14 and bacterial S11; RPS14A has a paralog, RPS14B, that arose from the whole genome duplication
YKL192C	-1.18951	8.90766	32.9608	4.08435e-05	0.00135217	YKL192C	ACP1	Mitochondrial matrix acyl carrier protein; involved in biosynthesis of octanoate, which is a precursor to lipoic acid; activated by phosphopantetheinylation catalyzed by Ppt2p
YDL130W	-1.19067	11.2163	23.6697	0.000212831	0.00412411	YDL130W	RPP1B,Ax,L44',P1B,RPL44',RPLA3,YP1beta,ribosomal protein P1B	Ribosomal protein P1 beta; component of the ribosomal stalk, which is involved in interaction of translational elongation factors with ribosome; free (non-ribosomal) P1 stimulates the phosphorylation of the eIF2 alpha subunit (Sui2p) by Gcn2p; accumulation is regulated by phosphorylation and interaction with the P2 stalk component
YNR022C	-1.19102	7.30641	35.2476	2.86362e-05	0.00109576	YNR022C	MRPL50,mitochondrial 54S ribosomal protein MRPL50	Mitochondrial ribosomal protein of the large subunit; not essential for mitochondrial translation
YPR132W	-1.19185	11.1108	23.9633	0.00020078	0.00404044	YPR132W	RPS23B,S12,S23B,S28B,YS14,ribosomal 40S subunit protein S23B,rp37	Ribosomal protein 28 (rp28) of the small (40S) ribosomal subunit; required for translational accuracy; homologous to mammalian ribosomal protein S23 and bacterial S12; RPS23B has a paralog, RPS23A, that arose from the whole genome duplication; deletion of both RPS23A and RPS23B is lethal
YNL301C	-1.19733	7.77091	27.0646	0.000111428	0.00261956	YNL301C	RPL18B,L18B,L18e,RP28B,ribosomal 60S subunit protein L18B,rp28B	Ribosomal 60S subunit protein L18B; homologous to mammalian ribosomal protein L18, no bacterial homolog; RPL18B has a paralog, RPL18A, that arose from the whole genome duplication
YDR296W	-1.19852	5.83697	18.3883	0.000663593	0.00875397	YDR296W	MHR1,XTC1	Protein involved in homologous recombination in mitochondria; required for recombination-dependent mtDNA partitioning; involved in stimulation of mitochondrial DNA replication in response to oxidative stress
YDR025W	-1.2013	11.0122	17.7017	0.000780179	0.00984252	YDR025W	RPS11A,S11A,S17,S18A,YS12,ribosomal 40S subunit protein S11A,rp41A	Protein component of the small (40S) ribosomal subunit; homologous to mammalian ribosomal protein S11 and bacterial S17; N-terminally propionylated in vivo; RPS11A has a paralog, RPS11B, that arose from the whole genome duplication
YMR225C	-1.20183	8.35631	35.4243	2.78805e-05	0.00108049	YMR225C	MRPL44,YMR44,YmL44,mitochondrial 54S ribosomal protein YmL44	Mitochondrial ribosomal protein of the large subunit; protein abundance increases in response to DNA replication stress
YGL029W	-1.20351	7.28412	20.5124	0.00041104	0.00663337	YGL029W	CGR1	Protein involved in nucleolar integrity and processing of pre-rRNA; has a role in processing rRNA for the 60S ribosome subunit; transcript is induced in response to cytotoxic stress but not genotoxic stress; relocalizes from nucleus to nucleolus upon DNA replication stress
YNL067W	-1.2055	8.43804	30.9893	5.62765e-05	0.00165901	YNL067W	RPL9B,L6,L8B,L9B,YL11,ribosomal 60S subunit protein L9B,rp24	Ribosomal 60S subunit protein L9B; homologous to mammalian ribosomal protein L9 and bacterial L6; RPL9B has a paralog, RPL9A, that arose from a single-locus duplication
YOL133W	-1.20816	5.572	21.9593	0.000301765	0.00536491	YOL133W	HRT1,HRT2,RBX1,ROC1,SCF ubiquitin ligase complex subunit HRT1	RING-H2 domain core subunit of multiple ubiquitin ligase complexes; subunit of Skp1-Cullin-F-box (SCF) that tethers the Cdc34p (E2) and Cdc53p (cullin) SCF subunits, and is required for degradation of Gic2p, Far1p, Sic1p and Cln2p; subunit of the Rtt101p-Mms1p-Mms22p ubiquitin ligase that stabilizes replication forks after DNA lesions; subunit of the Cul3p-Elc1p-Ela1p ubiquitin ligase involved in…
YPL220W	-1.2083	8.16566	38.3716	1.80968e-05	0.000823331	YPL220W	RPL1A,L1,L1A,PUB2,SSM1,ribosomal 60S subunit protein L1A	Ribosomal 60S subunit protein L1A; N-terminally acetylated; homologous to mammalian ribosomal protein L10A and bacterial L1; RPL1A has a paralog, RPL1B, that arose from the whole genome duplication; rpl1a rpl1b double null mutation is lethal
YBR122C	-1.20831	6.96103	40.0829	1.42386e-05	0.000703169	YBR122C	MRPL36,YmL36,mitochondrial 54S ribosomal protein YmL36	Mitochondrial ribosomal protein of the large subunit; overproduction suppresses mutations in the COX2 leader peptide-encoding region
YBR189W	-1.20834	11.0045	28.4107	8.75175e-05	0.00225748	YBR189W	RPS9B,RPS13A,S13,S4,S9B,SUP46,YS11,ribosomal 40S subunit protein S9B,rp21	Protein component of the small (40S) ribosomal subunit; homologous to mammalian ribosomal protein S9 and bacterial S4; RPS9B has a paralog, RPS9A, that arose from the whole genome duplication
YGL147C	-1.21067	10.5359	23.8262	0.000206309	0.00406047	YGL147C	RPL9A,L6,L8A,L9A,YL11,ribosomal 60S subunit protein L9A,rp24	Ribosomal 60S subunit protein L9A; homologous to mammalian ribosomal protein L9 and bacterial L6; RPL9A has a paralog, RPL9B, that arose from a single-locus duplication
YML030W	-1.21308	7.06847	39.2928	1.58902e-05	0.0007614	YML030W	RCF1,AIM31	Cytochrome c oxidase subunit; required for assembly of the Complex III-Complex IV supercomplex, and for assembly of Cox13p and Rcf2p into cytochrome c oxidase; similar to Rcf2p, and either Rcf1p or Rcf2p is required for late-stage assembly of the Cox12p and Cox13p subunits and for cytochrome c oxidase activity; required for growth under hypoxic conditions; member of the hypoxia induced gene famil…
YBL090W	-1.21722	7.69694	27.454	0.000103821	0.00250996	YBL090W	MRP21,MRP50,mitochondrial 37S ribosomal protein MRP21	Mitochondrial ribosomal protein of the small subunit; MRP21 exhibits genetic interactions with mutations in the COX2 and COX3 mRNA 5'-untranslated leader sequences
YNL255C	-1.21964	9.27851	38.2636	1.83776e-05	0.000829576	YNL255C	GIS2	Translational activator for mRNAs with internal ribosome entry sites; associates with polysomes and binds to a specific subset of mRNAs; localizes to RNA processing bodies (P bodies) and to stress granules; may have a role in translation regulation under stress conditions; ortholog of human ZNF9/CNBP, a gene involved in myotonic dystrophy type 2
YDL083C	-1.21978	11.4668	21.8937	0.000305937	0.00538553	YDL083C	RPS16B,S16B,S9,ribosomal 40S subunit protein S16B,rp61R	Protein component of the small (40S) ribosomal subunit; homologous to mammalian ribosomal protein S16 and bacterial S9; RPS16B has a paralog, RPS16A, that arose from the whole genome duplication
YDR418W	-1.22104	10.7312	31.3435	5.30726e-05	0.00158888	YDR418W	RPL12B,L11,L12B,L15B,YL23,ribosomal 60S subunit protein L12B	Ribosomal 60S subunit protein L12B; rpl12a rpl12b double mutant exhibits slow growth and slow translation; homologous to mammalian ribosomal protein L12 and bacterial L11; RPL12B has a paralog, RPL12A, that arose from the whole genome duplication
YOL039W	-1.22156	11.1357	23.3697	0.000226001	0.00430526	YOL039W	RPP2A,RPL44,RPLA2,ribosomal protein P2A	Ribosomal protein P2 alpha; a component of the ribosomal stalk, which is involved in the interaction between translational elongation factors and the ribosome; free (non-ribosomal) P2 stimulates the phosphorylation of the eIF2 alpha subunit (Sui2p) by Gcn2p; regulates the accumulation of P1 (Rpp1Ap and Rpp1Bp) in the cytoplasm
YIL008W	-1.22207	8.70636	28.8791	8.06099e-05	0.00210753	YIL008W	URM1,ubiquitin-related modifier URM1	Ubiquitin-like protein involved in thiolation of cytoplasmic tRNAs; receives sulfur from the E1-like enzyme Uba4p and transfers it to tRNA; also functions as a protein tag with roles in nutrient sensing and oxidative stress response
YCR087C-A	-1.22359	7.94428	33.8757	3.53617e-05	0.00123084	YCR087C-A	LUG1	Putative protein of unknown function; green fluorescent protein (GFP)-fusion protein localizes to the nucleolus; YCR087C-A is not an essential gene
YDR482C	-1.22622	6.34351	33.8919	3.52725e-05	0.00123084	YDR482C	CWC21	Protein involved in RNA splicing by the spliceosome; component of a complex containing Cef1p; interacts genetically with ISY1 and BUD13; may bind RNA; has similarity to S. pombe Cwf21p
YHL015W	-1.22643	12.1654	15.9072	0.00121274	0.0134706	YHL015W	RPS20,S10,URP2,ribosomal 40S subunit protein S20	Protein component of the small (40S) ribosomal subunit; overproduction suppresses mutations affecting RNA polymerase III-dependent transcription; homologous to mammalian ribosomal protein S20 and bacterial S10
YBL018C	-1.23215	6.54876	20.9523	0.000373656	0.00622185	YBL018C	POP8	Subunit of both RNase MRP and nuclear RNase P; RNase MRP cleaves pre-rRNA, while nuclear RNase P cleaves tRNA precursors to generate mature 5' ends and facilitates turnover of nuclear RNAs; relocalizes to the cytosol in response to hypoxia
YOL139C	-1.2326	9.74349	32.4218	4.45224e-05	0.00140574	YOL139C	CDC33,TIF45,eIF4E,translation initiation factor eIF4E	mRNA cap binding protein and translation initiation factor eIF4E; the eIF4E-cap complex is responsible for mediating cap-dependent mRNA translation via interactions with translation initiation factor eIF4G (Tif4631p or Tif4632p); protein abundance increases in response to DNA replication stress; mutants are defective for adhesion and pseudohyphal growth
YLR406C	-1.24103	11.2212	16.5683	0.00102758	0.0118869	YLR406C	RPL31B,L31B,L31e,L34B,YL28,ribosomal 60S subunit protein L31B	Ribosomal 60S subunit protein L31B; associates with karyopherin Sxm1p; loss of both Rpl31p and Rpl39p confers lethality; homologous to mammalian ribosomal protein L31, no bacterial homolog; RPL31B has a paralog, RPL31A, that arose from the whole genome duplication
YOL120C	-1.24518	11.1325	26.2501	0.000129474	0.00289961	YOL120C	RPL18A,L18A,L18e,RP28A,ribosomal 60S subunit protein L18A,rp28A	Ribosomal 60S subunit protein L18A; intron of RPL18A pre-mRNA forms stem-loop structures that are a target for Rnt1p cleavage leading to degradation; homologous to mammalian ribosomal protein L18, no bacterial homolog; RPL18A has a paralog, RPL18B, that arose from the whole genome duplication
YIL070C	-1.24522	6.70578	44.0528	8.39846e-06	0.000520736	YIL070C	MAM33	Acidic protein of the mitochondrial matrix; involved in oxidative phosphorylation; related to the human complement receptor gC1q-R
YIL133C	-1.24643	9.76246	35.7514	2.6541e-05	0.00105761	YIL133C	RPL16A,L13,L16A,L21A,RPL13,YL15,ribosomal 60S subunit protein L16A,rp22	Ribosomal 60S subunit protein L16A; N-terminally acetylated, binds 5.8 S rRNA; transcriptionally regulated by Rap1p; homologous to mammalian ribosomal protein L13A and bacterial L13; RPL16A has a paralog, RPL16B, that arose from the whole genome duplication; protein abundance increases in response to DNA replication stress
YDR447C	-1.24923	11.4582	23.3421	0.000227259	0.00430526	YDR447C	RPS17B,RP51B,RPL51B,S17B,S17e,ribosomal 40S subunit protein S17B,rp51B	Ribosomal protein 51 (rp51) of the small (40s) subunit; homologous to mammalian ribosomal protein S17, no bacterial homolog; RPS17B has a paralog, RPS17A, that arose from the whole genome duplication; protein abundance increases in response to DNA replication stress
YBR084C-A	-1.25132	10.4792	30.5325	6.07394e-05	0.00174618	YBR084C-A	RPL19A,L19A,L19e,L23A,YL14,ribosomal 60S subunit protein L19A,rpl5L	Ribosomal 60S subunit protein L19A; rpl19a and rpl19b single null mutations result in slow growth, while the double null mutation is lethal; homologous to mammalian ribosomal protein L19, no bacterial homolog; RPL19A has a paralog, RPL19B, that arose from the whole genome duplication
YCR020W-B	-1.25361	5.26271	12.6278	0.00293534	0.0252763	YCR020W-B	HTL1	Component of the RSC chromatin remodeling complex; RSC functions in transcriptional regulation and elongation, chromosome stability, and establishing sister chromatid cohesion; involved in telomere maintenance
YLR301W	-1.25731	6.50026	26.7681	0.000117643	0.0027409	YLR301W	HRI1	Protein of unknown function that interacts with Sec72p and Hrr25p
YKL056C	-1.26021	11.0377	30.4403	6.16876e-05	0.00175675	YKL056C	TMA19,MMI1,RBF18	Protein that associates with ribosomes; homolog of translationally controlled tumor protein; green fluorescent protein (GFP)-fusion protein localizes to the cytoplasm and relocates to the mitochondrial outer surface upon oxidative stress
YNL302C	-1.26101	11.218	19.8872	0.000471731	0.0072491	YNL302C	RPS19B,RP55B,S16aB,S19B,S19e,YS16B,ribosomal 40S subunit protein S19B,rp55B	Protein component of the small (40S) ribosomal subunit; required for assembly and maturation of pre-40 S particles; homologous to mammalian ribosomal protein S19, no bacterial homolog; mutations in human RPS19 are associated with Diamond Blackfan anemia; RPS19B has a paralog, RPS19A, that arose from the whole genome duplication
YMR158W	-1.26131	8.97854	30.5971	6.00846e-05	0.00174457	YMR158W	MRPS8,mitochondrial 37S ribosomal protein MRPS8	Mitochondrial ribosomal protein of the small subunit
YBR268W	-1.26302	8.77523	32.8184	4.17809e-05	0.00135623	YBR268W	MRPL37,YmL37,mitochondrial 54S ribosomal protein YmL37	Mitochondrial ribosomal protein of the large subunit
YBR181C	-1.26345	7.80197	31.7465	4.96759e-05	0.00152674	YBR181C	RPS6B,LPG18,RPS101,RPS102,S6e,ribosomal 40S subunit protein S6B	Protein component of the small (40S) ribosomal subunit; homologous to mammalian ribosomal protein S6, no bacterial homolog; RPS6B has a paralog, RPS6A, that arose from the whole genome duplication
YPL090C	-1.26464	8.2717	32.2681	4.56396e-05	0.00143046	YPL090C	RPS6A,S10A,S6A,S6e,YS4,ribosomal 40S subunit protein S6A,rp9	Protein component of the small (40S) ribosomal subunit; homologous to mammalian ribosomal protein S6, no bacterial homolog; RPS6A has a paralog, RPS6B, that arose from the whole genome duplication
YNR057C	-1.26713	4.63028	10.4924	0.00557507	0.0395675	YNR057C	BIO4,dethiobiotin synthase	Dethiobiotin synthetase; catalyzes the third step in the biotin biosynthesis pathway; BIO4 is in a cluster of 3 genes (BIO3, BIO4, and BIO5) that mediate biotin synthesis; BIO3 and BIO4 were acquired by horizontal gene transfer (HGT) from bacteria; expression appears to be repressed at low iron levels
YEL068C	-1.27357	5.22426	23.6962	0.000211711	0.00411874	YEL068C		Protein of unknown function; expressed at both mRNA and protein levels
YNL277W	-1.27414	4.42059	11.1445	0.00455434	0.0345341	YNL277W	MET2,homoserine O-acetyltransferase	L-homoserine-O-acetyltransferase; catalyzes the conversion of homoserine to O-acetyl homoserine which is the first step of the methionine biosynthetic pathway
YPL059W	-1.27544	6.42128	27.4243	0.00010438	0.00251294	YPL059W	GRX5,monothiol glutaredoxin GRX5	Glutathione-dependent oxidoreductase; hydroperoxide and superoxide-radical responsive; mitochondrial matrix protein involved in the synthesis/assembly of iron-sulfur centers; monothiol glutaredoxin subfamily member along with Grx3p and Grx4p
YJL148W	-1.28136	6.55883	24.5699	0.000178259	0.00369168	YJL148W	RPA34,A34.5,CST21,DNA-directed RNA polymerase I subunit RPA34	RNA polymerase I subunit A34.5; essential for nucleolar assembly and for high polymerase loading rate; nucleolar localization depends on Rpa49p
YCR043C	-1.28162	7.59701	36.8603	2.25149e-05	0.00094957	YCR043C		Putative protein of unknown function; green fluorescent protein (GFP)-fusion protein localizes to the Golgi apparatus; YCR043C is not an essential gene
YJR101W	-1.28313	6.23827	33.4888	3.75707e-05	0.00129216	YJR101W	RSM26,mitochondrial 37S ribosomal protein RSM26	Mitochondrial ribosomal protein of the small subunit
YLR437C	-1.28899	6.83926	29.2981	7.49535e-05	0.00199899	YLR437C	DIF1	Protein that regulates nuclear localization of Rnr2p and Rnr4p; phosphorylated by Dun1p in response to DNA damage and degraded; N-terminal half shows similarity to S. pombe Spd1 protein; DIF1 has a paralog, SML1, that arose from the whole genome duplication
YPL079W	-1.2917	10.7758	27.9091	9.567e-05	0.00238978	YPL079W	RPL21B,L21B,L21e,ribosomal 60S subunit protein L21B	Ribosomal 60S subunit protein L21B; homologous to mammalian ribosomal protein L21, no bacterial homolog; RPL21B has a paralog, RPL21A, that arose from the whole genome duplication
YBL002W	-1.29215	9.56617	27.8964	9.58885e-05	0.00238978	YBL002W	HTB2,histone H2B	Histone H2B; core histone protein required for chromatin assembly and chromosome function; nearly identical to HTB1; Rad6p-Bre1p-Lge1p mediated ubiquitination regulates reassembly after DNA replication, transcriptional activation, meiotic DSB formation and H3 methylation
YOR021C	-1.29458	7.28358	42.6219	1.01148e-05	0.000572902	YOR021C	SFM1	SPOUT methyltransferase; catalyzes omega-monomethylation of Rps3p on Arg-146; not an essential gene; predicted to be involved in rRNA processing and ribosome biogenesis and in biopolymer catabolism
YIL069C	-1.29586	9.42602	31.3608	5.29214e-05	0.00158888	YIL069C	RPS24B,RPS24EB,S24B,S24e,ribosomal 40S subunit protein S24B	Protein component of the small (40S) ribosomal subunit; homologous to mammalian ribosomal protein S24, no bacterial homolog; RPS24B has a paralog, RPS24A, that arose from the whole genome duplication
YDL208W	-1.29613	9.20171	25.4584	0.000150267	0.00324545	YDL208W	NHP2,snoRNA-binding protein NHP2	Protein related to mammalian high mobility group (HMG) proteins; nuclear protein; essential for function of H/ACA-type snoRNPs, which are involved in 18S rRNA processing
YEL054C	-1.29812	10.2561	34.6603	3.13196e-05	0.00115828	YEL054C	RPL12A,L11,L12A,L15A,YL23,ribosomal 60S subunit protein L12A	Ribosomal 60S subunit protein L12A; rpl12a rpl12b double mutant exhibits slow growth and slow translation; homologous to mammalian ribosomal protein L12 and bacterial L11; RPL12A has a paralog, RPL12B, that arose from the whole genome duplication
YJR123W	-1.30226	12.333	23.7688	0.000208672	0.00408714	YJR123W	RPS5,S2,S5,S7,YS8,ribosomal 40S subunit protein S5,rp14	Protein component of the small (40S) ribosomal subunit; least basic of non-acidic ribosomal proteins; phosphorylated in vivo; essential for viability; homologous to mammalian ribosomal protein S5 and bacterial S7
YGR148C	-1.305	11.1298	29.3703	7.40242e-05	0.00199865	YGR148C	RPL24B,L24B,L24e,L30B,RPL30B,YL21,ribosomal 60S subunit protein L24B,rp29	Ribosomal 60S subunit protein L24B; not essential for translation but may be required for normal translation rate; homologous to mammalian ribosomal protein L24, no bacterial homolog; RPL24B has a paralog, RPL24A, that arose from the whole genome duplication
YJL143W	-1.31559	6.9903	36.4463	2.39307e-05	0.000987656	YJL143W	TIM17,MIM17,MPI2,SMS1,protein transporter TIM17	Essential component of the TIM23 complex; with Tim23p, contributes to the architecture and function of the import channel; may link the import motor to the core Translocase of the Inner Mitochondrial membrane (TIM23 complex)
YLR435W	-1.31677	6.52512	30.049	6.59062e-05	0.00185759	YLR435W	TSR2	Protein with a potential role in pre-rRNA processing
YMR157C	-1.31927	5.46011	13.2971	0.00242848	0.0218223	YMR157C	AIM36,FMP39	Protein of unknown function; null mutant displays reduced respiratory growth and elevated frequency of mitochondrial genome loss; the authentic, non-tagged protein is detected in purified mitochondria in high-throughput studies
YBR244W	-1.32076	6.84011	44.7969	7.63828e-06	0.000493881	YBR244W	GPX2,AMI1,glutathione peroxidase GPX2	Phospholipid hydroperoxide glutathione peroxidase; protects cells from phospholipid hydroperoxides and nonphospholipid peroxides during oxidative stress; induced by glucose starvation; protein abundance increases in response to DNA replication stress
YLR075W	-1.32095	11.0207	24.2445	0.00018996	0.0038784	YLR075W	RPL10,GRC5,L10,L16,QSR1,ribosomal 60S subunit protein L10	Ribosomal 60S subunit protein L10; responsible for joining the 40S and 60S subunits; regulates translation initiation; similar to members of the QM gene family; homologous to mammalian ribosomal protein L10 and bacterial L16; protein abundance increases in response to DNA replication stress; mutations in the human ortholog are associated with development of T-cell acute lymphoblastic leukemia and…
YGR118W	-1.32567	11.0826	28.7275	8.2776e-05	0.00215441	YGR118W	RPS23A,S12,S23A,S28A,YS14,ribosomal 40S subunit protein S23A,rp37	Ribosomal protein 28 (rp28) of the small (40S) ribosomal subunit; required for translational accuracy; homologous to mammalian ribosomal protein S23 and bacterial S12; RPS23A has a paralog, RPS23B, that arose from the whole genome duplication; deletion of both RPS23A and RPS23B is lethal
YLR204W	-1.3266	8.19882	44.0103	8.44451e-06	0.000520736	YLR204W	QRI5,COX24	Mitochondrial inner membrane protein; required for accumulation of spliced COX1 mRNA; may have an additional role in translation of COX1 mRNA
YOR286W	-1.32904	8.09997	39.3418	1.57814e-05	0.0007614	YOR286W	RDL2,AIM42,FMP31	Protein with rhodanese activity; contains a rhodanese-like domain similar to Rdl1p, Uba4p, Tum1p, and Ych1p; overexpression causes a cell cycle delay; null mutant displays elevated frequency of mitochondrial genome loss
YKL216W	-1.33612	6.76892	47.0261	5.78944e-06	0.000422362	YKL216W	URA1,dihydroorotate dehydrogenase	Dihydroorotate dehydrogenase; catalyzes the fourth enzymatic step in the de novo biosynthesis of pyrimidines, converting dihydroorotic acid into orotic acid
YDR064W	-1.33621	11.9068	27.1559	0.000109589	0.00261655	YDR064W	RPS13,RPS13B,RPS13C,S13,S15,S27a,YS15,ribosomal 40S subunit protein S13	Protein component of the small (40S) ribosomal subunit; homologous to mammalian ribosomal protein S13 and bacterial S15
YDL081C	-1.3372	10.4728	20.4833	0.000413664	0.00663931	YDL081C	RPP1A,RPLA1,ribosomal protein P1A	Ribosomal stalk protein P1 alpha; involved in the interaction between translational elongation factors and the ribosome; free (non-ribosomal) P1 stimulates the phosphorylation of the eIF2 alpha subunit (Sui2p) by Gcn2p; accumulation of P1 in the cytoplasm is regulated by phosphorylation and interaction with the P2 stalk component
YPR187W	-1.34357	9.43667	36.1861	2.48727e-05	0.00101416	YPR187W	RPO26,ABC23,DNA-directed RNA polymerase core subunit RPB6,RPB6	RNA polymerase subunit ABC23; common to RNA polymerases I, II, and III; part of central core; similar to bacterial omega subunit
YJR063W	-1.35071	8.19527	41.9559	1.10472e-05	0.000591026	YJR063W	RPA12,A12.2,DNA-directed RNA polymerase I core subunit RPA12,RRN4	RNA polymerase I subunit A12.2; contains two zinc binding domains, and the N terminal domain is responsible for anchoring to the RNA pol I complex
YJL177W	-1.35079	9.98682	39.2682	1.59449e-05	0.0007614	YJL177W	RPL17B,L17B,L20B,L22,YL17,ribosomal 60S subunit protein L17B	Ribosomal 60S subunit protein L17B; homologous to mammalian ribosomal protein L17 and bacterial L22; RPL17B has a paralog, RPL17A, that arose from the whole genome duplication
YIL064W	-1.36155	5.74549	36.0962	2.52075e-05	0.00101853	YIL064W	EFM4,SEE1	Lysine methyltransferase; involved in the dimethylation of eEF1A (Tef1p/Tef2p) at lysine 316; sequence similarity to S-adenosylmethionine-dependent methyltransferases of the seven beta-strand family; role in vesicular transport
YNL113W	-1.36438	8.02382	42.5308	1.0237e-05	0.000572902	YNL113W	RPC19,AC19,DNA-directed RNA polymerase core subunit RPC19	RNA polymerase subunit AC19; common to RNA polymerases I and III
YKR085C	-1.36508	6.8956	34.6236	3.14963e-05	0.00115828	YKR085C	MRPL20,YmL20,mitochondrial 54S ribosomal protein YmL20	Mitochondrial ribosomal protein of the large subunit
YDR002W	-1.36606	8.59397	44.0362	8.41645e-06	0.000520736	YDR002W	YRB1,CST20,HTN1,SFO1,STP52	Ran GTPase binding protein; involved in nuclear protein import and RNA export, ubiquitin-mediated protein degradation during the cell cycle; shuttles between the nucleus and cytoplasm; is essential; homolog of human RanBP1
YER102W	-1.36856	8.44334	20.1446	0.000445589	0.00700168	YER102W	RPS8B,S14B,S8B,S8e,YS9,ribosomal 40S subunit protein S8B,rp19	Protein component of the small (40S) ribosomal subunit; homologous to mammalian ribosomal protein S8, no bacterial homolog; RPS8B has a paralog, RPS8A, that arose from the whole genome duplication
YGR233C	-1.37564	6.54735	42.3404	1.04976e-05	0.000572902	YGR233C	PHO81,VAC6,phoS	Cyclin-dependent kinase (CDK) inhibitor; regulates Pho80p-Pho85p and Pcl7p-Pho85p cyclin-CDK complexes in response to phosphate levels; inhibitory activity for Pho80p-Pho85p requires myo-D-inositol heptakisphosphate (IP7) generated by Vip1p; relative distribution to the nucleus increases upon DNA replication stress
YKL003C	-1.37568	8.63799	25.5249	0.000148382	0.00322313	YKL003C	MRP17,mitochondrial 37S ribosomal protein YmS16	Mitochondrial ribosomal protein of the small subunit; MRP17 exhibits genetic interactions with PET122, encoding a COX3-specific translational activator
YML026C	-1.37932	12.0772	22.7548	0.000255998	0.00475614	YML026C	RPS18B,S13,S18B,ribosomal 40S subunit protein S18B	Protein component of the small (40S) ribosomal subunit; homologous to mammalian ribosomal protein S18 and bacterial S13; RPS18B has a paralog, RPS18A, that arose from the whole genome duplication; protein abundance increases in response to DNA replication stress
YKL087C	-1.37949	6.58963	45.9953	6.57256e-06	0.000457545	YKL087C	CYT2,CC1HL,cytochrome c1 heme lyase CYT2	Cytochrome c1 heme lyase; involved in maturation of cytochrome c1, which is a subunit of the mitochondrial ubiquinol-cytochrome-c reductase; links heme covalently to apocytochrome c1
YNL069C	-1.38091	10.085	39.1596	1.61894e-05	0.000766738	YNL069C	RPL16B,L13,L16B,L21B,RP23,YL15,ribosomal 60S subunit protein L16B,rp23	Ribosomal 60S subunit protein L16B; N-terminally acetylated, binds 5.8 S rRNA; transcriptionally regulated by Rap1p; homologous to mammalian ribosomal protein L13A and bacterial L13; RPL16B has a paralog, RPL16A, that arose from the whole genome duplication
YBL027W	-1.39824	10.7674	35.9962	2.55862e-05	0.00102665	YBL027W	RPL19B,L19B,L19e,L23B,YL14,ribosomal 60S subunit protein L19B,rpl5L	Ribosomal 60S subunit protein L19B; rpl19a and rpl19b single null mutations result in slow growth, while the double null mutation is lethal; homologous to mammalian ribosomal protein L19, no bacterial homolog; RPL19B has a paralog, RPL19A, that arose from the whole genome duplication
YNL185C	-1.39855	7.15073	37.4683	2.06046e-05	0.000901918	YNL185C	MRPL19,YmL19,mitochondrial 54S ribosomal protein YmL19	Mitochondrial ribosomal protein of the large subunit
YNL306W	-1.40054	7.45959	60.1435	1.35989e-06	0.000135473	YNL306W	MRPS18,YmS18,mitochondrial 37S ribosomal protein YmS18	Mitochondrial ribosomal protein of the small subunit; essential for viability, unlike most other mitoribosomal proteins
YPR133W-A	-1.41515	8.85979	22.6713	0.000260414	0.00482266	YPR133W-A	TOM5,MOM8A	Component of the TOM (translocase of outer membrane) complex; responsible for recognition and initial import of all mitochondrially directed proteins; involved in transfer of precursors from the Tom70p and Tom20p receptors to the Tom40p pore
YLR218C	-1.41865	6.37582	38.0914	1.88357e-05	0.000837173	YLR218C	COA4,CMC3	Twin Cx(9)C protein involved in cytochrome c oxidase organization; organization includes assembly or stability; localizes to the mitochondrial intermembrane space via the Mia40p-Erv1p system; interacts genetically with CYC1 and with cytochrome c oxidase assembly factors
YHR038W	-1.42756	5.87748	25.7112	0.00014324	0.00312317	YHR038W	RRF1,FIL1,KIM4	Mitochondrial ribosome recycling factor; essential for mitochondrial protein synthesis and for the maintenance of the respiratory function of mitochondria
YJL011C	-1.44621	5.57738	26.4062	0.000125772	0.00286106	YJL011C	RPC17,C17,DNA-directed RNA polymerase III subunit RPC17	RNA polymerase III subunit C17; physically interacts with C31, C11, and TFIIIB70; may be involved in the recruitment of pol III by the preinitiation complex; protein abundance increases in response to DNA replication stress; relocalizes to the cytosol in response to hypoxia
YNL081C	-1.44896	7.73169	38.5626	1.7612e-05	0.000808366	YNL081C	SWS2,putative mitochondrial 37S ribosomal protein SWS2	Putative mitochondrial ribosomal protein of the small subunit; has similarity to E. coli S13 ribosomal protein; participates in controlling sporulation efficiency; localizes to vacuole in response to H2O2
YHR081W	-1.45409	7.02757	44.7408	7.69285e-06	0.000493881	YHR081W	LRP1,RRP47,YC1D	Nuclear exosome-associated nucleic acid binding protein; involved in RNA processing, surveillance, degradation, tethering, and export; forms a stable heterodimer with Rrp6p and regulates its exonucleolytic activity; rapidly degraded by the proteasome in the absence of Rrp6p; homolog of mammalian nuclear matrix protein C1D involved in regulation of DNA repair and recombination
YGR082W	-1.45815	7.39513	43.3914	9.14702e-06	0.000556331	YGR082W	TOM20,MAS20,MOM19	Component of the TOM (translocase of outer membrane) complex; responsible for recognition and initial import steps for all mitochondrially directed proteins; acts as a receptor for incoming precursor proteins
YOR334W	-1.46167	4.9331	17.3021	0.000858709	0.0105119	YOR334W	MRS2	Mitochondrial inner membrane Mg(2+) channel; required for maintenance of intramitochondrial Mg(2+) concentrations at the correct level to support splicing of group II introns; similar to bacterial CorA
YML009C	-1.46388	7.76839	42.5116	1.02629e-05	0.000572902	YML009C	MRPL39,YmL39,mitochondrial 54S ribosomal protein YmL39	Mitochondrial ribosomal protein of the large subunit
YJL096W	-1.46424	8.67036	50.7763	3.71389e-06	0.000289984	YJL096W	MRPL49,YmL49,mitochondrial 54S ribosomal protein YmL49	Mitochondrial ribosomal protein of the large subunit
YPL013C	-1.4645	7.10667	29.6473	7.05817e-05	0.0019527	YPL013C	MRPS16,mitochondrial 37S ribosomal protein MRPS16	Mitochondrial ribosomal protein of the small subunit
YBL087C	-1.47677	9.82554	46.0545	6.52445e-06	0.000457545	YBL087C	RPL23A,L14,L17aA,L23A,YL32,ribosomal 60S subunit protein L23A	Ribosomal 60S subunit protein L23A; homologous to mammalian ribosomal protein L23 and bacterial L14; RPL23A has a paralog, RPL23B, that arose from the whole genome duplication
YMR269W	-1.48041	5.71087	33.0645	4.01763e-05	0.00134184	YMR269W	TMA23,YMR268W-A	Nucleolar protein implicated in ribosome biogenesis; deletion extends chronological lifespan
YLR008C	-1.48335	6.79652	45.4862	7.0032e-06	0.00048172	YLR008C	PAM18,TIM14	Subunit of the import motor (PAM complex); the PAM complex is a component of the Translocase of the Inner Mitochondrial membrane (TIM23 complex); essential J-protein cochaperone that stimulates Ssc1p ATPase activity to drive import; inhibited by Pam16p
YBL071W-A	-1.49374	5.68976	21.8107	0.000311313	0.00538553	YBL071W-A	KTI11,DPH3	Zn-ribbon protein that co-purifies with Dph1 and Dph2; in a complex required for synthesis of diphthamide on translation factor eEF2 and with Elongator subunits Iki3p, Elp2p, and Elp3p; involved in modification of wobble nucleosides in tRNAs
YPL211W	-1.49382	7.43104	46.7856	5.96225e-06	0.000425307	YPL211W	NIP7	Nucleolar protein required for 60S ribosome subunit biogenesis; constituent of 66S pre-ribosomal particles; physically interacts with Nop8p and the exosome subunit Rrp43p
YKL138C	-1.49641	6.96401	35.5414	2.73924e-05	0.00106941	YKL138C	MRPL31,YmL31,mitochondrial 54S ribosomal protein YmL31	Mitochondrial ribosomal protein of the large subunit
YDR045C	-1.50054	6.66352	22.6326	0.000262487	0.00484553	YDR045C	RPC11,C11,DNA-directed RNA polymerase III core subunit RPC11	RNA polymerase III subunit C11; mediates pol III RNA cleavage activity and is important for termination of transcription; homologous to TFIIS
YEL026W	-1.50504	10.3349	39.0548	1.64293e-05	0.000771779	YEL026W	SNU13,RNA binding protein SNU13	RNA binding protein; part of U3 snoRNP involved in rRNA processing, part of U4/U6-U5 tri-snRNP involved in mRNA splicing, similar to human 15.5K protein
YBR048W	-1.50883	9.66183	27.7327	9.87401e-05	0.00242775	YBR048W	RPS11B,S11B,S17,S18B,YS12,ribosomal 40S subunit protein S11B,rp41B	Protein component of the small (40S) ribosomal subunit; homologous to mammalian ribosomal protein S11 and bacterial S17; RPS11B has a paralog, RPS11A, that arose from the whole genome duplication
YHR059W	-1.50911	8.19567	38.5563	1.76279e-05	0.000808366	YHR059W	FYV4	Protein of unknown function; required for survival upon exposure to K1 killer toxin
YJL104W	-1.52209	7.86337	44.9618	7.48061e-06	0.00049117	YJL104W	PAM16,MIA1,TIM16	Subunit of the import motor (PAM complex); the PAM complex is a component of the Translocase of the Inner Mitochondrial membrane (TIM23 complex); forms a 1:1 subcomplex with Pam18p and inhibits its cochaperone activity; contains a J-like domain
YBR254C	-1.52283	5.66917	20.8868	0.000378972	0.00627422	YBR254C	TRS20	Core component of transport protein particle (TRAPP) complexes I-III; TRAPP complexes are related multimeric guanine nucleotide-exchange factors for the GTPase Ypt1p, regulating ER-Golgi traffic (TRAPPI), intra-Golgi traffic (TRAPPII), endosome-Golgi traffic (TRAPPII and III) and autophagy (TRAPPIII); mutation of conserved residues leads to defects in endocytic recycling and a block in sporulatio…
YCR071C	-1.52415	7.26292	42.3314	1.05101e-05	0.000572902	YCR071C	IMG2,mitochondrial 54S ribosomal protein IMG2	Mitochondrial ribosomal protein of the large subunit; conserved in metazoa, with similarity to human mitochondrial ribosomal protein MRPL49
YLR145W	-1.52991	6.03106	38.5657	1.76044e-05	0.000808366	YLR145W	RMP1	Subunit of RNase MRP; RNase MRP processes pre-rRNA and has a role in cell cycle-regulated degradation of daughter cell-specific mRNAs; unlike most subunits, not shared between RNase MRP and nuclear RNase P
YOR150W	-1.53418	7.70545	50.9203	3.65302e-06	0.000289139	YOR150W	MRPL23,YmL23,mitochondrial 54S ribosomal protein YmL23	Mitochondrial ribosomal protein of the large subunit; localizes to vacuole in response to H2O2
YKL170W	-1.53709	7.8423	69.2394	5.7538e-07	6.92613e-05	YKL170W	MRPL38,MRPL34,YmL34,YmL38,mitochondrial 54S ribosomal protein YmL38/YmL34	Mitochondrial ribosomal protein of the large subunit; appears as two protein spots (YmL34 and YmL38) on two-dimensional SDS gels; protein abundance increases in response to DNA replication stress
YNR037C	-1.60114	7.83202	34.3258	3.29748e-05	0.0011908	YNR037C	RSM19,mitochondrial 37S ribosomal protein RSM19	Mitochondrial ribosomal protein of the small subunit; has similarity to E. coli S19 ribosomal protein
YER042W	-1.60152	6.28943	48.1484	5.05493e-06	0.000379317	YER042W	MXR1,msrA	Methionine-S-sulfoxide reductase; involved in the response to oxidative stress; protects iron-sulfur clusters from oxidative inactivation along with MXR2; involved in the regulation of lifespan; reduced activity of human homolog implicated in Alzheimer disease
YBR282W	-1.61432	7.29013	40.287	1.38444e-05	0.000689597	YBR282W	MRPL27,YmL27,mitochondrial 54S ribosomal protein YmL27	Mitochondrial ribosomal protein of the large subunit; homolog of human Bcl-2 interacting protein BMRP
YER058W	-1.63302	7.3483	36.9443	2.22395e-05	0.00094957	YER058W	PET117	Protein required for assembly of cytochrome c oxidase
YDR493W	-1.64312	7.14707	54.043	2.57537e-06	0.000230273	YDR493W	MZM1,AIM8,FMP36	Protein required for assembly of the cytochrome bc(1) complex; acts as a chaperone for Rip1p and facilitates its insertion into the complex at a late stage of assembly; localized to the mitochondrial matrix; null mutant exhibits a respiratory growth defect and reduced mitochondrial zinc levels, which is characteristic of mutations affecting bc(1) complex assembly; member of the LYR protein family…
YGL068W	-1.6517	7.89793	38.1733	1.86161e-05	0.000833829	YGL068W	MNP1,mitochondrial nucleoid protein MNP1	Protein associated with the mitochondrial nucleoid; putative mitochondrial ribosomal protein with similarity to E. coli L7/L12 ribosomal protein; required for normal respiratory growth
YMR257C	-1.67215	4.58817	21.8277	0.0003102	0.00538553	YMR257C	PET111	Mitochondrial translational activator specific for the COX2 mRNA; located in the mitochondrial inner membrane
YHR147C	-1.69604	7.2808	80.4596	2.24902e-07	4.40246e-05	YHR147C	MRPL6,YmL16,mitochondrial 54S ribosomal protein YmL16	Mitochondrial ribosomal protein of the large subunit
YPR100W	-1.71939	8.61866	63.9653	9.35893e-07	0.000101973	YPR100W	MRPL51,mitochondrial 54S ribosomal protein MRPL51	Mitochondrial ribosomal protein of the large subunit
YHR116W	-1.7791	5.43771	40.4031	1.36256e-05	0.000684597	YHR116W	COX23	Protein that functions in mitochondrial copper homeostasis; mitochondrial intermembrane space protein; essential for functional cytochrome oxidase expression; homologous to Cox17p; contains twin cysteine-x9-cysteine motifs
YLR364W	-1.80475	4.3924	12.1666	0.00335506	0.0278855	YLR364W	GRX8,glutathione-disulfide reductase GRX8	Glutaredoxin that employs a dithiol mechanism of catalysis; monomeric; activity is low and null mutation does not affect sensitivity to oxidative stress; GFP-fusion protein localizes to the cytoplasm; expression strongly induced by arsenic
YDL241W	-1.83624	5.1993	33.2907	3.87627e-05	0.00132464	YDL241W		Putative protein of unknown function; YDL241W is not an essential gene
YJL012C	-1.90366	6.50732	65.5	8.09661e-07	9.54739e-05	YJL012C	VTC4,PHM3,YJL012C-A	Vacuolar membrane polyphosphate polymerase; subunit of the vacuolar transporter chaperone (VTC) complex involved in synthesis and transfer of polyP to the vacuole; regulates membrane trafficking; role in non-autophagic vacuolar fusion; protein abundance increases in response to DNA replication stress
YLR264W	-1.98731	5.91803	43.9853	8.47165e-06	0.000520736	YLR264W	RPS28B,RPS33B,S28B,S28e,S33B,YS27,ribosomal 40S subunit protein S28B	Protein component of the small (40S) ribosomal subunit; homologous to mammalian ribosomal protein S28, no bacterial homolog; has an extraribosomal function in autoregulation, in which Rps28Bp binds to a decapping complex via Edc3p, which then binds to RPS28B mRNA leading to its decapping and degradation; RPS28B has a paralog, RPS28A, that arose from the whole genome duplication
YKL001C	-2.15588	6.84663	77.1297	2.93599e-07	4.98946e-05	YKL001C	MET14,adenylyl-sulfate kinase	Adenylylsulfate kinase; required for sulfate assimilation and involved in methionine metabolism
YJR097W	-2.18399	4.2131	24.0906	0.000195799	0.00396957	YJR097W	JJJ3,DPH4	Protein of unknown function; contains a CSL Zn finger and a DnaJ-domain; involved in diphthamide biosynthesis; ortholog human Dph4
YPL019C	-2.32581	6.65054	113.473	2.43028e-08	9.34574e-06	YPL019C	VTC3,PHM2	Subunit of vacuolar transporter chaperone (VTC) complex; involved in membrane trafficking, vacuolar polyphosphate accumulation, microautophagy and non-autophagic vacuolar fusion; VTC3 has a paralog, VTC2, that arose from the whole genome duplication
YOR009W	-2.36611	5.36426	33.2563	3.89736e-05	0.00132464	YOR009W	TIR4	Cell wall mannoprotein; expressed under anaerobic conditions and required for anaerobic growth; transcription is also induced by cold shock; member of the Srp1p/Tip1p family of serine-alanine-rich proteins
YJR047C	-2.45901	5.20036	57.924	1.70472e-06	0.000158869	YJR047C	ANB1,HYP1,TIF51B,eIF-5A,eIF5A,translation elongation factor eIF-5A	Translation elongation factor eIF-5A; previously thought to function in translation initiation; undergoes an essential hypusination modification; expressed under anaerobic conditions; ANB1 has a paralog, HYP2, that arose from the whole genome duplication
YIL011W	-2.48507	5.50905	34.7405	3.09366e-05	0.00115324	YIL011W	TIR3,YIB1	Cell wall mannoprotein; member of Srp1p/Tip1p family of serine-alanine-rich proteins; expressed under anaerobic conditions and required for anaerobic growth; TIR3 has a paralog, TIR2, that arose from the whole genome duplication
YDL037C	-2.88721	5.23358	14.7941	0.00161731	0.0164521	YDL037C	BSC1	Protein of unconfirmed function; similar to cell surface flocculin Flo11p; ORF exhibits genomic organization compatible with a translational readthrough-dependent mode of expression
YER072W	-2.94417	10.1618	191.31	7.08252e-10	5.11535e-07	YER072W	VTC1,NRF1,PHM4	Subunit of the vacuolar transporter chaperone (VTC) complex; VTC complex is involved in membrane trafficking, vacuolar polyphosphate accumulation, microautophagy and non-autophagic vacuolar fusion; also has mRNA binding activity; protein abundance increases in response to DNA replication stress
YIR019C	-3.1994	5.74923	71.1155	4.87565e-07	6.17649e-05	YIR019C	FLO11,MUC1,STA4	GPI-anchored cell surface glycoprotein (flocculin); required for pseudohyphal formation, invasive growth, flocculation, and biofilms; transcriptionally regulated by the MAPK pathway (via Ste12p and Tec1p) and the cAMP pathway (via Flo8p); required for formation of fibrous interconnections between cells in a colony of a wild S. cerevisiae strain; a portion is cleaved and shed from cells, and free …
YDR281C	-3.51852	4.96178	89.8655	1.1114e-07	2.93855e-05	YDR281C	PHM6	Protein of unknown function; expression is regulated by phosphate levels
YCR098C	-3.54584	5.74836	180.125	1.07307e-09	6.8891e-07	YCR098C	GIT1	Plasma membrane permease; mediates uptake of glycerophosphoinositol and glycerophosphocholine as sources of the nutrients inositol and phosphate; expression and transport rate are regulated by phosphate and inositol availability
YAR071W	-3.69338	1.86165	11.2752	0.00437656	0.0336721	YAR071W	PHO11,acid phosphatase PHO11	One of three repressible acid phosphatases; glycoprotein that is transported to the cell surface by the secretory pathway; induced by phosphate starvation and coordinately regulated by PHO4 and PHO2; PHO11 has a paralog, PHO12, that arose from a segmental duplication
YHR215W	-4.1237	5.0366	70.1945	5.28615e-07	6.49859e-05	YHR215W	PHO12,PHO10,acid phosphatase PHO12	One of three repressible acid phosphatases; glycoprotein that is transported to the cell surface by the secretory pathway; pregulated by phosphate starvation; PHO12 has a paralog, PHO11, that arose from a segmental duplication
YBR296C	-4.37353	5.19864	26.0601	0.000134147	0.00299268	YBR296C	PHO89,ITN1	Plasma membrane Na+/Pi cotransporter; active in early growth phase; similar to phosphate transporters of Neurospora crassa; transcription regulated by inorganic phosphate concentrations and Pho4p; mutations in related human transporter genes hPit1 and hPit2 are associated with hyperphosphatemia-induced calcification of vascular tissue and familial idiopathic basal ganglia calcification
YBR093C	-4.49948	7.19233	384.073	5.2256e-12	1.67148e-08	YBR093C	PHO5,acid phosphatase PHO5,phoE	Repressible acid phosphatase; 1 of 3 repressible acid phosphatases that also mediates extracellular nucleotide-derived phosphate hydrolysis; secretory pathway derived cell surface glycoprotein; induced by phosphate starvation and coordinately regulated by PHO4 and PHO2
YER011W	-4.54825	4.65082	80.2535	2.2858e-07	4.40246e-05	YER011W	TIR1,SRP1	Cell wall mannoprotein; expression is downregulated at acidic pH and induced by cold shock and anaerobiosis; abundance is increased in cells cultured without shaking; member of the Srp1p/Tip1p family of serine-alanine-rich proteins
YHR136C	-5.20377	8.19028	224.571	2.32616e-10	2.68811e-07	YHR136C	SPL2	Protein with similarity to cyclin-dependent kinase inhibitors; downregulates low-affinity phosphate transport during phosphate limitation by targeting Pho87p to the vacuole; upstream region harbors putative hypoxia response element (HRE) cluster; overproduction suppresses a plc1 null mutation; promoter shows an increase in Snf2p occupancy after heat shock; GFP-fusion protein localizes to the cyto…
YML123C	-5.58616	7.95736	378.644	5.78567e-12	1.67148e-08	YML123C	PHO84,phoT,phosphate transporter PHO84	High-affinity inorganic phosphate (Pi) transporter; also low-affinity manganese transporter; regulated by Pho4p and Spt7p; mutation confers resistance to arsenate; exit from the ER during maturation requires Pho86p; cells overexpressing Pho84p accumulate heavy metals but do not develop symptoms of metal toxicity
YJR150C	-6.09938	3.25607	51.8661	3.28027e-06	0.000274687	YJR150C	DAN1,CCW13	Cell wall mannoprotein; has similarity to Tir1p, Tir2p, Tir3p, and Tir4p; expressed under anaerobic conditions, completely repressed during aerobic growth
YNL160W	0.717108	8.45545	9.48514	0.00771218	0.0500123	YNL160W	YGP1	Cell wall-related secretory glycoprotein; induced by nutrient deprivation-associated growth arrest and upon entry into stationary phase; may be involved in adaptation prior to stationary phase entry; YGP1 has a paralog, SPS100, that arose from the whole genome duplication
YBL021C	-0.972631	5.02574	9.47019	0.00775032	0.0502033	YBL021C	HAP3	Subunit of the Hap2p/3p/4p/5p CCAAT-binding complex; complex is heme-activated and glucose-repressed; complex is a transcriptional activator and global regulator of respiratory gene expression; contains sequences contributing to both complex assembly and DNA binding
YBL040C	-0.618787	8.43121	9.43499	0.00784098	0.0507337	YBL040C	ERD2	HDEL receptor; an integral membrane protein that binds to the HDEL motif in proteins destined for retention in the endoplasmic reticulum; has a role in maintenance of normal levels of ER-resident proteins
YMR040W	0.838968	7.07371	9.40514	0.00791881	0.05118	YMR040W	YET2	Protein of unknown function that may interact with ribosomes; based on co-purification experiments; homolog of human BAP31 protein; YET2 has a paralog, YET1, that arose from the whole genome duplication
YBL019W	0.922174	4.98709	9.40062	0.00793068	0.0511994	YBL019W	APN2,DNA-(apurinic or apyrimidinic site) lyase APN2,ETH1	Class II abasic (AP) endonuclease involved in repair of DNA damage; homolog of human HAP1 and E. coli exoIII
YBR147W	1.38072	4.11195	9.3822	0.00797924	0.0514193	YBR147W	RTC2,RRT11,YPQ3	Putative vacuolar membrane transporter for cationic amino acids; likely contributes to amino acid homeostasis by exporting cationic amino acids from the vacuole; positive regulation by Lys14p suggests that lysine may be the primary substrate; member of the PQ-loop family, with seven transmembrane domains; similar to mammalian PQLC2 vacuolar transporter; RTC2 has a paralog, YPQ1, that arose from t…
YKL051W	0.969526	5.82762	9.37509	0.00799807	0.0514193	YKL051W	SFK1	Plasma membrane protein that may act to generate normal levels of PI4P; may act together with or upstream of Stt4p; at least partially mediates proper localization of Stt4p to the plasma membrane
YLR061W	-0.867226	12.0052	9.37906	0.00798754	0.0514193	YLR061W	RPL22A,L22A,L22e,YL31,l1c,ribosomal 60S subunit protein L22A,rp4	Ribosomal 60S subunit protein L22A; required for the oxidative stress response in yeast; homologous to mammalian ribosomal protein L22, no bacterial homolog; RPL22A has a paralog, RPL22B, that arose from the whole genome duplication
YOR236W	-0.699382	5.70019	9.37424	0.00800034	0.0514193	YOR236W	DFR1,dihydrofolate reductase	Dihydrofolate reductase involved in tetrahydrofolate biosynthesis; required for respiratory metabolism
YMR136W	1.21149	7.00547	9.36631	0.00802141	0.0514975	YMR136W	GAT2	Protein containing GATA family zinc finger motifs; similar to Gln3p and Dal80p; expression repressed by leucine
YOL026C	-0.624533	7.31079	9.33828	0.00809642	0.0519213	YOL026C	MIM1,TOM13	Mitochondrial protein required for outer membrane protein import; cooperates with Tom70p to import the subset of proteins with multiple alpha-helical transmembrane segments, including Ugo1p, Tom20p, and others; present in a complex with Mim2p in the outer membrane that may create a local environment to facilitate membrane insertion of substrate proteins; also has a role in assembly of Tom20p into…
YMR258C	0.887923	5.7372	9.33185	0.00811372	0.0519746	YMR258C	ROY1	GTPase inhibitor with similarity to F-box proteins; inhibits Ypt52p GTPase activity by preventing Ypt52p from binding GTP; involved in regulating intracellular trafficking; physically interacts with Skp1p
YJL208C	-0.743348	5.73459	9.32466	0.00813313	0.0520413	YJL208C	NUC1	Major mitochondrial nuclease; has RNAse and DNA endo- and exonucleolytic activities; roles in mitochondrial recombination, apoptosis and maintenance of polyploidy; involved in fragmentation of genomic DNA during PND (programmed nuclear destruction); encodes ortholog of mammalian endoG
YOR158W	-0.623113	6.653	9.31917	0.00814799	0.0520786	YOR158W	PET123,mitochondrial 37S ribosomal protein PET123	Mitochondrial ribosomal protein of the small subunit; PET123 exhibits genetic interactions with PET122, which encodes a COX3 mRNA-specific translational activator
YPR156C	0.737675	5.91945	9.30667	0.00818195	0.0522379	YPR156C	TPO3	Polyamine transporter of the major facilitator superfamily; member of the 12-spanner drug:H(+) antiporter DHA1 family; specific for spermine; localizes to the plasma membrane; TPO3 has a paralog, TPO2, that arose from the whole genome duplication
YKL096W	0.595134	6.8716	9.2783	0.00825962	0.0526756	YKL096W	CWP1,YJU1	Cell wall mannoprotein that localizes to birth scars of daughter cells; linked to a beta-1,3- and beta-1,6-glucan heteropolymer through a phosphodiester bond; required for propionic acid resistance
YNL234W	0.998121	5.52255	9.27408	0.00827122	0.0526914	YNL234W		Protein of unknown function with similarity to globins; has a functional heme-binding domain; mutant has aneuploidy tolerance; transcription induced by stress conditions; may be involved in glucose signaling or metabolism; regulated by Rgt1
YIL154C	0.665755	6.42984	9.26989	0.0082828	0.0527071	YIL154C	IMP2',IMP2	Transcriptional activator involved in maintenance of ion homeostasis; also involved in protection against DNA damage caused by bleomycin and other oxidants; contains a C-terminal leucine-rich repeat
YJR122W	-0.738251	5.55788	9.26246	0.00830334	0.0527796	YJR122W	IBA57,CAF17	Protein involved in incorporating iron-sulfur clusters into proteins; mitochondrial matrix protein; involved in the incorporation of iron-sulfur clusters into mitochondrial aconitase-type proteins; activates the radical-SAM family members Bio2p and Lip5p; interacts with Ccr4p in the two-hybrid system
YLR306W	-0.967804	5.20932	9.25682	0.00831897	0.0528209	YLR306W	UBC12,NEDD8-conjugating protein UBC12	Enzyme that mediates the conjugation of Rub1p; a ubiquitin-like protein, to other proteins; related to E2 ubiquitin-conjugating enzymes
YLL040C	0.655661	7.03528	9.24261	0.0083585	0.0530136	YLL040C	VPS13,SOI1,VPT2,membrane morphogenesis protein VPS13	Protein involved in prospore membrane morphogenesis; heterooligomeric or homooligomeric complex; peripherally associated with membranes; involved in sporulation, vacuolar protein sorting, prospore membrane formation during sporulatoin, and protein-Golgi retention; homologous to human CHAC and COH1 which are involved in chorea acanthocytosis and Cohen syndrome, respectively
YDL177C	-0.892877	5.65249	9.21678	0.00843093	0.0533559	YDL177C		Putative protein of unknown function; similar to the mouse IMPACT gene; YDL177C is not an essential gene
YIL073C	3.0234	3.5953	9.21714	0.00842991	0.0533559	YIL073C	SPO22,ZIP4	Meiosis-specific protein essential for chromosome synapsis; involved in completion of nuclear divisions during meiosis; induced early in meiosis
YOL032W	0.932521	5.38372	9.21191	0.00844469	0.0533845	YOL032W	OPI10	Protein with a possible role in phospholipid biosynthesis; null mutant displays an inositol-excreting phenotype that is suppressed by exogenous choline; protein abundance increases in response to DNA replication stress
YMR123W	-0.659847	6.6827	9.19608	0.00848949	0.053609	YMR123W	PKR1	V-ATPase assembly factor; functions with other V-ATPase assembly factors in the ER to efficiently assemble the V-ATPase membrane sector (V0); protein abundance increases in response to DNA replication stress
YLR200W	-0.565328	8.19283	9.19272	0.00849905	0.0536108	YLR200W	YKE2,GIM1,PFD6	Subunit of the heterohexameric Gim/prefoldin protein complex; involved in the folding of alpha-tubulin, beta-tubulin, and actin; prefoldin complex also localizes to chromatin of actively transcribed genes in the nucleus and facilitates transcriptional elongation
YDR119W-A	1.09301	5.05743	9.16978	0.00856459	0.0539653	YDR119W-A	COX26	Putative protein of unknown function; copurifies with respiratory chain supercomplexes composed of Complex III (ubiquinol-cytochrome c reductase) and Complex IV (cytochrome c oxidase)
YDR226W	-0.605647	8.44826	9.15832	0.00859754	0.0540551	YDR226W	ADK1,AKY1,AKY2,adenylate kinase ADK1	Adenylate kinase, required for purine metabolism; localized to the cytoplasm and the mitochondria; lacks cleavable signal sequence; protein abundance increases in response to DNA replication stress
YOR035C	0.769643	6.01085	9.16031	0.0085918	0.0540551	YOR035C	SHE4,DIM1	Protein containing a UCS (UNC-45/CRO1/SHE4) domain; binds to myosin motor domains to regulate myosin function; involved in endocytosis, polarization of the actin cytoskeleton, and asymmetric mRNA localization
YPL003W	1.01726	5.13589	9.14315	0.00864137	0.0542716	YPL003W	ULA1,ENR2	Protein that activates Rub1p (NEDD8) before neddylation; acts together with Uba3p; may play a role in protein degradation
YBR187W	-0.870147	5.64933	9.12839	0.00868429	0.0542762	YBR187W	GDT1	Protein of unknown function involved in calcium homeostasis; localizes to the cis- and medial-Golgi apparatus; GFP-fusion protein localizes to the vacuole; TMEM165, a human gene which causes Congenital Disorders of Glycosylation is orthologous and functionally complements the null allele; expression pattern and physical interactions suggest a possible role in ribosome biogenesis; expression reduc…
YCR011C	0.704563	6.96371	9.12353	0.00869847	0.0542762	YCR011C	ADP1,putative ATP-dependent permease ADP1	Putative ATP-dependent permease of the ABC transporter family
YCR028C-A	-0.647116	9.73468	9.12565	0.00869229	0.0542762	YCR028C-A	RIM1	ssDNA-binding protein essential for mitochondrial genome maintenance; involved in mitochondrial DNA replication
YDL126C	0.58461	8.91312	9.13208	0.00867355	0.0542762	YDL126C	CDC48,AAA family ATPase CDC48	AAA ATPase; subunit of polyubiquitin-selective segregase complex involved in ERAD, cell wall integrity during heat stress, mitotic spindle disassembly; subunit of complex involved in mitochondria-associated degradation; role in mobilizing membrane bound transcription factors by regulated ubiquitin/proteasome-dependent processing, in macroautophagy, PMN, RAD, ribophagy, homotypic ER membrane fusio…
YDR302W	-0.619752	6.30489	9.12465	0.00869518	0.0542762	YDR302W	GPI11	ER membrane protein involved in a late step of GPI anchor assembly; involved in the addition of phosphoethanolamine to the multiply mannosylated glycosylphosphatidylinositol (GPI) intermediate; human PIG-Fp is a functional homolog
YNL242W	0.976272	5.54089	9.12753	0.00868678	0.0542762	YNL242W	ATG2,APG2,AUT8,SPO72	Peripheral membrane protein required for autophagic vesicle formation; also required for vesicle formation during pexophagy and the cytoplasm-to-vaucole targeting (Cvt) pathway; involved in Atg9p cycling between the phagophore assembly site and mitochondria; essential for cell cycle progression from G2/M to G1 under nitrogen starvation; forms cytoplasmic foci upon DNA replication stress
YNR034W	1.45306	4.00422	9.11842	0.00871339	0.0543107	YNR034W	SOL1	Protein with a possible role in tRNA export; shows similarity to 6-phosphogluconolactonase non-catalytic domains but does not exhibit this enzymatic activity; homologous to Sol3p and Sol4p; SOL1 has a paralog, SOL2, that arose from the whole genome duplication; protein abundance increases in response to DNA replication stress
YPL046C	-0.728379	5.90614	9.1105	0.0087366	0.0543966	YPL046C	ELC1,elongin C	Elongin C, conserved among eukaryotes; forms a complex with Cul3p that polyubiquitylates monoubiquitylated RNA polymerase II to trigger its proteolysis; plays a role in global genomic repair
YKL099C	-0.663863	6.52922	9.07546	0.00884016	0.0549821	YKL099C	UTP11	Subunit of U3-containing Small Subunit (SSU) processome complex; involved in production of 18S rRNA and assembly of small ribosomal subunit
YDR519W	-0.697286	7.72866	9.06148	0.00888188	0.0551822	YDR519W	FPR2,FKB2,peptidylprolyl isomerase family protein FPR2	Membrane-bound peptidyl-prolyl cis-trans isomerase (PPIase); binds to the drugs FK506 and rapamycin; expression pattern suggests possible involvement in ER protein trafficking; relocalizes from nucleus to vacuole upon DNA replication stress
YKL093W	1.48358	3.9928	9.05334	0.00890626	0.0552743	YKL093W	MBR1	Protein involved in mitochondrial functions and stress response; overexpression suppresses growth defects of hap2, hap3, and hap4 mutants; MBR1 has a paralog, ISF1, that arose from the whole genome duplication
YER030W	-0.597945	7.82565	9.04591	0.00892858	0.0553534	YER030W	CHZ1	Histone chaperone for Htz1p/H2A-H2B dimer; required for the stabilization of the Chz1p-Htz1-H2B complex; has overlapping function with Nap1p; null mutant displays weak sensitivity to MMS and benomyl; contains a highly conserved CHZ motif; protein abundance increases in response to DNA replication stress
YDR056C	-0.615224	6.95692	9.02655	0.00898708	0.0555373	YDR056C		Putative protein of unknown function; green fluorescent protein (GFP)-fusion protein localizes to the endoplasmic reticulum; YDR056C is not an essential protein
YDR098C	-0.595935	7.11353	9.02996	0.00897675	0.0555373	YDR098C	GRX3,monothiol glutaredoxin GRX3	Glutathione-dependent oxidoreductase; hydroperoxide and superoxide-radical responsive; monothiol glutaredoxin subfamily member along with Grx4p and Grx5p; protects cells from oxidative damage; with Grx4p, binds to Aft1p in iron-replete conditions, promoting its dissociation from promoters; evidence exists indicating that the translation start site is not Met1 as currently annotated, but rather Me…
YPR157W	1.66009	3.89251	9.02935	0.00897859	0.0555373	YPR157W	TDA6	Putative protein of unknown function; induced by treatment with 8-methoxypsoralen and UVA irradiation; null mutant is sensitive to expression of the top1-T722A allele; TDA6 has a paralog, VPS62, that arose from the whole genome duplication
YMR290C	-0.622175	6.7911	8.99563	0.00908138	0.0560601	YMR290C	HAS1,ATP-dependent RNA helicase HAS1	ATP-dependent RNA helicase; involved in the biogenesis of 40S and 60S ribosome subunits; localizes to both the nuclear periphery and nucleolus; highly enriched in nuclear pore complex fractions; constituent of 66S pre-ribosomal particles
YDR347W	-0.62556	6.19243	8.99102	0.00909556	0.0560877	YDR347W	MRP1,mitochondrial 37S ribosomal protein MRP1	Mitochondrial ribosomal protein of the small subunit; MRP1 exhibits genetic interactions with PET122, encoding a COX3-specific translational activator, and with PET123, encoding a small subunit mitochondrial ribosomal protein
YOR341W	-0.554798	7.63824	8.98078	0.00912709	0.0562221	YOR341W	RPA190,A190,DNA-directed RNA polymerase I core subunit RPA190,RRN1	RNA polymerase I largest subunit A190
YGR084C	-0.665101	6.57012	8.92457	0.00930247	0.0571805	YGR084C	MRP13,mitochondrial 37S ribosomal protein YmS-A	Mitochondrial ribosomal protein of the small subunit
YLR270W	0.649392	5.97265	8.92756	0.00929307	0.0571805	YLR270W	DCS1,DcpS	Non-essential hydrolase involved in mRNA decapping; activates Xrn1p; may function in a feedback mechanism to regulate deadenylation, contains pyrophosphatase activity and a HIT (histidine triad) motif; acts as inhibitor of neutral trehalase Nth1p; required for growth on glycerol medium; protein abundance increases in response to DNA replication stress; DCS1 has a paralog, DCS2, that arose from th…
YGL096W	1.11158	5.00939	8.91517	0.00933221	0.0572415	YGL096W	TOS8	Homeodomain-containing protein and putative transcription factor; found associated with chromatin; target of SBF transcription factor; induced during meiosis and under cell-damaging conditions; TOS8 has a paralog, CUP9, that arose from the whole genome duplication
YJR021C	1.07748	4.80352	8.91666	0.00932748	0.0572415	YJR021C	REC107,MER2	Protein involved in early stages of meiotic recombination; involved in coordination between the initiation of recombination and the first division of meiosis; part of a complex (Rec107p-Mei4p-Rec114p) required for ds break formation
YKL013C	-0.587095	7.996	8.91122	0.00934471	0.0572574	YKL013C	ARC19	Subunit of the ARP2/3 complex; ARP2/3 is required for the motility and integrity of cortical actin patches
YFL034C-A	-0.714197	9.60823	8.83916	0.00957645	0.058615	YFL034C-A	RPL22B,L22B,L22e,YFL035C-B,YL31,l1c,ribosomal 60S subunit protein L22B,rp4	Ribosomal 60S subunit protein L22B; homologous to mammalian ribosomal protein L22, no bacterial homolog; RPL22B has a paralog, RPL22A, that arose from the whole genome duplication
YGR136W	1.13934	5.24669	8.83606	0.00958657	0.058615	YGR136W	LSB1	Negative regulator of actin nucleation-promoting factor activity; interacts with Las17p, a homolog of human Wiskott-Aldrich Syndrome protein (WASP), via an N-terminal SH3 domain, and along with PIN3 cooperatively inhibits the nucleation of actin filaments; overexpression blocks receptor-mediated endocytosis; protein increases in abundance and forms nuclear foci in response to DNA replication stre…
YDR063W	-0.537204	8.47301	8.79885	0.00970896	0.0592684	YDR063W	AIM7,GMF,GMF1	Protein that interacts with Arp2/3 complex; interacts with Arp2/3 complex to stimulate actin filament debranching and inhibit actin nucleation; has similarity to Cof1p and also to human glia maturation factor (GMF); null mutant displays elevated mitochondrial genome loss
YIR039C	1.07094	5.2752	8.79734	0.00971395	0.0592684	YIR039C	YPS6	Putative GPI-anchored aspartic protease; member of the yapsin family of proteases involved in cell wall growth and maintenance
YHR100C	-0.777339	5.79385	8.79227	0.00973078	0.0593085	YHR100C	GEP4	Mitochondrial phosphatidylglycerophosphatase (PGP phosphatase); dephosphorylates phosphatidylglycerolphosphate to generate phosphatidylglycerol, an essential step during cardiolipin biosynthesis; null mutant is sensitive to tunicamycin, DTT
snR47	2.02067	2.969	8.7865	0.00975	0.059363	snR47	SNR47	C/D box small nucleolar RNA (snoRNA); guides 2'-O-methylation of large subunit (LSU) rRNA at position A2220 and small subunit (SSU) rRNA at position A619
YCR072C	-0.932109	5.17734	8.75296	0.00986238	0.0598104	YCR072C	RSA4	WD-repeat protein involved in ribosome biogenesis; may interact with ribosomes; required for maturation and efficient intra-nuclear transport or pre-60S ribosomal subunits, localizes to the nucleolus
YDL130W-A	0.726982	9.59371	8.75448	0.00985724	0.0598104	YDL130W-A	STF1,AIS2	Protein involved in regulation of the mitochondrial F1F0-ATP synthase; Stf1p and Stf2p act as stabilizing factors that enhance inhibitory action of the Inh1p protein; protein abundance increases in response to DNA replication stress; STF1 has a paralog, INH1, that arose from the whole genome duplication
YMR017W	2.67826	3.48685	8.75222	0.00986488	0.0598104	YMR017W	SPO20,DBI9	Meiosis-specific subunit of the t-SNARE complex; required for prospore membrane formation during sporulation; similar to but not functionally redundant with Sec9p; SNAP-25 homolog
YOR299W	0.653235	6.69427	8.76099	0.00983534	0.0598104	YOR299W	BUD7	Member of the ChAPs family (Chs5p-Arf1p-binding proteins); members include Bch1p, Bch2p, Bud7p, and Chs6p; ChAPs family proteins form the exomer complex with Chs5p to mediate export of specific cargo proteins, including Chs3p, from the Golgi to the plasma membrane; BUD7 has a paralog, BCH1, that arose from the whole genome duplication
YDR404C	-0.557616	6.60552	8.74023	0.00990543	0.0599933	YDR404C	RPB7,B16,DNA-directed RNA polymerase II subunit RPB7	RNA polymerase II subunit B16; forms dissociable heterodimer with Rpb4p; Rpb4/7 dissociates from RNAPII as Ser2 CTD phosphorylation increases; Rpb4/7 regulates cellular lifespan via mRNA decay process; involved in recruitment of 3'-end processing factors to transcribing RNA polymerase II complex, export of mRNA to cytoplasm under stress conditions; also involved in translation initiation
YDL048C	0.601619	7.38746	8.72051	0.00997256	0.0603366	YDL048C	STP4	Protein containing a Kruppel-type zinc-finger domain; similar to Stp1p, Stp2p; predicted transcription factor; relative distribution to the nucleus increases upon DNA replication stress; STP4 has a paralog, STP3, that arose from the whole genome duplication
YGR027C	-0.853592	12.633	8.71317	0.00999767	0.0604253	YGR027C	RPS25A,RPS31A,S25A,S25e,S31A,YS23,ribosomal 40S subunit protein S25A,rp45	Protein component of the small (40S) ribosomal subunit; homologous to mammalian ribosomal protein S25, no bacterial homolog; RPS25A has a paralog, RPS25B, that arose from the whole genome duplication
YHR110W	-0.606334	6.74459	8.70928	0.010011	0.0604427	YHR110W	ERP5	Protein with similarity to Emp24p and Erv25p; member of the p24 family involved in ER to Golgi transport
YCR057C	-0.579386	6.64415	8.69781	0.0100505	0.0606176	YCR057C	PWP2,UTP1,YCR055C,YCR058C	Conserved 90S pre-ribosomal component; essential for proper endonucleolytic cleavage of the 35 S rRNA precursor at A0, A1, and A2 sites; contains eight WD-repeats; PWP2 deletion leads to defects in cell cycle and bud morphogenesis
YHR006W	0.793838	6.37621	8.69346	0.0100655	0.0606446	YHR006W	STP2	Transcription factor; activated by proteolytic processing in response to signals from the SPS sensor system for external amino acids; activates transcription of amino acid permease genes; STP2 has a paralog, STP1, that arose from the whole genome duplication
YOR137C	1.12425	6.03151	8.68285	0.0101022	0.0608026	YOR137C	SIA1	Protein of unassigned function; involved in activation of the Pma1p plasma membrane H+-ATPase by glucose; contains peptide signal for membrane localization
YNL315C	-0.585883	6.21755	8.67364	0.0101342	0.0609315	YNL315C	ATP11	Molecular chaperone; required for the assembly of alpha and beta subunits into the F1 sector of mitochondrial F1F0 ATP synthase; N-terminally propionylated in vivo
NME1	1.25503	5.91949	8.66748	0.0101556	0.0609972	NME1	NME1,RRP2	RNA component of RNase MRP; RNase MRP cleaves pre-rRNA and has a role in cell cycle-regulated degradation of daughter cell-specific mRNAs; human ortholog is implicated in cartilage-hair hypoplasia (CHH)
YBL082C	1.82736	4.2425	8.65493	0.0101995	0.0609996	YBL082C	ALG3,RHK1,dolichyl-P-Man:Man(5)GlcNAc(2)-PP-dolichol alpha-1,3-mannosyltransferase	Dolichol-P-Man dependent alpha(1-3) mannosyltransferase; involved in the synthesis of dolichol-linked oligosaccharide donor for N-linked glycosylation of proteins
YDR244W	0.954938	4.94314	8.64928	0.0102194	0.0609996	YDR244W	PEX5,PAS10	Peroxisomal membrane signal receptor for peroxisomal matrix proteins; receptor for the C-terminal tripeptide signal sequence (PTS1) of peroxisomal matrix proteins; required for peroxisomal matrix protein import; also proposed to have PTS1-receptor independent functions
YER038C	-1.07277	4.4891	8.66168	0.0101759	0.0609996	YER038C	KRE29,NSE6	Subunit of the SMC5-SMC6 complex; this complex is involved in removal of X-shaped DNA structures that arise between sister chromatids during DNA replication and repair; heterozygous mutant shows haploinsufficiency in K1 killer toxin resistance
YER137C	-1.21136	4.58839	8.64991	0.0102172	0.0609996	YER137C		Putative protein of unknown function
YLR413W	-0.659153	7.2811	8.65284	0.0102069	0.0609996	YLR413W	INA1	Putative protein of unknown function; not an essential gene; YLR413W has a paralog, FAT3, that arose from the whole genome duplication
YOR060C	1.26293	4.10457	8.65651	0.010194	0.0609996	YOR060C	SLD7,YOR29-11	Protein with a role in chromosomal DNA replication; interacts with Sld3p and reduces its affinity for Cdc45p; deletion mutant has aberrant mitochondria
YOR066W	1.0176	5.37275	8.63531	0.0102686	0.06123	YOR066W	MSA1,YOR29-17	Activator of G1-specific transcription factors MBF and SBF; involved in regulation of the timing of G1-specific gene transcription and cell cycle initiation; localization is cell-cycle dependent and regulated by Cdc28p phosphorylation; MSA1 has a paralog, MSA2, that arose from the whole genome duplication
YPR131C	-0.877466	5.07544	8.6129	0.0103482	0.0616409	YPR131C	NAT3,NAA20,RAD56	Catalytic subunit of the NatB N-terminal acetyltransferase; NatB catalyzes acetylation of the amino-terminal methionine residues of all proteins beginning with Met-Asp or Met-Glu and of some proteins beginning with Met-Asn or Met-Met
YER146W	-0.671047	8.63132	8.6029	0.0103839	0.0617363	YER146W	LSM5,RNA-binding protein LSM5	Lsm (Like Sm) protein; part of heteroheptameric complexes (Lsm2p-7p and either Lsm1p or 8p): cytoplasmic Lsm1p complex involved in mRNA decay; nuclear Lsm8p complex part of U6 snRNP and possibly involved in processing tRNA, snoRNA, and rRNA
YLL029W	0.612418	6.84984	8.60243	0.0103856	0.0617363	YLL029W	FRA1,RUP2	Protein involved in negative regulation of iron regulon transcription; forms an iron independent complex with Fra2p, Grx3p, and Grx4p; cytosolic; mutant fails to repress transcription of iron regulon and is defective in spore formation
YKL063C	-0.606819	6.78671	8.59589	0.010409	0.061812	YKL063C		Putative protein of unknown function; green fluorescent protein (GFP)-fusion protein localizes to the Golgi
YLL041C	0.952836	5.07339	8.57525	0.0104833	0.0621897	YLL041C	SDH2,ACN17,SDHB,succinate dehydrogenase iron-sulfur protein subunit SDH2	Iron-sulfur protein subunit of succinate dehydrogenase; the complex couples the oxidation of succinate to the transfer of electrons to ubiquinone as part of the TCA cycle and the mitochondrial respiratory chain; other members are Sdh1p, Sdh3p, and Sdh4p
snR34	0.935364	5.91116	8.56525	0.0105196	0.0623409	snR34	SNR34	H/ACA box small nucleolar RNA (snoRNA); guides pseudouridylation of large subunit (LSU) rRNA at positions U2826 and U2880
YLR150W	-0.558801	9.67169	8.54941	0.0105773	0.0626187	YLR150W	STM1,MPT4	Protein required for optimal translation under nutrient stress; perturbs association of Yef3p with ribosomes; involved in TOR signaling; binds G4 quadruplex and purine motif triplex nucleic acid; helps maintain telomere structure; protein abundance increases in response to DNA replication stress; serves as a ribosome preservation factor both during quiescence and recovery
YPL266W	-0.632707	6.68592	8.54352	0.0105989	0.0626822	YPL266W	DIM1,CDH1	Essential 18S rRNA dimethylase (dimethyladenosine transferase); responsible for conserved m6(2)Am6(2)A dimethylation in 3'-terminal loop of 18S rRNA, part of 90S and 40S pre-particles in nucleolus, involved in pre-ribosomal RNA processing
YNL024C	-1.03346	4.61279	8.53766	0.0106204	0.0627451	YNL024C		Putative methyltransferase; has seven beta-strand methyltransferase motif; green fluorescent protein (GFP)-fusion protein localizes to the cytoplasm; despite similarity to methyltransferases, null mutant does not display alterations in lysine methylation pattern
YPL040C	-0.818603	5.30745	8.52677	0.0106605	0.0629175	YPL040C	ISM1,isoleucine--tRNA ligase ISM1	Mitochondrial isoleucyl-tRNA synthetase; null mutant is deficient in respiratory growth
YHL036W	1.39204	4.44336	8.52115	0.0106812	0.0629757	YHL036W	MUP3	Low affinity methionine permease; similar to Mup1p
YNL079C	-0.665867	8.94443	8.5144	0.0107062	0.0630586	YNL079C	TPM1,tropomyosin TPM1	Major isoform of tropomyosin; binds to and stabilizes actin cables and filaments, which direct polarized cell growth and the distribution of several organelles; acetylated by the NatB complex and acetylated form binds actin most efficiently; TPM1 has a paralog, TPM2, that arose from the whole genome duplication
YJL212C	-0.913525	5.04988	8.48745	0.0108067	0.0635855	YJL212C	OPT1,GSH11,HGT1,oligopeptide transporter OPT1	Proton-coupled oligopeptide transporter of the plasma membrane; also transports glutathione and phytochelatin; member of the OPT family
YIL019W	-0.733318	5.45335	8.4844	0.0108181	0.0635879	YIL019W	FAF1	Protein required for pre-rRNA processing; also required for 40S ribosomal subunit assembly
YKL188C	0.98572	5.62792	8.46921	0.0108753	0.0638591	YKL188C	PXA2,ATP-binding cassette long-chain fatty acid transporter PXA2,PAT1	Subunit of a heterodimeric peroxisomal ABC transport complex; required for import of long-chain fatty acids into peroxisomes; similarity to human adrenoleukodystrophy transporter ABCD1 and ABCD2 and ALD-related proteins; mutations in ABCD1 cause X-linked adrenoleukodystrophy (X-ALD), a peroxisomal disorder; complex also includes Pxa1p
YLR151C	1.52784	4.1158	8.46261	0.0109002	0.0639405	YLR151C	PCD1	8-oxo-dGTP diphosphatase; prevents spontaneous mutagenesis via sanitization of oxidized purine nucleoside triphosphates; can also act as peroxisomal pyrophosphatase with specificity for coenzyme A and CoA derivatives, may function to remove potentially toxic oxidized CoA disulfide from peroxisomes to maintain the capacity for beta-oxidation of fatty acids; nudix hydrolase family member; similar E…
YBR208C	-0.864731	6.83744	8.43726	0.0109966	0.064321	YBR208C	DUR1,2,DUR80,bifunctional urea carboxylase/allophanate hydrolase	Urea amidolyase; contains both urea carboxylase and allophanate hydrolase activities, degrades urea to CO2 and NH3; expression sensitive to nitrogen catabolite repression and induced by allophanate, an intermediate in allantoin degradation; protein abundance increases in response to DNA replication stress
YIL147C	-0.701911	6.24125	8.43398	0.0110092	0.064321	YIL147C	SLN1,YPD2	Transmembrane histidine phosphotransfer kinase and osmosensor; regulates MAP kinase cascade; transmembrane protein with an intracellular kinase domain that signals to Ypd1p and Ssk1p, thereby forming a phosphorelay system similar to bacterial two-component regulators
YMR281W	0.705301	5.52803	8.43528	0.0110042	0.064321	YMR281W	GPI12	ER membrane protein involved in the second step of GPI anchor assembly; the second step is the de-N-acetylation of the N-acetylglucosaminylphosphatidylinositol intermediate; functional homolog of human PIG-Lp; GPI stands for glycosylphosphatidylinositol
YOR052C	0.567869	8.25016	8.43387	0.0110096	0.064321	YOR052C	TMC1,YOR29-03	AN1-type zinc finger protein of unknown function; may protect cells from trivalent metalloid induced proteotoxicity; contains a PACE promoter element, a transcriptional profile similar to CUZ1 and RPN2, and decreased expression in an RPN4 mutant; induced by nitrogen limitation and weak acid; ortholog of human AIRAP, which stimulates proteasome activity in response to arsenic; protein abundance in…
YLR251W	0.925974	4.86511	8.43027	0.0110234	0.0643364	YLR251W	SYM1	Protein required for ethanol metabolism; induced by heat shock and localized to the inner mitochondrial membrane; homologous to mammalian peroxisomal membrane protein Mpv17
YER093C	-0.699861	5.87932	8.42015	0.0110622	0.0644236	YER093C	TSC11,AVO3	Subunit of TORC2 (Tor2p-Lst8p-Avo1-Avo2-Tsc11p-Bit61p); TORC2 is a membrane-associated complex that regulates actin cytoskeletal dynamics during polarized growth and cell wall integrity; involved in sphingolipid metabolism; contains a RasGEFN domain
YJL115W	-0.807683	5.7421	8.41768	0.0110718	0.0644236	YJL115W	ASF1,CIA1,nucleosome assembly factor ASF1	Nucleosome assembly factor; involved in chromatin assembly and disassembly, anti-silencing protein that causes derepression of silent loci when overexpressed; plays a role in regulating Ty1 transposition; relocalizes to the cytosol in response to hypoxia
YNR054C	-0.721263	5.65494	8.41873	0.0110677	0.0644236	YNR054C	ESF2,ABT1	Essential nucleolar protein involved in pre-18S rRNA processing; binds to RNA and stimulates ATPase activity of Dbp8; involved in assembly of the small subunit (SSU) processome
YKL193C	0.642762	6.84262	8.41451	0.011084	0.0644298	YKL193C	SDS22,EGP1	Regulatory subunit of the type 1 protein phosphatase (PP1) Glc7p; whether it functions as a positive or negative regulator of Glc7p is controversial; involved in the regulation of Glc7p nuclear localization and function
YKL033W-A	-0.740896	7.65111	8.38523	0.0111976	0.0649763	YKL033W-A		Putative protein of unknown function; similar to uncharacterized proteins from other fungi
YNL121C	-0.57603	7.18175	8.38449	0.0112005	0.0649763	YNL121C	TOM70,MAS70,MOM72,OMP1,protein channel TOM70	Component of the TOM (translocase of outer membrane) complex; involved in the recognition and initial import steps for all mitochondrially directed proteins; acts as a receptor for incoming precursor proteins; TOM70 has a paralog, TOM71, that arose from the whole genome duplication
YDR339C	-0.669701	6.68965	8.3786	0.0112235	0.0649793	YDR339C	FCF1,UTP24	Putative PINc domain nuclease; required for early cleavages of 35S pre-rRNA and maturation of 18S rRNA; component of the SSU (small subunit) processome involved in 40S ribosomal subunit biogenesis; copurifies with Faf1p
YLR058C	0.607726	9.76532	8.37996	0.0112182	0.0649793	YLR058C	SHM2,SHMT2,glycine hydroxymethyltransferase SHM2	Cytosolic serine hydroxymethyltransferase; converts serine to glycine plus 5,10 methylenetetrahydrofolate; major isoform involved in generating precursors for purine, pyrimidine, amino acid, and lipid biosynthesis
YBR287W	0.62036	7.66571	8.36465	0.0112783	0.0651658	YBR287W	ZSP1	Protein of unknown function; green fluorescent protein (GFP)-fusion protein localizes to the ER; YBR287W is not an essential gene
YOL055C	0.804455	7.07218	8.36489	0.0112773	0.0651658	YOL055C	THI20,trifunctional hydroxymethylpyrimidine kinase/phosphomethylpyrimidine kinase/thiaminase	Trifunctional enzyme of thiamine biosynthesis, degradation and salvage; has hydroxymethylpyrimidine (HMP) kinase, HMP-phosphate (HMP-P) kinase and thiaminase activities; member of a gene family with THI21 and THI22; HMP and HMP-P kinase activity redundant with Thi21p
YDL128W	0.557215	6.81359	8.34499	0.0113559	0.065288	YDL128W	VCX1,HUM1,MNR1	Vacuolar membrane antiporter with Ca2+/H+ and K+/H+ exchange activity; involved in control of cytosolic Ca2+ and K+ concentrations; has similarity to sodium/calcium exchangers, including the bovine Na+/Ca2+,K+ antiporter
YDR155C	-0.607518	9.9995	8.34603	0.0113518	0.065288	YDR155C	CPR1,CPH1,CYP1,peptidylprolyl isomerase CPR1	Cytoplasmic peptidyl-prolyl cis-trans isomerase (cyclophilin); catalyzes the cis-trans isomerization of peptide bonds N-terminal to proline residues; binds the drug cyclosporin A; N-terminally propionylated in vivo; protein abundance increases in response to DNA replication stress
YGL248W	0.674167	6.88489	8.3487	0.0113412	0.065288	YGL248W	PDE1,3',5'-cyclic-nucleotide phosphodiesterase PDE1	Low-affinity cyclic AMP phosphodiesterase; controls glucose and intracellular acidification-induced cAMP signaling, target of the cAMP-protein kinase A (PKA) pathway; glucose induces transcription and inhibits translation
YJR019C	1.29471	4.99618	8.35079	0.011333	0.065288	YJR019C	TES1,PTE1	Peroxisomal acyl-CoA thioesterase; likely to be involved in fatty acid oxidation rather than fatty acid synthesis; conserved protein also found in human peroxisomes; TES1 mRNA levels increase during growth on fatty acids
YLR378C	0.567911	7.78906	8.35535	0.0113149	0.065288	YLR378C	SEC61,translocon subunit SEC61	Conserved ER protein translocation channel; essential subunit of Sec61 complex (Sec61p, Sbh1p, and Sss1p); forms channel for SRP-dependent protein import; with Sec63 complex allows SRP-independent protein import into ER; involved in posttranslational soluble protein import into the ER, ERAD of soluble substrates, and misfolded soluble protein export from the ER
YOR256C	0.627207	6.28249	8.33641	0.01139	0.065419	YOR256C	TRE2	Transferrin receptor-like protein; functions with Tre1p to regulate ubiquitylation and vacuolar degradation of the metal transporter Smf1p; inviability of null mutant in systematic studies is due to proximity to CDC31; TRE2 has a paralog, TRE1, that arose from the whole genome duplication
YDR071C	-0.585028	9.27406	8.32388	0.01144	0.0656409	YDR071C	PAA1	Polyamine acetyltransferase; acetylates polyamines (e.g. putrescine, spermidine, spermine) and also aralkylamines (e.g. tryptamine, phenylethylamine); may be involved in transcription and/or DNA replication
snR42	0.777405	6.33057	8.31349	0.0114817	0.0658145	snR42	SNR42	H/ACA box small nucleolar RNA (snoRNA); guides pseudouridylation of large subunit (LSU) rRNA at position U2975
YNR006W	0.62433	6.62859	8.28001	0.0116171	0.0665247	YNR006W	VPS27,DID7,ESCRT-0 subunit protein VPS27,GRD11,SSV17,VPL23,VPT27	Endosomal protein that forms a complex with Hse1p; required for recycling Golgi proteins, forming lumenal membranes and sorting ubiquitinated proteins destined for degradation; has Ubiquitin Interaction Motifs which bind ubiquitin (Ubi4p)
YGL236C	-0.767245	5.48861	8.26996	0.0116581	0.0666934	YGL236C	MTO1,IPS1	Mitochondrial protein; forms a heterodimer complex with Mss1p that performs the 5-carboxymethylaminomethyl modification of the wobble uridine base in mitochondrial tRNAs; required for respiration in paromomycin-resistant 15S rRNA mutants
YDL120W	-0.670813	6.40777	8.26093	0.0116951	0.0668389	YDL120W	YFH1	Mitochondrial matrix iron chaperone; oxidizes and stores iron; interacts with Isu1p to promote Fe-S cluster assembly; mutation results in multiple Fe/S-dependent enzyme deficiencies; human frataxin homolog is mutated in Friedrich's ataxia
YBL039W-B	0.790806	6.41429	8.25297	0.0117278	0.0669595	YBL039W-B	YBL039W-A	Putative protein of unknown function
YDR046C	0.6374	7.38615	8.24612	0.011756	0.0670545	YDR046C	BAP3,PAP1,amino acid transporter BAP3	Amino acid permease; involved in uptake of cysteine, leucine, isoleucine and valine; BAP3 has a paralog, BAP2, that arose from the whole genome duplication
YLR065C	-0.593955	6.49576	8.24275	0.0117699	0.0670677	YLR065C	ENV10	Protein proposed to be involved in vacuolar functions; putative role in secretory protein quality control; mutant shows defect in CPY processing; YLR065C is not an essential gene
YLR108C	1.93549	4.15024	8.23004	0.0118226	0.0673014	YLR108C		Protein of unknown function; green fluorescent protein (GFP)-fusion protein localizes to the nucleus; YLR108C is not an esssential gene; protein abundance increases in response to DNA replication stress; YLR108C has a paralog, YDR132C, that arose from the whole genome duplication
YAL055W	-0.732926	5.38802	8.20758	0.0119163	0.0677681	YAL055W	PEX22,YAF5,ubiquitin-protein transferase activating protein PEX22	Putative peroxisomal membrane protein; required for import of peroxisomal proteins; functionally complements a Pichia pastoris pex22 mutation
YIL123W	0.585608	7.85771	8.20129	0.0119427	0.0678516	YIL123W	SIM1,putative glucosidase SIM1	Protein of the SUN family (Sim1p, Uth1p, Nca3p, Sun4p); may participate in DNA replication; promoter contains SCB regulation box at -300 bp indicating that expression may be cell cycle-regulated; SIM1 has a paralog, SUN4, that arose from the whole genome duplication
YDR229W	0.813661	5.58474	8.17938	0.0120352	0.0682686	YDR229W	IVY1	Phospholipid-binding protein that interacts with both Ypt7p and Vps33p; may partially counteract the action of Vps33p and vice versa, localizes to the rim of the vacuole as cells approach stationary phase
YJL038C	6.13338	3.13382	8.3427	0.0120397	0.0682686	YJL038C	LOH1,OSW4	Protein involved in outer spore wall assembly; likely involved directly in dityrosine layer assembly; proposed role in maintenance of genome integrity; induced during sporulation; repressed during vegetative growth by Sum1p and Hst1p; sequence similar to adjacent ORF, IRC18/YJL037W, and the double mutant irc18 loh1 exhibits reduced dityrosine fluorescence relative to the single mutants
YAL060W	0.596194	7.66844	8.17513	0.0120532	0.0682781	YAL060W	BDH1,(R,R)-butanediol dehydrogenase,BDH	NAD-dependent (R,R)-butanediol dehydrogenase; catalyzes oxidation of (R,R)-2,3-butanediol to (3R)-acetoin, oxidation of meso-butanediol to (3S)-acetoin, and reduction of acetoin; enhances use of 2,3-butanediol as an aerobic carbon source
YGR032W	0.693675	10.0941	8.17086	0.0120714	0.068314	YGR032W	GSC2,1,3-beta-glucan synthase GSC2,FKS2	Catalytic subunit of 1,3-beta-glucan synthase; involved in formation of the inner layer of the spore wall; activity positively regulated by Rho1p and negatively by Smk1p; GSC2 has a paralog, FKS1, that arose from the whole genome duplication
YLR021W	-0.732367	5.99149	8.16584	0.0120928	0.0683682	YLR021W	IRC25,DMP2,PBA3,POC3	Component of a heterodimeric Poc4p-Irc25p chaperone; involved in assembly of alpha subunits into the 20S proteasome; may regulate formation of proteasome isoforms with alternative subunits under different conditions
YIL106W	0.998963	5.63726	8.16052	0.0121155	0.0684295	YIL106W	MOB1	Component of the mitotic exit network; associates with and is required for the activation and Cdc15p-dependent phosphorylation of the Dbf2p kinase; required for cytokinesis and cell separation; component of the CCR4 transcriptional complex; relocalizes from cytoplasm to the nuclear periphery upon DNA replication stress
YOL065C	1.25045	4.12329	8.12533	0.012267	0.0692174	YOL065C	INP54,phosphoinositide 5-phosphatase INP54	Phosphatidylinositol 4,5-bisphosphate 5-phosphatase; role in secretion; localizes to the endoplasmic reticulum via the C-terminal tail; lacks the Sac1 domain and proline-rich region found in the other 3 INP proteins
YDR104C	1.06639	5.06611	8.10957	0.0123355	0.069536	YDR104C	SPO71	Meiosis-specific protein required for spore wall formation; localizes to prospore membrane (PSM) and is required for PSM closure during sporulation; mediates PSM size; interacts with Spo1p and Vps13p and recruits Vps13p to the PSM during sporulation; mutants exhibit reduction in PSM PtdIns-phosphate pools; dispensable for both nuclear divisions during meiosis; contains two PH domains
YNL045W	0.588694	6.68296	8.1043	0.0123585	0.0695978	YNL045W	LAP2	Leucyl aminopeptidase yscIV with epoxide hydrolase activity; metalloenzyme containing one zinc atom; green fluorescent protein (GFP)-fusion protein localizes to the cytoplasm and nucleus; also known as leukotriene A4 hydrolase
YFL045C	-0.543122	8.27368	8.06803	0.0125183	0.0703604	YFL045C	SEC53,ALG4,phosphomannomutase SEC53	Phosphomannomutase; involved in synthesis of GDP-mannose and dolichol-phosphate-mannose; required for folding and glycosylation of secretory proteins in the ER lumen
YMR273C	0.837599	5.78609	8.069	0.0125139	0.0703604	YMR273C	ZDS1,CES1,CKM1,NRC1,OSS1	Protein with a role in regulating Swe1p-dependent polarized growth; involved in maintaining Cdc55p in the cytoplasm where it promotes mitotic entry; involved in mitotic exit through Cdc14p regulation; interacts with silencing proteins at telomeres; has a role in Bcy1p localization; implicated in mRNA nuclear export; ZDS1 has a paralog, ZDS2, that arose from the whole genome duplication
YKL104C	0.576816	8.84808	8.06478	0.0125327	0.0703729	YKL104C	GFA1,glutamine--fructose-6-phosphate transaminase (isomerizing) GFA1	Glutamine-fructose-6-phosphate amidotransferase; catalyzes the formation of glucosamine-6-P and glutamate from fructose-6-P and glutamine in the first step of chitin biosynthesis; GFA1 has a paralogous region, comprising ORFs YMR084W-YMR085W, that arose from the whole genome duplication
YPL135W	0.651239	7.44302	8.03911	0.0126473	0.0709477	YPL135W	ISU1,NUA1,iron-binding protein ISU1	Conserved protein of the mitochondrial matrix; performs a scaffolding function during assembly of iron-sulfur clusters, interacts physically and functionally with yeast frataxin (Yfh1p); isu1 isu2 double mutant is inviable; ISU1 has a paralog, ISU2, that arose from the whole genome duplication
YKR074W	-0.601025	8.43773	8.03096	0.012684	0.0710844	YKR074W	AIM29	Putative protein of unknown function; epitope-tagged protein localizes to the cytoplasm; YKR074W is not an essential gene; null mutant displays elevated frequency of mitochondrial genome loss
YFR004W	0.615323	7.13308	8.02019	0.0127326	0.0712186	YFR004W	RPN11,MPR1,proteasome regulatory particle lid subunit RPN11	Metalloprotease subunit of 19S regulatory particle; part of 26S proteasome lid; couples the deubiquitination and degradation of proteasome substrates; involved, independent of catalytic activity, in fission of mitochondria and peroxisomes; protein abundance increases in response to DNA replication stress
YJR059W	0.692004	6.57582	8.02124	0.0127279	0.0712186	YJR059W	PTK2,STK2,protein kinase PTK2	Putative serine/threonine protein kinase; involved in regulation of ion transport across plasma membrane; enhances spermine uptake; PTK2 has a paralog, PTK1, that arose from the whole genome duplication
YOR070C	0.653079	5.9896	7.99384	0.0128524	0.0718196	YOR070C	GYP1,YOR29-21	Cis-golgi GTPase-activating protein (GAP) for yeast Rabs; the Rab family members are Ypt1p (in vivo) and for Ypt1p, Sec4p, Ypt7p, and Ypt51p (in vitro); involved in vesicle docking and fusion
YKR035W-A	-0.652014	7.69108	7.98771	0.0128805	0.0719069	YKR035W-A	DID2,CHM1,FTI1,VPL30,VPS46	Class E protein of the vacuolar protein-sorting (Vps) pathway; binds Vps4p and directs it to dissociate ESCRT-III complexes; forms a functional and physical complex with Ist1p; human ortholog may be altered in breast tumors
YFL011W	5.75638	3.00801	8.11901	0.012998	0.0724227	YFL011W	HXT10,hexose transporter HXT10	Putative hexose transporter; expressed at low levels and expression is repressed by glucose
YGR262C	-0.706863	6.01391	7.96469	0.0129865	0.0724227	YGR262C	BUD32,LDB14,serine/threonine protein kinase BUD32	Protein kinase; component of the EKC/KEOPS complex with Kae1p, Cgi121p, Pcc1p, and Gon7p; Pyrococcus Bud32 ortholog functions as a P-loop ATPase rather than a protein kinase in the context of the complex; EKC/KEOPS complex is required for t6A tRNA modification and telomeric TG1-3 recombination; may have role in transcription
YDL169C	1.34882	4.71888	7.95821	0.0130166	0.0724566	YDL169C	UGX2	Protein of unknown function; transcript accumulates in response to any combination of stress conditions
YHR096C	1.97694	5.8295	7.9347	0.0131262	0.0729964	YHR096C	HXT5,hexose transporter HXT5	Hexose transporter with moderate affinity for glucose; induced in the presence of non-fermentable carbon sources, induced by a decrease in growth rate, contains an extended N-terminal domain relative to other HXTs; HXT5 has a paralog, HXT3, that arose from the whole genome duplication
YJL210W	1.40027	4.02599	7.90136	0.0132835	0.0738	YJL210W	PEX2,CRT1,PAS5,ubiquitin-protein ligase peroxin 2	RING-finger peroxin and E3 ubiquitin ligase; peroxisomal membrane protein with a C-terminal zinc-binding RING domain, forms translocation subcomplex with Pex10p and Pex12p which functions in peroxisomal matrix protein import
YPL265W	0.635939	6.66791	7.89291	0.0133237	0.0739523	YPL265W	DIP5	Dicarboxylic amino acid permease; mediates high-affinity and high-capacity transport of L-glutamate and L-aspartate; also a transporter for Gln, Asn, Ser, Ala, and Gly; relocalizes from plasma membrane to vacuole upon DNA replication stress
YDL199C	1.24246	4.61649	7.87724	0.0133986	0.0742968	YDL199C		Putative transporter; member of the sugar porter family
YDL107W	-0.761275	5.42798	7.87358	0.0134162	0.074323	YDL107W	MSS2	Peripherally bound inner membrane protein of the mitochondrial matrix; involved in membrane insertion of C-terminus of Cox2p, interacts genetically and physically with Cox18p
YER103W	1.02302	6.26962	7.86851	0.0134406	0.0743869	YER103W	SSA4,Hsp70 family chaperone SSA4,YG107	Heat shock protein that is highly induced upon stress; plays a role in SRP-dependent cotranslational protein-membrane targeting and translocation; member of the HSP70 family; cytoplasmic protein that concentrates in nuclei upon starvation; SSA4 has a paralog, SSA3, that arose from the whole genome duplication
YOR281C	-0.613683	6.11995	7.85899	0.0134865	0.0744982	YOR281C	PLP2	Protein that interacts with the CCT complex to stimulate actin folding; has similarity to phosducins; null mutant lethality is complemented by mouse phosducin-like protein MgcPhLP; CCT is short for chaperonin containing TCP-1; essential gene
YOR327C	-0.592425	8.76232	7.85993	0.013482	0.0744982	YOR327C	SNC2,SNAP receptor SNC2	Vesicle membrane receptor protein (v-SNARE); involved in the fusion between Golgi-derived secretory vesicles with the plasma membrane; Snc2p levels regulated by Vps45p; member of the synaptobrevin/VAMP family of R-type v-SNARE proteins; SNC2 has a paralog, SNC1, that arose from the whole genome duplication
YKR043C	-0.521741	7.01703	7.85576	0.0135022	0.0745134	YKR043C	SHB17	Sedoheptulose bisphosphatase involved in riboneogenesis; dephosphorylates sedoheptulose 1,7-bisphosphate, which is converted via the nonoxidative pentose phosphate pathway to ribose-5-phosphate; facilitates the conversion of glycolytic intermediates to pentose phosphate units; also has fructose 1,6-bisphosphatase activity but this is probably not biologically relevant, since deletion does not aff…
YJR145C	-0.529733	8.64583	7.852	0.0135204	0.0745428	YJR145C	RPS4A,S4A,S4e,S7A,YS6,ribosomal 40S subunit protein S4A,rp5	Protein component of the small (40S) ribosomal subunit; mutation affects 20S pre-rRNA processing; homologous to mammalian ribosomal protein S4, no bacterial homolog; RPS4A has a paralog, RPS4B, that arose from the whole genome duplication
YIL126W	0.612241	6.38061	7.84172	0.0135703	0.0747467	YIL126W	STH1,NPS1,RSC chromatin remodeling complex ATPase subunit STH1	ATPase component of the RSC chromatin remodeling complex; required for expression of early meiotic genes; promotes base excision repair in chromatin; essential helicase-related protein homologous to Snf2p
YPR166C	-0.947204	8.6503	7.839	0.0135835	0.0747483	YPR166C	MRP2,mitochondrial 37S ribosomal protein MRP2	Mitochondrial ribosomal protein of the small subunit
YDL230W	0.867481	5.36063	7.83105	0.0136224	0.0748905	YDL230W	PTP1,tyrosine protein phosphatase PTP1	Phosphotyrosine-specific protein phosphatase; dephosphorylates a broad range of substrates in vivo, including Fpr3p; localized to the cytoplasm and the mitochondria; proposed to be a negative regulator of filamentation
YOR293W	-0.969006	13.1984	7.82572	0.0136485	0.0749629	YOR293W	RPS10A,S10A,S10e,ribosomal 40S subunit protein S10A	Protein component of the small (40S) ribosomal subunit; homologous to mammalian ribosomal protein S10, no bacterial homolog; RPS10A has a paralog, RPS10B, that arose from the whole genome duplication
YMR025W	1.06953	4.44196	7.82193	0.0136671	0.0749936	YMR025W	CSI1	Subunit of the Cop9 signalosome; which is required for deneddylation, or removal of the ubiquitin-like protein Rub1p from Cdc53p (cullin); involved in adaptation to pheromone signaling; functional equivalent of canonical Csn6 subunit of the COP9 signalosome
YPR091C	0.637849	6.01529	7.80834	0.0137339	0.075289	YPR091C	NVJ2	Lipid-binding ER protein, enriched at nucleus-vacuolar junctions (NVJ); may be involved in sterol metabolism or signaling at the NVJ; contains a synaptotagmin-like-mitochondrial-lipid binding protein (SMP) domain; binds phosphatidylinositols and other lipids in a large-scale study; may interact with ribosomes, based on co-purification experiments
YPL015C	0.774143	5.75697	7.80486	0.0137511	0.0753119	YPL015C	HST2,histone deacetylase HST2	Cytoplasmic NAD(+)-dependent protein deacetylase; member of the silencing information regulator 2 (Sir2) family of NAD(+)-dependent protein deacetylases; modulates nucleolar (rDNA) and telomeric silencing; possesses NAD(+)-dependent histone deacetylase activity in vitro; contains a nuclear export signal (NES); function regulated by its nuclear export
YNL044W	-0.569347	8.79153	7.80188	0.0137659	0.0753211	YNL044W	YIP3	Protein localized to COPII vesicles; proposed to be involved in ER to Golgi transport; interacts with members of the Rab GTPase family and Yip1p; also interacts with Rtn1p
YAL034C	0.946238	6.2888	7.78356	0.0138569	0.0757473	YAL034C	FUN19	Non-essential protein of unknown function; expression induced in response to heat stress; FUN19 has a paralog, YOR338W, that arose from the whole genome duplication
YJL172W	0.548157	6.5545	7.75952	0.0139774	0.0763339	YJL172W	CPS1	Vacuolar carboxypeptidase S; expression is induced under low-nitrogen conditions
YBL088C	0.596688	6.31636	7.73327	0.0141103	0.0767587	YBL088C	TEL1,DNA-binding protein kinase TEL1	Protein kinase primarily involved in telomere length regulation; contributes to cell cycle checkpoint control in response to DNA damage; acts with Red1p and Mec1p to promote interhomolog recombination by phosphorylation of Hop1; functionally redundant with Mec1p; regulates P-body formation induced by replication stress; homolog of human ataxia-telangiectasia mutated (ATM) gene, the gene responsib…
YER080W	0.67772	6.57437	7.7338	0.0141076	0.0767587	YER080W	AIM9,FMP29	Putative protein of unknown function; the authentic, non-tagged protein is detected in highly purified mitochondria in high-throughput studies; null mutant displays elevated frequency of mitochondrial genome loss
YIL099W	1.22505	6.42672	7.73106	0.0141216	0.0767587	YIL099W	SGA1,glucan 1,4-alpha-glucosidase	Intracellular sporulation-specific glucoamylase; involved in glycogen degradation; induced during starvation of a/a diploids late in sporulation, but dispensable for sporulation
YNL134C	0.732601	8.10208	7.73366	0.0141083	0.0767587	YNL134C		Protein of unknown function; similar to dehydrogenases from other model organisms; green fluorescent protein (GFP)-fusion protein localizes to both the cytoplasm and nucleus; protein abundance increases in response to DNA replication stress
YPR067W	-0.830772	5.6564	7.73242	0.0141146	0.0767587	YPR067W	ISA2	Protein required for maturation of mitochondrial [4Fe-4S] proteins; functions in a complex with Isa1p and possibly Iba57p; localizes to the mitochondrial intermembrane space, overexpression of ISA2 suppresses grx5 mutations
YNL281W	-0.579959	7.39351	7.72235	0.014166	0.0768557	YNL281W	HCH1	Heat shock protein regulator; binds to Hsp90p and may stimulate ATPase activity; originally identified as a high-copy number suppressor of a HSP90 loss-of-function mutation; role in regulating Hsp90 inhibitor drug sensitivity; GFP-fusion protein localizes to the cytoplasm and nucleus; protein abundance increases in response to DNA replication stress
YPL036W	3.34141	3.68133	7.72288	0.0141633	0.0768557	YPL036W	PMA2,H(+)-exporting P2-type ATPase PMA2	Plasma membrane H+-ATPase; isoform of Pma1p, involved in pumping protons out of the cell; regulator of cytoplasmic pH and plasma membrane potential
YLR180W	-0.585254	7.97677	7.71835	0.0141865	0.0768563	YLR180W	SAM1,ETH10,methionine adenosyltransferase SAM1	S-adenosylmethionine synthetase; catalyzes transfer of the adenosyl group of ATP to the sulfur atom of methionine; SAM1 has a paralog, SAM2, that arose from the whole genome duplication
YLR370C	-0.685538	8.04132	7.71714	0.0141927	0.0768563	YLR370C	ARC18	Subunit of the ARP2/3 complex; ARP2/3 is required for the motility and integrity of cortical actin patches
YPR016C	-0.545431	6.98615	7.70575	0.0142512	0.0771007	YPR016C	TIF6,CDC95,translation initiation factor 6	Constituent of 66S pre-ribosomal particles; has similarity to human translation initiation factor 6 (eIF6); may be involved in the biogenesis and or stability of 60S ribosomal subunits
YBR025C	-0.551991	7.87444	7.70017	0.01428	0.0771844	YBR025C	OLA1	P-loop ATPase with similarity to human OLA1 and bacterial YchF; identified as specifically interacting with the proteasome; null mutant displays increased translation rate and increased readthrough of premature stop codons; protein abundance increases in response to hydrogen peroxide and to DNA replication stress
YBL054W	-0.76015	6.54077	7.6757	0.014407	0.0776292	YBL054W	TOD6,PBF1	PAC motif binding protein involved in rRNA and ribosome biogenesis; subunit of the RPD3L histone deacetylase complex; Myb-like HTH transcription factor; hypophosphorylated by rapamycin treatment in a Sch9p-dependent manner; activated in stochastic pulses of nuclear localization
YDR538W	-1.00299	4.78016	7.66686	0.0144532	0.0776292	YDR538W	PAD1,POF1,phenylacrylic acid decarboxylase PAD1	Phenylacrylic acid decarboxylase; confers resistance to cinnamic acid, decarboxylates aromatic carboxylic acids to the corresponding vinyl derivatives; also has mRNA binding activity; homolog of E. coli UbiX
YGR063C	-0.68995	7.97694	7.6814	0.0143773	0.0776292	YGR063C	SPT4,transcription elongation factor SPT4	Component of the universally conserved Spt4/5 complex (DSIF complex); the complex has multiple roles in concert with RNA polymerases I and II, including regulation of transcription elongation, RNA processing, quality control, and transcription-coupled DNA repair; Spt4p also localizes to kinetochores and heterochromatin and affects chromosome dynamics and silencing; required for transcription thro…
YHR060W	-0.703967	7.83889	7.66911	0.0144414	0.0776292	YHR060W	VMA22,CEV1,VPH6	Protein that is required for vacuolar H+-ATPase (V-ATPase) function; peripheral membrane protein; not an actual component of the V-ATPase complex; functions in the assembly of the V-ATPase; localized to the yeast endoplasmic reticulum (ER)
YOR069W	0.606481	6.17907	7.66625	0.0144564	0.0776292	YOR069W	VPS5,GRD2,PEP10,VPT5,YOR29-20	Nexin-1 homolog; required for localizing membrane proteins from a prevacuolar/late endosomal compartment back to late Golgi; structural component of retromer membrane coat complex; forms a retromer subcomplex with Vps17p; required for recruiting the retromer complex to the endosome membranes; VPS5 has a paralog, YKR078W, that arose from the whole genome duplication
YOR227W	0.688709	6.72205	7.67129	0.01443	0.0776292	YOR227W	HER1	Protein of unknown function; required for proliferation or remodeling of the ER that is caused by overexpression of Hmg2p; may interact with ribosomes, based on co-purification experiments; HER1 has a paralog, GIP3, that arose from the whole genome duplication
YOR375C	0.547167	7.99608	7.6746	0.0144127	0.0776292	YOR375C	GDH1,DHE4,GDH-A,GDHA,URE1,glutamate dehydrogenase (NADP(+)) GDH1	NADP(+)-dependent glutamate dehydrogenase; synthesizes glutamate from ammonia and alpha-ketoglutarate; rate of alpha-ketoglutarate utilization differs from Gdh3p; expression regulated by nitrogen and carbon sources; GDH1 has a paralog, GDH3, that arose from the whole genome duplication
SCR1	0.878904	8.11329	7.66349	0.0144708	0.0776345	SCR1	SCR1	RNA subunit of the Signal Recognition Particle (SRP)
YIL134W	-0.968576	4.41448	7.63162	0.014639	0.0784639	YIL134W	FLX1	Protein required for transport of flavin adenine dinucleotide (FAD); a synthesis product of riboflavin, across the mitochondrial membrane
YDL104C	-1.17811	3.87451	7.61917	0.0147053	0.0786682	YDL104C	QRI7	Protein involved in threonylcarbamoyl adenosine biosynthesis; Sua5p and Qri7p are necessary and sufficient for RNA t6A modification in vitro; highly conserved mitochondrial protein; essential for t6A modification of mitochondrial tRNAs that decode ANN codons; similar to Kae1p and E. coli YgjD, both of which are also required for tRNA t6A modification; when directed to the cytoplasm, complements t…
YDR373W	-0.677954	6.58757	7.61813	0.0147109	0.0786682	YDR373W	FRQ1	N-myristoylated calcium-binding protein; may have a role in intracellular signaling through its regulation of the phosphatidylinositol 4-kinase Pik1p; member of the recoverin/frequenin branch of the EF-hand superfamily
YFR026C	0.861279	7.69066	7.61378	0.0147342	0.0786682	YFR026C	ULI1	Putative protein of unknown function; involved in and induced by the endoplasmic reticulum unfolded protein response (UPR)
YMR171C	0.694299	5.72795	7.61181	0.0147447	0.0786682	YMR171C	EAR1	Specificity factor required for Rsp5p-dependent ubiquitination; also required for sorting of specific cargo proteins at the multivesicular body; mRNA is targeted to the bud via the mRNA transport system involving She2p
YPR051W	-0.671634	5.71789	7.61172	0.0147452	0.0786682	YPR051W	MAK3,NAA30	Catalytic subunit of the NatC type N-terminal acetyltransferase; involved in subcellular targeting of select N-terminally acetylated substrates to the Golgi apparatus (Arl3p and Grh1p) and the inner nuclear membrane (Trm1p); required for replication of dsRNA virus
YGL104C	0.845451	5.30257	7.60174	0.0147987	0.0788812	YGL104C	VPS73	Mitochondrial protein; mutation affects vacuolar protein sorting; putative transporter; member of the sugar porter family; VPS73 has a paralog, YBR241C, that arose from the whole genome duplication
YJR107W	0.885348	5.9026	7.59247	0.0148487	0.0790744	YJR107W	putative lipase	Putative lipase
YDL166C	-0.788109	6.41259	7.58194	0.0149057	0.0793049	YDL166C	FAP7	Essential NTPase required for small ribosome subunit synthesis; mediates processing of the 20S pre-rRNA at site D in the cytoplasm but associates only transiently with 43S preribosomes via Rps14p, may be the endonuclease for site D; depletion leads to accumulation of pre-40S ribosomes in 80S-like ribosomes
YPL219W	1.30477	4.17876	7.57353	0.0149514	0.0794747	YPL219W	PCL8	Cyclin; interacts with Pho85p cyclin-dependent kinase (Cdk) to phosphorylate and regulate glycogen synthase, also activates Pho85p for Glc8p phosphorylation; PCL8 has a paralog, PCL10, that arose from the whole genome duplication
YKL214C	-0.609378	6.25424	7.57098	0.0149653	0.0794755	YKL214C	YRA2	Member of the REF (RNA and export factor binding proteins) family; when overexpressed, can substitute for the function of Yra1p in export of poly(A)+ mRNA from the nucleus
YOR338W	0.836778	6.21197	7.56549	0.0149952	0.0795613	YOR338W		Putative protein of unknown function; YOR338W transcription is regulated by Azf1p and its transcript is a specific target of the G protein effector Scp160p; identified as being required for sporulation in a high-throughput mutant screen; YOR338W has a paralog, FUN19, that arose from the whole genome duplication
YEL044W	-0.585921	7.2214	7.56144	0.0150174	0.0796059	YEL044W	IES6	Component of the INO80 chromatin remodeling complex; critical for INO80 function; involved in regulation of chromosome segregation and maintenance of normal centromeric chromatin structure; human ortholog INO80C is a member of the human INO80 complex; implicated in DNA repair based on genetic interactions with RAD52 epistasis genes
snR52	2.39807	3.08388	7.52937	0.015194	0.0800282	snR52	SNR52	C/D box small nucleolar RNA (snoRNA); guides 2'-O-methylation of large subunit (LSU) rRNA at position U2921 and small subunit (SSU) rRNA at position A420
YDL123W	1.03489	5.19713	7.52974	0.0151919	0.0800282	YDL123W	SNA4	Protein of unknown function; localized to the vacuolar outer membrane; predicted to be palmitoylated
YHR152W	-0.683567	8.32549	7.53019	0.0151895	0.0800282	YHR152W	SPO12,SDB21	Nucleolar protein of unknown function; positive regulator of mitotic exit; involved in regulating release of Cdc14p from the nucleolus in early anaphase, may play similar role in meiosis; SPO12 has a paralog, BNS1, that arose from the whole genome duplication
YMR139W	0.711741	5.88792	7.53176	0.0151807	0.0800282	YMR139W	RIM11,GSK3,MDS1,serine/threonine protein kinase RIM11	Protein kinase; required for signal transduction during entry into meiosis; promotes the formation of the Ime1p-Ume6p complex by phosphorylating Ime1p and Ume6p; shares similarity with mammalian glycogen synthase kinase 3-beta; protein abundance increases in response to DNA replication stress; RIM11 has a paralog, MRK1, that arose from the whole genome duplication
YMR173W	1.24639	4.95983	7.53898	0.0151408	0.0800282	YMR173W	DDR48,DNA damage-responsive protein 48,FSP	DNA damage-responsive protein; expression is increased in response to heat-shock stress or treatments that produce DNA lesions; contains multiple repeats of the amino acid sequence NNNDSYGS; protein abundance increases in response to DNA replication stress
YOR079C	-0.736246	5.63251	7.53247	0.0151768	0.0800282	YOR079C	ATX2,Mn(2+) transporter ATX2,YOR29-30	Golgi membrane protein involved in manganese homeostasis; overproduction suppresses the sod1 (copper, zinc superoxide dismutase) null mutation
YPR073C	-0.572164	7.71836	7.53949	0.015138	0.0800282	YPR073C	LTP1,tyrosine protein phosphatase LTP1	Protein phosphotyrosine phosphatase of unknown cellular role; activated by adenine
YGL226C-A	-0.616768	9.05073	7.52573	0.0152142	0.0800617	YGL226C-A	OST5	Zeta subunit of the oligosaccharyltransferase complex of the ER lumen; complex catalyzes asparagine-linked glycosylation of newly synthesized proteins
YIL016W	-0.886265	7.01055	7.51957	0.0152484	0.0801686	YIL016W	SNL1	Ribosome-associated protein; proposed to act in protein synthesis and nuclear pore complex biogenesis and maintenance as well as protein folding; has similarity to the mammalian BAG-1 protein
YAL010C	0.704366	5.48425	7.50632	0.0153224	0.080193	YAL010C	MDM10,FUN37	Subunit of both the ERMES and the SAM complex; component of ERMES complex which acts as a molecular tether between the mitochondria and the ER, necessary for efficient phospholipid exchange between organelles and for mitophagy; SAM/TOB complex component that functions in the assembly of outer membrane beta-barrel proteins; involved in mitochondrial inheritance and morphology; ERMES complex is oft…
YDR469W	-0.736094	7.12903	7.50843	0.0153106	0.080193	YDR469W	SDC1,CPS25,SAF19	Subunit of the COMPASS (Set1C) complex; COMPASS methylates lysine 4 of histone H3 and is required in chromatin silencing at telomeres; contains a Dpy-30 domain that mediates interaction with Bre2p; similar to C. elegans and human DPY-30
YGL158W	6.13068	3.56259	7.65568	0.0152787	0.080193	YGL158W	RCK1,putative serine/threonine protein kinase RCK1	Protein kinase involved in the response to oxidative stress; identified as suppressor of S. pombe cell cycle checkpoint mutations; RCK1 has a paralog, RCK2, that arose from the whole genome duplication
YGL197W	0.762735	6.52636	7.51364	0.0152815	0.080193	YGL197W	MDS3	Putative component of the TOR regulatory pathway; negative regulator of early meiotic gene expression; required, with Pmd1p, for growth under alkaline conditions; has an N-terminal kelch-like domain; MDS3 has a paralog, PMD1, that arose from the whole genome duplication
YOR244W	0.859409	5.26839	7.50936	0.0153054	0.080193	YOR244W	ESA1,KAT5,NuA4 histone acetyltransferase complex catalytic subunit ESA1,TAS1	Catalytic subunit of the histone acetyltransferase complex (NuA4); acetylates four conserved internal lysines of histone H4 N-terminal tail and can acetylate histone H2A; master regulator of cellular acetylation balance; required for cell cycle progression and transcriptional silencing at the rDNA locus and regulation of autophagy; human ortholog TIP60/KAT5 is implicated in cancer and other disea…
YFR031C-A	-0.56581	8.67104	7.48487	0.015443	0.0807483	YFR031C-A	RPL2A,L2,L2A,L5A,RPL5B,YL6,ribosomal 60S subunit protein L2A,rp8	Ribosomal 60S subunit protein L2A; homologous to mammalian ribosomal protein L2 and bacterial L2; RPL2A has a paralog, RPL2B, that arose from the whole genome duplication
YMR039C	-0.560189	7.0723	7.48249	0.0154565	0.0807483	YMR039C	SUB1,TSP1	Transcriptional coactivator; facilitates elongation through factors that modify RNAP II; role in peroxide resistance involving Rad2p; role in nonhomologous end-joining (NHEJ) of ds breaks in plasmid DNA, but not chromosomal DNA; role in the hyperosmotic stress response through polymerase recruitment at RNAP II and RNAP III genes; protein abundance increases in response to DNA replication stress
YPL143W	-0.838672	13.155	7.45984	0.0155852	0.0813471	YPL143W	RPL33A,L33A,L33e,RPL37A,YL37,l37A,ribosomal 60S subunit protein L33A,rp47	Ribosomal 60S subunit protein L33A; N-terminally acetylated; rpl33a null mutant exhibits slow growth while rpl33a rpl33b double null mutant is inviable; homologous to mammalian ribosomal protein L35A, no bacterial homolog; RPL33A has a paralog, RPL33B, that arose from the whole genome duplication
YPL171C	0.855557	5.9136	7.44129	0.0156915	0.0818283	YPL171C	OYE3,ZRG6	Conserved NADPH oxidoreductase containing flavin mononucleotide (FMN); homologous to Oye2p with different ligand binding and catalytic properties; has potential roles in oxidative stress response and programmed cell death
YPL095C	-0.674195	6.0517	7.43196	0.0157453	0.0820347	YPL095C	EEB1	Acyl-coenzymeA:ethanol O-acyltransferase; responsible for the major part of medium-chain fatty acid ethyl ester biosynthesis during fermentation; possesses short-chain esterase activity; may be involved in lipid metabolism and detoxification; EEB1 has a paralog, EHT1, that arose from the whole genome duplication
YBR070C	-0.590442	5.99533	7.42321	0.015796	0.0821346	YBR070C	ALG14,N-acetylglucosaminyldiphosphodolichol N-acetylglucosaminyltransferase anchoring subunit ALG14	Component of UDP-GlcNAc transferase; required for the second step of dolichyl-linked oligosaccharide synthesis; anchors the catalytic subunit Alg13p to the ER membrane; similar to bacterial and human glycosyltransferases
YBR281C	-0.776669	5.76748	7.42466	0.0157876	0.0821346	YBR281C	DUG2,glutamine amidotransferase subunit DUG2	Component of glutamine amidotransferase (GATase II); forms a complex with Dug3p to degrade glutathione (GSH) and other peptides containing a gamma-glu-X bond in an alternative pathway to GSH degradation by gamma-glutamyl transpeptidase (Ecm38p)
YDL064W	-0.766171	6.05432	7.42129	0.0158071	0.0821346	YDL064W	UBC9,E2 SUMO-conjugating protein UBC9	SUMO-conjugating enzyme involved in the Smt3p conjugation pathway; nuclear protein required for S- and M-phase cyclin degradation and mitotic control; involved in proteolysis mediated by the anaphase-promoting complex cyclosome (APCC)
YLR268W	-0.575942	7.24232	7.41022	0.0158715	0.0823951	YLR268W	SEC22,SLY2,SNAP receptor SEC22,TS26,TSL26	R-SNARE protein; assembles into SNARE complex with Bet1p, Bos1p and Sed5p; cycles between the ER and Golgi complex; involved in anterograde and retrograde transport between the ER and Golgi; synaptobrevin homolog
YJL130C	-0.515683	8.43816	7.40232	0.0159177	0.0825332	YJL130C	URA2,bifunctional carbamoylphosphate synthetase/aspartate transcarbamylase	Bifunctional carbamoylphosphate synthetase/aspartate transcarbamylase; catalyzes the first two enzymatic steps in the de novo biosynthesis of pyrimidines; both activities are subject to feedback inhibition by UTP
YLR171W	2.87818	2.08195	7.40077	0.0159267	0.0825332	YLR171W		Dubious open reading frame; unlikely to encode a functional protein, based on available experimental and comparative sequence data
YLR003C	-0.640526	6.40501	7.39646	0.015952	0.0825583	YLR003C	CMS1	Putative subunit of the 90S preribosome processome complex; overexpression rescues supressor mutant of mcm10; null mutant is viable; relocalizes from nucleus to cytoplasm upon DNA replication stress
YOR142W	0.542114	6.9759	7.39507	0.0159601	0.0825583	YOR142W	LSC1,succinate--CoA ligase (GDP-forming) subunit alpha	Alpha subunit of succinyl-CoA ligase; succinyl-CoA ligase is a mitochondrial enzyme of the TCA cycle that catalyzes the nucleotide-dependent conversion of succinyl-CoA to succinate; phosphorylated
YHR165C	0.56277	7.19068	7.3856	0.0160158	0.0827724	YHR165C	PRP8,DBF3,DNA39,RNA8,SLT21,U4/U6-U5 snRNP complex component PRP8,USA2	Component of U4/U6-U5 snRNP complex; involved in second catalytic step of splicing; participates in spliceosomal assembly through its interaction with U1 snRNA; largest and most evolutionarily conserved protein of the spliceosome; mutations in its human ortholog, PRPF8, cause Retinitis pigmentosa and missplicing in Myelodysplastic syndrome.
YAR002C-A	-0.596513	8.83388	7.38095	0.0160433	0.0828401	YAR002C-A	ERP1	Member of the p24 family involved in ER to Golgi transport; role in misfolded protein quality control; forms heterotrimeric complex with Erp2p, Emp24p, and Erv25p; localized to COPII-coated vesicles; ERP1 has a paralog, ERP6, that arose from the whole genome duplication
YDL135C	-0.513019	7.25066	7.36429	0.0161419	0.0830817	YDL135C	RDI1	Rho GDP dissociation inhibitor; involved in the localization and regulation of Cdc42p and Rho1p; protein abundance increases in response to DNA replication stress
YDR183W	-0.706031	5.18703	7.36771	0.0161216	0.0830817	YDR183W	PLP1	Protein that interacts with CCT (chaperonin containing TCP-1) complex; has a role in actin and tubulin folding; has weak similarity to phosducins, which are G-protein regulators
YER031C	-0.556249	6.79175	7.36104	0.0161613	0.0830817	YER031C	YPT31,Rab family GTPase YPT31,YPT8	Rab family GTPase; involved in the exocytic pathway; mediates intra-Golgi traffic or the budding of post-Golgi vesicles from the trans-Golgi; YPT31 has a paralog, YPT32, that arose from the whole genome duplication
YGR254W	0.679966	10.889	7.36702	0.0161258	0.0830817	YGR254W	ENO1,HSP48,phosphopyruvate hydratase ENO1	Enolase I, a phosphopyruvate hydratase; catalyzes conversion of 2-phosphoglycerate to phosphoenolpyruvate during glycolysis and the reverse reaction during gluconeogenesis; expression repressed in response to glucose; protein abundance increases in response to DNA replication stress; N-terminally propionylated in vivo; ENO1 has a paralog, ENO2, that arose from the whole genome duplication
YKL067W	-0.593117	7.33493	7.36093	0.016162	0.0830817	YKL067W	YNK1,NDK1,nucleoside diphosphate kinase	Nucleoside diphosphate kinase; catalyzes the transfer of gamma phosphates from nucleoside triphosphates, usually ATP, to nucleoside diphosphates by a mechanism that involves formation of an autophosphorylated enzyme intermediate; protein abundance increases in response to DNA replication stress
YOR289W	0.590774	6.47775	7.35726	0.0161838	0.0831199	YOR289W		Putative protein of unknown function; transcription induced by the unfolded protein response; green fluorescent protein (GFP)-fusion protein localizes to both the cytoplasm and the nucleus
YBR173C	-0.751635	8.8046	7.3544	0.0162009	0.0831339	YBR173C	UMP1,RNS2	Chaperone required for correct maturation of the 20S proteasome; short-lived chaperone; may inhibit premature dimerization of proteasome half-mers; degraded by proteasome upon completion of its assembly
YGL227W	0.663719	5.81645	7.34989	0.0162278	0.0831982	YGL227W	VID30,GID1,glucose-induced degradation complex subunit VID30	Central component of GID Complex, involved in FBPase degradation; interacts strongly with Gid8p to serve as a scaffold for other GID Complex subunits; contains SPRY domain and 3 domains that are also found in Gid8p - LisH, CTLH, and CRA; required for association of Vid vesicles and actin patches in vacuole import and degradation pathway; shifts the balance of nitrogen metabolism toward glutamate …
YNL227C	-0.556297	6.54688	7.34317	0.0162681	0.0833307	YNL227C	JJJ1	Co-chaperone that stimulates the ATPase activity of Ssa1p; required for a late step of ribosome biogenesis; associated with the cytosolic large ribosomal subunit; contains a J-domain; mutation causes defects in fluid-phase endocytosis
YOR319W	-0.819808	5.92219	7.32658	0.016368	0.083768	YOR319W	HSH49	U2-snRNP associated splicing factor; similar to the mammalian splicing factor SAP49; proposed to function as a U2-snRNP assembly factor along with Hsh155p and binding partner Cus1p; contains two RNA recognition motifs (RRM)
YKR013W	0.624297	7.55099	7.31243	0.0164537	0.0841322	YKR013W	PRY2,YFW12	Sterol binding protein involved in the export of acetylated sterols; secreted glycoprotein and member of the CAP protein superfamily (cysteine-rich secretory proteins (CRISP), antigen 5, and pathogenesis related 1 proteins); sterol export function is redundant with that of PRY1; may be involved in detoxification of hydrophobic compounds; PRY2 has a paralog, PRY1, that arose from the whole genome …
YLL060C	1.21353	4.83036	7.2927	0.0165741	0.0846731	YLL060C	GTT2,glutathione transferase GTT2	Glutathione S-transferase capable of homodimerization; functional overlap with Gtt2p, Grx1p, and Grx2p; protein abundance increases in response to DNA replication stress
YLR419W	-0.609655	6.20736	7.28581	0.0166164	0.0848142	YLR419W	putative helicase	Putative helicase with limited sequence similarity to human Rb protein; the authentic, non-tagged protein is detected in highly purified mitochondria in high-throughput studies; YLR419W is not an essential gene
YDR036C	-0.854849	5.0273	7.27785	0.0166654	0.0848396	YDR036C	EHD3,MRP5	3-hydroxyisobutyryl-CoA hydrolase; member of a family of enoyl-CoA hydratase/isomerases; non-tagged protein is detected in highly purified mitochondria in high-throughput studies; phosphorylated; mutation affects fluid-phase endocytosis
YLR363W-A	-0.939107	7.98851	7.27918	0.0166572	0.0848396	YLR363W-A		Protein of unknown function; green fluorescent protein (GFP)-fusion protein localizes to the nucleus; relocalizes from nucleus to nucleolus upon DNA replication stress
YNL252C	-0.596229	6.02649	7.28162	0.0166422	0.0848396	YNL252C	MRPL17,MRPL30,YmL17,YmL30,mitochondrial 54S ribosomal protein YmL17/YmL30	Mitochondrial ribosomal protein of the large subunit
YAL048C	1.84089	3.81887	7.26218	0.0167624	0.0852579	YAL048C	GEM1,ERMES complex Ca(2+)-binding regulatory GTPase GEM1,GON1	Outer mitochondrial membrane GTPase, subunit of the ERMES complex; potential regulatory subunit of the ERMES complex that links the ER to mitochondria and may promote inter-organellar calcium and phospholipid exchange as well as coordinating mitochondrial DNA replication and growth; cells lacking Gem1p contain collapsed, globular, or grape-like mitochondria; ortholog of metazoan Miro GTPases
YLR247C	0.516848	7.04163	7.2534	0.016817	0.0854607	YLR247C	IRC20,E3 ubiquitin-protein ligase IRC20	E3 ubiquitin ligase and putative helicase; involved in synthesis-dependent strand annealing-mediated homologous recombination; ensures precise end-joining along with Srs2p in the Yku70p/Yku80p/Lig4p-dependent nonhomologous end joining (NHEJ) pathway; localizes to both the mitochondrion and the nucleus; contains a Snf2/Swi2 family ATPase/helicase and a RING finger domain; interacts with Cdc48p and…
YOL146W	-0.828885	5.62148	7.24714	0.0168561	0.085584	YOL146W	PSF3	Subunit of the GINS complex (Sld5p, Psf1p, Psf2p, Psf3p); complex is localized to DNA replication origins and implicated in assembly of the DNA replication machinery
YHR128W	-0.579083	6.18396	7.24105	0.0168942	0.0857021	YHR128W	FUR1,uracil phosphoribosyltransferase	Uracil phosphoribosyltransferase; synthesizes UMP from uracil; involved in the pyrimidine salvage pathway
YKL185W	0.641811	6.98833	7.22826	0.0169746	0.0860342	YKL185W	ASH1,DNA-binding transcription repressor ASH1	Component of the Rpd3L histone deacetylase complex; zinc-finger inhibitor of HO transcription; mRNA is localized and translated in the distal tip of anaphase cells, resulting in accumulation of Ash1p in daughter cell nuclei and inhibition of HO expression; potential Cdc28p substrate
YMR030W	0.929885	5.05537	7.21562	0.0170544	0.0863633	YMR030W	RSF1	Protein required for respiratory growth; localized to both the nucleus and mitochondrion; may interact with transcription factors to mediate the transition to respiratory growth and activate transcription of nuclear and mitochondrial genes
YMR182C	0.991528	5.30903	7.19259	0.017201	0.0870292	YMR182C	RGM1	Putative zinc finger DNA binding transcription factor; contains two N-terminal C2H2 zinc fingers and C-terminal proline rich domain; overproduction impairs cell growth and induces expression of genes involved in monosaccharide catabolism and aldehyde metabolism; regulates expression of of Y' telomeric elements and subtelomeric COS genes; relocalizes to the cytosol in response to hypoxia; RGM1 has…
YNL003C	0.789946	5.62593	7.17969	0.0172838	0.0873561	YNL003C	PET8,SAM5	S-adenosylmethionine transporter of the mitochondrial inner membrane; member of the mitochondrial carrier family; required for biotin biosynthesis and respiratory growth
YNL025C	1.02928	4.55149	7.17781	0.0172958	0.0873561	YNL025C	SSN8,CNC1,CycC,GIG3,NUT9,RYE2,SRB11,UME3	Cyclin-like component of the RNA polymerase II holoenzyme; involved in phosphorylation of the RNA polymerase II C-terminal domain; forms a kinase-cyclin pair in the RNAPII holoenzyme with Ssn3p; required for both entry into and execution of the meiotic program; involved in glucose repression and telomere maintenance; cyclin homolog 35% identical to human cyclin C
YLR146W-A	-0.670583	6.20948	7.15215	0.017462	0.0881183	YLR146W-A		Putative protein of unknown function
YKL197C	1.00273	4.71584	7.14767	0.0174911	0.0881883	YKL197C	PEX1,AAA family ATPase peroxin 1,PAS1	AAA-peroxin; heterodimerizes with AAA-peroxin Pex6p and participates in the recycling of peroxisomal signal receptor Pex5p from the peroxisomal membrane to the cystosol; induced by oleic acid and upregulated during anaerobiosis
YER064C	0.658879	6.26883	7.1261	0.0176325	0.0888236	YER064C	VHR2	Non-essential nuclear protein; null mutation has global effects on transcription; VHR2 has a paralog, VHR1, that arose from the whole genome duplication; relative distribution to the nucleus increases upon DNA replication stress
YJR094W-A	-0.680785	10.3758	7.11638	0.0176966	0.0890689	YJR094W-A	RPL43B,L43B,L43e,ribosomal 60S subunit protein L43B	Ribosomal 60S subunit protein L43B; homologous to mammalian ribosomal protein L37A, no bacterial homolog; RPL43B has a paralog, RPL43A, that arose from the whole genome duplication; protein abundance increases in response to DNA replication stress
YBR175W	-1.20262	4.18426	7.09879	0.0178133	0.0895242	YBR175W	SWD3,CPS30,SAF35	Essential subunit of the COMPASS (Set1C) complex; COMPASS methylates histone H3 on lysine 4 and is required in transcriptional silencing near telomeres; WD40 beta propeller superfamily member and ortholog of mammalian WDR5
YDR133C	0.60647	7.77637	7.09808	0.0178181	0.0895242	YDR133C		Dubious open reading frame; unlikely to encode a functional protein, based on available experimental and comparative sequence data; partially overlaps YDR134C
YCR048W	-0.751648	6.18399	7.08709	0.0178915	0.089815	YCR048W	ARE1,SAT2	Acyl-CoA:sterol acyltransferase; endoplasmic reticulum enzyme that contributes the major sterol esterification activity in the absence of oxygen; ARE1 has a paralog, ARE2, that arose from the whole genome duplication
YEL050C	-0.594104	6.71323	7.08193	0.017926	0.0899103	YEL050C	RML2,mitochondrial 54S ribosomal protein RML2	Mitochondrial ribosomal protein of the large subunit (L2); has similarity to E. coli L2 ribosomal protein; mutant allele (fat21) causes inability to utilize oleate, and induce oleic acid oxidation; may interfere with activity of the Adr1p transcription factor
YDL075W	-0.790563	13.1244	7.07906	0.0179453	0.089929	YDL075W	RPL31A,L31A,L31e,L34A,RPL34,YL28,ribosomal 60S subunit protein L31A	Ribosomal 60S subunit protein L31A; associates with karyopherin Sxm1p; loss of both Rpl31p and Rpl39p confers lethality; homologous to mammalian ribosomal protein L31, no bacterial homolog; RPL31A has a paralog, RPL31B, that arose from the whole genome duplication
YHR057C	-0.539301	6.15265	7.0605	0.0180705	0.0901652	YHR057C	CPR2,CYP2,peptidylprolyl isomerase CPR2	Peptidyl-prolyl cis-trans isomerase (cyclophilin); catalyzes the cis-trans isomerization of peptide bonds N-terminal to proline residues; has a potential role in the secretory pathway; CPR2 has a paralog, CPR5, that arose from the whole genome duplication; suppresses toxicity of slow-folding human Z-type alpha1-antitrypsin variant associated with liver cirrhosis and emphysema
YIL077C	0.938593	4.88285	7.06086	0.0180681	0.0901652	YIL077C		Putative protein of unknown function; the authentic, non-tagged protein is detected in highly purified mitochondria in high-throughput studies; deletion confers sensitivity to 4-(N-(S-glutathionylacetyl)amino) phenylarsenoxide (GSAO)
YKR061W	0.524118	7.767	7.06252	0.0180568	0.0901652	YKR061W	KTR2,mannosyltransferase KTR2	Mannosyltransferase involved in N-linked protein glycosylation; member of the KRE2/MNT1 mannosyltransferase family; KTR2 has a paralog, YUR1, that arose from the whole genome duplication
YMR292W	-0.592544	7.55398	7.06386	0.0180477	0.0901652	YMR292W	GOT1	Homodimeric protein that is packaged into COPII vesicles; cycles between the ER and Golgi; involved in secretory transport but not directly required for aspects of transport assayed in vitro; may influence membrane composition
YOR234C	-0.70162	12.0583	7.06152	0.0180636	0.0901652	YOR234C	RPL33B,L33B,L33e,L37B,RPL37B,Yl37,ribosomal 60S subunit protein L33B,rp47	Ribosomal 60S subunit protein L33B; rpl33b null mutant exhibits normal growth while rpl33a rpl33b double null mutant is inviable; homologous to mammalian ribosomal protein L35A, no bacterial homolog; RPL33B has a paralog, RPL33A, that arose from the whole genome duplication
YNL151C	-0.645582	5.83726	7.05322	0.0181198	0.0903334	YNL151C	RPC31,ACP2,C31,RPC8	RNA polymerase III subunit C31
YHR002W	1.13216	4.18408	7.04737	0.0181597	0.090376	YHR002W	LEU5	Mitochondrial carrier protein; involved in the accumulation of CoA in the mitochondrial matrix; homolog of human Graves disease protein; does not encode an isozyme of Leu4p, as first hypothesized
YJL128C	0.604346	6.87377	7.04955	0.0181448	0.090376	YJL128C	PBS2,HOG4,SFS4,SSK4,mitogen-activated protein kinase kinase PBS2	MAP kinase kinase of the HOG signaling pathway; activated under severe osmotic stress; mitophagy-specific regulator; plays a role in regulating Ty1 transposition
YDR105C	0.737058	5.59849	7.03564	0.0182398	0.0905091	YDR105C	TMS1	Vacuolar membrane protein of unknown function; is conserved in mammals; predicted to contain eleven transmembrane helices; interacts with Pdr5p, a protein involved in multidrug resistance
YHR048W	-1.66142	4.31285	7.03764	0.018226	0.0905091	YHR048W	YHK8	Presumed antiporter of the major facilitator superfamily; member of the 12-spanner drug:H(+) antiporter DHA1 family; expression of gene is up-regulated in cells exhibiting reduced susceptibility to azoles
YLR094C	0.925917	5.14888	7.0353	0.0182421	0.0905091	YLR094C	GIS3	Protein of unknown function
YNL056W	-0.634418	5.87054	7.03428	0.0182491	0.0905091	YNL056W	OCA2	Putative protein of unknown function; similar to predicted tyrosine phosphatases Oca1p and Siw14p; green fluorescent protein (GFP)-fusion protein localizes to the cytoplasm; YNL056W is not an essential gene
YMR029C	0.660073	5.96387	7.02817	0.0182909	0.090639	YMR029C	FAR8	Protein involved in recovery from arrest in response to pheromone; acts in a cell cycle arrest recovery pathway independent from Far1p; interacts with Far3p, Far7p, Far9p, Far10p, and Far11p
YKL156W	-0.769737	11.44	7.00786	0.018431	0.091255	YKL156W	RPS27A,S27A,S27e,YS20,ribosomal 40S subunit protein S27A,rp61	Protein component of the small (40S) ribosomal subunit; homologous to mammalian ribosomal protein S27, no bacterial homolog; RPS27A has a paralog, RPS27B, that arose from the whole genome duplication; protein abundance increases in response to DNA replication stress
YOR347C	1.04527	4.8679	7.00148	0.0184753	0.0913958	YOR347C	PYK2,pyruvate kinase PYK2	Pyruvate kinase; appears to be modulated by phosphorylation; transcription repressed by glucose, and Pyk2p may be active under low glycolytic flux; PYK2 has a paralog, CDC19, that arose from the whole genome duplication
YDR337W	-0.623604	6.49301	6.99778	0.018501	0.0914447	YDR337W	MRPS28,mitochondrial 37S ribosomal protein MRPS28	Mitochondrial ribosomal protein of the small subunit
YDR392W	0.775862	5.33447	6.99324	0.0185327	0.0915228	YDR392W	SPT3,transcriptional regulator SPT3	Subunit of the SAGA and SAGA-like transcriptional regulatory complexes; interacts with Spt15p to activate transcription of some RNA polymerase II-dependent genes, also functions to inhibit transcription at some promoters; relocalizes to the cytosol in response to hypoxia
YAL033W	-0.707097	6.58558	6.97666	0.0186487	0.0919893	YAL033W	POP5,FUN53,RNA-binding protein POP5	Subunit of both RNase MRP and nuclear RNase P; RNase MRP cleaves pre-rRNA, while nuclear RNase P cleaves tRNA precursors to generate mature 5' ends and facilitates turnover of nuclear RNAs
YIL113W	1.5521	3.62113	6.97519	0.018659	0.0919893	YIL113W	SDP1,mitogen-activated protein kinase tyrosine protein phosphatase SDP1	Stress-inducible dual-specificity MAP kinase phosphatase; negatively regulates Slt2p MAP kinase by direct dephosphorylation, diffuse localization under normal conditions shifts to punctate localization after heat shock; SDP1 has a paralog, MSG5, that arose from the whole genome duplication
YDR050C	-0.616944	11.2277	6.9561	0.0187937	0.0925579	YDR050C	TPI1,triose-phosphate isomerase TPI1	Triose phosphate isomerase, abundant glycolytic enzyme; mRNA half-life is regulated by iron availability; transcription is controlled by activators Reb1p, Gcr1p, and Rap1p through binding sites in the 5' non-coding region; inhibition of Tpi1p activity by PEP (phosphoenolpyruvate) stimulates redox metabolism in respiring cells; E104D mutation in human TPI causes a rare autosomal disease
YIL112W	0.64809	6.06463	6.95431	0.0188063	0.0925579	YIL112W	HOS4	Subunit of the Set3 complex; complex is a meiotic-specific repressor of sporulation specific genes that contains deacetylase activity; potential Cdc28p substrate
YPR020W	0.542865	8.17117	6.93388	0.0189519	0.093195	YPR020W	ATP20,F1F0 ATP synthase subunit g	Subunit g of the mitochondrial F1F0 ATP synthase; reversibly phosphorylated on two residues; unphosphorylated form is required for dimerization of the ATP synthase complex, which in turn determines oligomerization of the complex and the shape of inner membrane cristae
YHR072W-A	-0.699464	10.6273	6.92742	0.0189982	0.093343	YHR072W-A	NOP10	Subunit of box H/ACA snoRNP complex; required for pseudouridylation and processing of pre-18S rRNA
YLR337C	0.808908	7.01992	6.9231	0.0190292	0.0934161	YLR337C	VRP1,END5,MDP2,YLR337W	Verprolin, proline-rich actin-associated protein; involved in cytoskeletal organization and cytokinesis; promotes actin nucleation and endocytosis; related to mammalian Wiskott-Aldrich syndrome protein (WASP)-interacting protein (WIP)
YOR383C	0.773101	8.60392	6.91461	0.0190903	0.0936364	YOR383C	FIT3	Mannoprotein that is incorporated into the cell wall; incorporated via a glycosylphosphatidylinositol (GPI) anchor; involved in the retention of siderophore-iron in the cell wall
YER007W	1.39933	3.89268	6.88869	0.0192784	0.0940053	YER007W	PAC2	Microtubule effector required for tubulin heterodimer formation; binds alpha-tubulin, required for normal microtubule function, null mutant exhibits cold-sensitive microtubules and sensitivity to benomyl
YGR070W	0.698174	6.30516	6.88632	0.0192957	0.0940053	YGR070W	ROM1,Rho family guanine nucleotide exchange factor ROM1,SKC1	GDP/GTP exchange protein (GEP) for Rho1p; mutations are synthetically lethal with mutations in rom2, which also encodes a GEP; ROM1 has a paralog, ROM2, that arose from the whole genome duplication
YHR035W	0.711262	5.23097	6.89801	0.0192105	0.0940053	YHR035W	NEL1	Activator of Sar1p GTPase activity; paralog of Sec23 but does not associate with the COPII components; not an essential gene
YIL068C	0.67687	5.67673	6.89035	0.0192662	0.0940053	YIL068C	SEC6	Essential 88kDa subunit of the exocyst complex; the exocyst mediates polarized targeting and tethering of post-Golgi secretory vesicles to active sites of exocytosis at the plasma membrane prior to SNARE-mediated fusion; anchors the assembled complex to sites of secretion; interacts with SM-like protein and SNARE regulator Sec1p and may recruit it to sites of secretion; interacts with Sec9p and i…
YIR009W	-1.33168	3.8781	6.89384	0.0192408	0.0940053	YIR009W	MSL1,YIB9,YIB9w	U2B component of U2 snRNP; involved in splicing, binds the U2 snRNA stem-loop IV in vitro but requires association of Lea1p for in vivo binding; does not contain the conserved C-terminal RNA binding domain found in other family members
YJR073C	0.511246	8.72174	6.89449	0.0192361	0.0940053	YJR073C	OPI3,PEM2,bifunctional phosphatidyl-N-methylethanolamine N-methyltransferase/phosphatidyl-N-dimethylethanolamine N-methyltransferase	Methylene-fatty-acyl-phospholipid synthase; catalyzes the last two steps in phosphatidylcholine biosynthesis; also known as phospholipid methyltransferase
YML058W	-0.819711	9.25059	6.88702	0.0192905	0.0940053	YML058W	SML1,ribonucleotide reductase inhibiting protein SML1	Ribonucleotide reductase inhibitor; involved in regulating dNTP production; regulated by Mec1p and Rad53p during DNA damage and S phase; SML1 has a paralog, DIF1, that arose from the whole genome duplication
YML118W	1.52495	3.95606	6.90043	0.019193	0.0940053	YML118W	NGL3	3'-5' exonuclease specific for poly-A RNAs; has a domain similar to a magnesium-dependent endonuclease motif in mRNA deadenylase Ccr4p; similar to Ngl1p; NGL3 has a paralog, NGL2, that arose from the whole genome duplication
YOR376W-A	2.47378	2.33732	6.86801	0.0194299	0.0945797	YOR376W-A		Putative protein of unknown function; identified by fungal homology and RT-PCR
YDR215C	6.02397	3.12742	6.98348	0.0194679	0.0946727	YDR215C		Dubious open reading frame; unlikely to encode a functional protein, based on available experimental and comparative sequence data; null mutant displays elevated sensitivity to expression of a mutant huntingtin fragment or of alpha-synuclein
YKL190W	-0.813389	6.8284	6.86098	0.0194818	0.0946727	YKL190W	CNB1,CRV1,YCN2,calcineurin regulatory subunit B	Calcineurin B; regulatory subunit of calcineurin, a Ca++/calmodulin-regulated type 2B protein phosphatase which regulates Crz1p (stress-response transcription factor); other calcineurin subunit encoded by CNA1 and/or CMP1; regulates function of Aly1p alpha-arrestin; myristoylation by Nmt1p reduces calcineurin activity in response to submaximal Ca signals, is needed to prevent constitutive phospha…
YOR027W	0.486773	7.75994	6.85778	0.0195055	0.0947081	YOR027W	STI1,Hsp90 cochaperone STI1	Hsp90 cochaperone; interacts with the Ssa group of the cytosolic Hsp70 chaperones and activates Ssa1p ATPase activity; interacts with Hsp90 chaperones and inhibits their ATPase activity; homolog of mammalian Hop
YDL102W	-0.880951	5.15599	6.8401	0.0196368	0.0951679	YDL102W	POL3,CDC2,DNA-directed DNA polymerase delta POL3,HPR6,TEX1	Catalytic subunit of DNA polymerase delta; required for chromosomal DNA replication during mitosis and meiosis, intragenic recombination, repair of double strand DNA breaks, and DNA replication during nucleotide excision repair (NER)
YIL096C	-0.6618	5.36337	6.83877	0.0196466	0.0951679	YIL096C	BMT5	Methyltransferase required for m3U2634 methylation of the 25S rRNA; S-adenosylmethionine-dependent; associates with precursors of the 60S ribosomal subunit; predicted to be involved in ribosome biogenesis
YPR179C	0.693291	5.81743	6.83838	0.0196496	0.0951679	YPR179C	HDA3,PLO1	Subunit of the HDA1 histone deacetylase complex; possibly tetrameric trichostatin A-sensitive class II histone deacetylase complex contains Hda1p homodimer and an Hda2p-Hda3p heterodimer; required for the activity of the complex; relocalizes to the cytosol in response to hypoxia; similar to Hda2p
YLR315W	-1.33937	3.47129	6.81706	0.0198093	0.0958612	YLR315W	NKP2	Central kinetochore protein and subunit of the Ctf19 complex; mutants have elevated rates of chromosome loss; orthologous to fission yeast kinetochore protein cnl2
YHR148W	-0.835848	5.13417	6.81467	0.0198273	0.095868	YHR148W	IMP3	Component of the SSU processome; SSU processome is required for pre-18S rRNA processing, essential protein that interacts with Mpp10p and mediates interactions of Imp4p and Mpp10p with U3 snoRNA
YDL191W	-0.86984	7.73756	6.78728	0.020035	0.0967911	YDL191W	RPL35A,L29,L35A,SOS1,ribosomal 60S subunit protein L35A	Ribosomal 60S subunit protein L35A; homologous to mammalian ribosomal protein L35 and bacterial L29; RPL35A has a paralog, RPL35B, that arose from the whole genome duplication
YDL085W	1.22902	4.74488	6.78489	0.0200532	0.0967983	YDL085W	NDE2,NADH-ubiquinone reductase (H(+)-translocating) NDE2,NDH2	Mitochondrial external NADH dehydrogenase; catalyzes the oxidation of cytosolic NADH; Nde1p and Nde2p are involved in providing the cytosolic NADH to the mitochondrial respiratory chain; NDE2 has a paralog, NDE1, that arose from the whole genome duplication
YBL048W	2.13856	4.18987	6.76798	0.0201829	0.097343	YBL048W	RRT1	Protein of unknown function; identified in a screen for mutants with increased levels of rDNA transcription; dubious open reading frame unlikely to encode a protein, based on experimental and comparative sequence data
YBR006W	0.60938	6.3625	6.76352	0.0202172	0.0973474	YBR006W	UGA2,UGA5,succinate-semialdehyde dehydrogenase (NAD(P)(+))	Succinate semialdehyde dehydrogenase; involved in the utilization of gamma-aminobutyrate (GABA) as a nitrogen source; part of the 4-aminobutyrate and glutamate degradation pathways; localized to the cytoplasm
YHL024W	1.73814	5.01674	6.76348	0.0202175	0.0973474	YHL024W	RIM4	Putative RNA-binding protein; required for the expression of early and middle sporulation genes
YKL201C	0.781132	6.12397	6.76094	0.0202371	0.0973605	YKL201C	MNN4,YKL200C	Putative positive regulator of mannosylphosphate transferase Mnn6p; involved in mannosylphosphorylation of N-linked oligosaccharides; expression increases in late-logarithmic and stationary growth phases; coding sequence contains length polymorphisms in different strains; MNN4 has a paralog, YJR061W, that arose from the whole genome duplication
YPL156C	0.663029	5.60809	6.7553	0.0202807	0.0974893	YPL156C	PRM4,pheromone-regulated protein PRM4	Pheromone-regulated protein proposed to be involved in mating; predicted to have 1 transmembrane segment; transcriptionally regulated by Ste12p during mating and by Cat8p during the diauxic shift
YJL171C	0.532561	7.78455	6.74625	0.0203508	0.0977449	YJL171C		GPI-anchored cell wall protein of unknown function; induced in response to cell wall damaging agents and by mutations in genes involved in cell wall biogenesis; sequence similarity to YBR162C/TOS1, a covalently bound cell wall protein; protein abundance increases in response to DNA replication stress
YJR024C	-0.615956	6.53443	6.74254	0.0203797	0.0978022	YJR024C	MDE1,methylthioribulose 1-phosphate dehydratase MDE1	5'-methylthioribulose-1-phosphate dehydratase; acts in the methionine salvage pathway; potential Smt3p sumoylation substrate; expression downregulated by caspofungin and deletion mutant is caspofungin resistant
YBR177C	0.658005	6.57491	6.73688	0.0204238	0.0979284	YBR177C	EHT1	Acyl-coenzymeA:ethanol O-acyltransferase; plays a minor role in medium-chain fatty acid ethyl ester biosynthesis; possesses short-chain esterase activity; localizes to lipid particles and the mitochondrial outer membrane; EHT1 has a paralog, EEB1, that arose from the whole genome duplication
YDR152W	-0.58714	6.8005	6.73482	0.0204399	0.0979284	YDR152W	GIR2	Highly-acidic RWD domain-containing protein of unknown function; cytoplasmic; forms a complex with Rbg2p; interacts with Rbg1p and Gcn1p; associates with translating ribosomes; putative intrinsically unstructured protein
YOR022C	0.805712	5.15924	6.72525	0.0205147	0.0982056	YOR022C	putative carboxylic ester hydrolase	Putative carboxylic ester hydrolase; similar to bovine phospholipase A1; the authentic, non-tagged protein is detected in highly purified mitochondria in high-throughput studies
snR56	1.12519	5.53403	6.72143	0.0205447	0.0982479	snR56	SNR56	C/D box small nucleolar RNA (snoRNA); guides 2'-O-methylation of small subunit (SSU) rRNA at position G1428
YIR026C	-0.646299	5.59857	6.71979	0.0205576	0.0982479	YIR026C	YVH1,tyrosine protein phosphatase YVH1	Protein phosphatase; involved in vegetative growth at low temperatures, sporulation, and glycogen accumulation; mutants are defective in 60S ribosome assembly; member of the dual-specificity family of protein phosphatases
YGL094C	-0.770592	5.5669	6.71365	0.0206059	0.0983901	YGL094C	PAN2	Catalytic subunit of the Pan2p-Pan3p poly(A)-ribonuclease complex; complex acts to control poly(A) tail length and regulate the stoichiometry and activity of postreplication repair complexes
YHR049W	-0.477583	7.05882	6.71168	0.0206214	0.0983901	YHR049W	FSH1	Putative serine hydrolase; localizes to both the nucleus and cytoplasm; sequence is similar to S. cerevisiae Fsh2p and Fsh3p and the human candidate tumor suppressor OVCA2
YBL066C	-0.929698	4.95683	6.69805	0.0207293	0.0986568	YBL066C	SEF1	Putative transcription factor; has homolog in Kluyveromyces lactis
YBR038W	0.595327	6.35576	6.70199	0.020698	0.0986568	YBR038W	CHS2,chitin synthase CHS2	Chitin synthase II; catalyzes transfer of N-acetylglucosamine (GlcNAc) to chitin upon activation of zymogenic form; required for chitin synthesis in the primary septum during cytokinesis; localization regulated by Cdk1p during mitosis; phosphorylation by Dbf2p kinase regulates its dynamics and chitin synthesis during cytokinesis
YCL044C	0.967818	5.98701	6.69599	0.0207456	0.0986568	YCL044C	MGR1	Subunit of the mitochondrial (mt) i-AAA protease supercomplex; i-AAA degrades misfolded mitochondrial proteins; forms a subcomplex with Mgr3p that binds to substrates to facilitate proteolysis; required for growth of cells lacking mtDNA
YPL129W	-0.486774	6.95323	6.69735	0.0207348	0.0986568	YPL129W	TAF14,ANC1,SWP29,TAF30,TATA-binding protein-associated factor TAF14,TFG3,TafII30	Subunit of TFIID, TFIIF, INO80, SWI/SNF, and NuA3 complexes; involved in RNA polymerase II transcription initiation and in chromatin modification; contains a YEATS domain
YLR107W	0.622233	6.97367	6.68818	0.0208077	0.098871	YLR107W	REX3	RNA exonuclease; required for maturation of the RNA component of RNase MRP; functions redundantly with Rnh70p and Rex2p in processing of U5 snRNA and RNase P RNA; member of RNase D family of exonucleases
YIL148W	-0.707928	12.6399	6.68453	0.0208369	0.0989281	YIL148W	RPL40A,CEP52A,L40A,L40e,UB11,UBI1,ubiquitin-ribosomal 60S subunit protein L40A fusion protein	Ubiquitin-ribosomal 60S subunit protein L40A fusion protein; cleaved to yield ubiquitin and ribosomal protein L40A; ubiquitin may facilitate assembly of the ribosomal protein into ribosomes; homologous to mammalian ribosomal protein L40, no bacterial homolog; RPL40A has a paralog, RPL40B, that arose from the whole genome duplication; relative distribution to the nucleus increases upon DNA replica…
YGL108C	-0.617477	5.95767	6.68025	0.0208711	0.0989808	YGL108C		Protein of unknown function, predicted to be palmitoylated; green fluorescent protein (GFP)-fusion protein localizes to the cell periphery; protein abundance increases in response to DNA replication stress
YIR008C	0.86421	4.90601	6.67885	0.0208822	0.0989808	YIR008C	PRI1,DNA primase subunit PRI1	Subunit of DNA primase; DNA primase is required for DNA synthesis and double-strand break repair
YBL030C	-0.524925	7.39458	6.67586	0.0209062	0.0990129	YBL030C	PET9,AAC2,ADP/ATP carrier protein PET9,ANC2,OP1	Major ADP/ATP carrier of the mitochondrial inner membrane; exchanges cytosolic ADP for mitochondrially synthesized ATP; also imports heme and ATP; phosphorylated; required for viability in many lab strains that carry a sal1 mutation; PET9 has a paralog, AAC3, that arose from the whole genome duplication
YGR132C	-0.56681	7.52718	6.66551	0.0209894	0.0992443	YGR132C	PHB1,prohibitin subunit PHB1	Subunit of the prohibitin complex (Phb1p-Phb2p); prohibitin is a 1.2 MDa ring-shaped inner mitochondrial membrane chaperone that stabilizes newly synthesized proteins; determinant of replicative life span; involved in mitochondrial segregation; prohibitin deficiency induces a mitochondrial unfolded protein response (mtUPR)
YMR304W	0.738063	5.56158	6.66655	0.020981	0.0992443	YMR304W	UBP15	Ubiquitin-specific protease involved in protein deubiquitination; catalytic activity regulated by an N-terminal TRAF-like domain and and C-terminal sequences; physically interacts with anaphase-promoting complex/cyclosome (APC/C) activator, Cdh1p; forms a complex with AAA peroxins Pex1p and Pex6p
YBR085W	-1.94728	2.97205	6.66286	0.0210107	0.0992639	YBR085W	AAC3,ADP/ATP carrier protein AAC3,ANC3	Mitochondrial inner membrane ADP/ATP translocator; exchanges cytosolic ADP for mitochondrially synthesized ATP; expressed under anaerobic conditions; similar to Aac1p; has roles in maintenance of viability and in respiration; AAC3 has a paralog, PET9, that arose from the whole genome duplication
YLR238W	0.933053	5.17946	6.65758	0.0210532	0.0993837	YLR238W	FAR10	Protein involved in recovery from arrest in response to pheromone; acts in a cell cycle arrest recovery pathway independent from Far1p; interacts with Far3p, Far7p, Far8p, Far9p, and Far11p; potential Cdc28p substrate; FAR10 has a paralog, VPS64, that arose from the whole genome duplication
YER148W	-0.626226	5.94065	6.64524	0.0211532	0.0995293	YER148W	SPT15,BTF1,TATA-binding protein,TBP,TBP1	TATA-binding protein; general transcription factor that interacts with other factors to form the preinitiation complex at promoters, essential for viability
YLL019C	0.826356	5.95624	6.64444	0.0211597	0.0995293	YLL019C	KNS1,L124,serine/threonine protein kinase KNS1	Protein kinase involved in negative regulation of PolIII transcription; effector kinase of the TOR signaling pathway and phosphorylates Rpc53p to regulate ribosome and tRNA biosynthesis; member of the LAMMER family of protein kinases, which are serine/threonine kinases also capable of phosphorylating tyrosine residues; capable of autophosphorylation
YNL005C	-0.498109	6.83027	6.64458	0.0211586	0.0995293	YNL005C	MRP7,MRPL2,YmL2,mitochondrial 54S ribosomal protein YmL2	Mitochondrial ribosomal protein of the large subunit
YNL162W	-0.712403	11.7351	6.6497	0.021117	0.0995293	YNL162W	RPL42A,L41A,L42A,L44e,YL27,ribosomal 60S subunit protein L42A	Ribosomal 60S subunit protein L42A; homologous to mammalian ribosomal protein L36A, no bacterial homolog; RPL42A has a paralog, RPL42B, that arose from the whole genome duplication
YPR046W	-0.657649	5.85036	6.64315	0.0211702	0.0995293	YPR046W	MCM16	Component of the Ctf19 complex and the COMA subcomplex; involved in kinetochore-microtubule mediated chromosome segregation; binds to centromere DNA; orthologous to human centromere constitutive-associated network (CCAN) subunit CENP-H and fission yeast fta3
YDL183C	0.941541	4.43894	6.62077	0.0213531	0.100307	YDL183C	MKR1	Protein that may form an active mitochondrial KHE system; mitochondrial inner-membrane protein; non-essential gene; KHE system stands for K+/H+ exchanger system
YIL122W	1.03206	5.1169	6.6096	0.021445	0.100657	YIL122W	POG1	Nuclear chromatin-associated protein of unknown function; may have a role in cell cycle regulation; overexpression promotes recovery from pheromone induced arrest and suppresses the stress sensitivity caused by a mutation in the E3 ubiquitin ligase Rsp5p; binds upstream of BAR1 and cell cycle-related genes; phsosphoylated form may be ubiquitinated by Dma2p; potential Cdc28p substrate; SBF regulat…
snR70	0.919361	4.71368	6.60372	0.0214936	0.100705	snR70	SNR70	C/D box small nucleolar RNA (snoRNA); predicted to guide 2'-O-methylation of small subunit (SSU) rRNA at position C1639
YDL137W	-0.47546	9.06469	6.60205	0.0215074	0.100705	YDL137W	ARF2,Arf family GTPase ARF2	ADP-ribosylation factor; GTPase of the Ras superfamily involved in regulation of coated formation vesicles in intracellular trafficking within the Golgi; ARF2 has a paralog, ARF1, that arose from the whole genome duplication
YPL088W	0.725251	6.66904	6.60453	0.0214869	0.100705	YPL088W	aldo-keto reductase superfamily protein	Putative aryl alcohol dehydrogenase; transcription is activated by paralogous transcription factors Yrm1p and Yrr1p along with genes involved in multidrug resistance
YGL125W	0.86769	5.49154	6.58312	0.0216648	0.10136	YGL125W	MET13,MET11,MRPL45,methylenetetrahydrofolate reductase (NAD(P)H) MET13	Major isozyme of methylenetetrahydrofolate reductase; catalyzes the reduction of 5,10-methylenetetrahydrofolate to 5-methyltetrahydrofolate in the methionine biosynthesis pathway
YOL107W	0.678643	5.30524	6.57128	0.021764	0.101741	YOL107W		Putative protein of unknown function; green fluorescent protein (GFP)-fusion protein localizes to the cytoplasm and colocalizes in a punctate pattern with the early golgi/COPI vesicles; YOL107W is not an essential protein
YNL022C	-0.674778	5.48878	6.56214	0.0218408	0.102018	YNL022C	RCM1	rRNA m5C methyltransferase; methylates cytosine at position 2278 of 25S rRNA while Nop2p methylates cytosine at position 2870; contains seven beta-strand methyltransferase motif; localized to the nucleolus; interacts with Trm112p; homolog of NSUN5A, a human gene which is deleted in Williams-Beuren Syndrome
YPR124W	-0.570386	6.87578	6.55834	0.0218728	0.102085	YPR124W	CTR1	High-affinity copper transporter of the plasma membrane; mediates nearly all copper uptake under low copper conditions; transcriptionally induced at low copper levels and degraded at high copper levels; protein increases in abundance and relocalizes from nucleus to plasma membrane upon DNA replication stress
YPR079W	0.636226	5.93748	6.55142	0.0219313	0.102275	YPR079W	MRL1	Membrane protein; has similarity to mammalian mannose-6-phosphate receptors; possibly functions as a sorting receptor in the delivery of vacuolar hydrolases; protein abundance increases in response to DNA replication stress
YFR055W	-0.592444	6.36998	6.53858	0.0220405	0.102606	YFR055W	IRC7,cysteine-S-conjugate beta-lyase IRC7	Beta-lyase involved in the production of thiols; null mutant displays increased levels of spontaneous Rad52p foci; expression induced by nitrogen limitation in a GLN3, GAT1-dependent manner and by copper levels in a Mac1-dependent manner
YGR024C	-0.503357	6.80693	6.53709	0.0220531	0.102606	YGR024C	THG1	tRNAHis guanylyltransferase; adds a guanosine residue to the 5' end of tRNAH is after transcription and RNase P cleavage; can also catalyze reverse (3'-5') polymerization with certain substrates in a template-dependent reaction; couples nuclear division and migration to cell budding and cytokinesis; essential enzyme conserved among eukaryotes
YHL008C	1.60628	4.22201	6.5368	0.0220556	0.102606	YHL008C		Putative protein of unknown function; may be involved in the uptake of chloride ions; does not appear to be involved in monocarboxylic acid transport; green fluorescent protein (GFP)-fusion protein localizes to the vacuole
YPL217C	-0.542727	6.82438	6.52369	0.0221676	0.103045	YPL217C	BMS1,GTPase BMS1	GTPase required for ribosomal subunit synthesis and rRNA processing; required for synthesis of 40S ribosomal subunits and for processing the 35S pre-rRNA at sites A0, A1, and A2; interacts with Rcl1p, which stimulates its GTPase and U3 snoRNA binding activities; has similarity to Tsr1p
YBR096W	-0.597479	7.46396	6.51592	0.0222344	0.103138	YBR096W		Putative protein of unknown function; green fluorescent protein (GFP)-fusion protein localizes to the ER
YBR117C	1.34492	4.12382	6.51527	0.02224	0.103138	YBR117C	TKL2,transketolase TKL2	Transketolase; catalyzes conversion of xylulose-5-phosphate and ribose-5-phosphate to sedoheptulose-7-phosphate and glyceraldehyde-3-phosphate in the pentose phosphate pathway; needed for synthesis of aromatic amino acids; TKL2 has a paralog, TKL1, that arose from the whole genome duplication
YNL132W	-0.546629	6.64281	6.51512	0.0222413	0.103138	YNL132W	KRE33,RRA1	Protein required for biogenesis of the small ribosomal subunit; heterozygous mutant shows haploinsufficiency in K1 killer toxin resistance; essential gene; NAT10, the human homolog, implicated in several types of cancer and premature aging.
YML076C	0.696551	5.50566	6.50547	0.0223245	0.103441	YML076C	WAR1	Homodimeric Zn2Cys6 zinc finger transcription factor; binds to a weak acid response element to induce transcription of PDR12 and FUN34, encoding an acid transporter and a putative ammonia transporter, respectively
YCR014C	0.62567	5.84916	6.49838	0.0223859	0.103642	YCR014C	POL4,POLX	DNA polymerase IV; undergoes pair-wise interactions with Dnl4p-Lif1p and Rad27p to mediate repair of DNA double-strand breaks by non-homologous end joining (NHEJ); homologous to mammalian DNA polymerase beta
YCL005W	-0.639662	5.4635	6.48813	0.022475	0.103805	YCL005W	LDB16	Protein of unknown function; null mutants have decreased net negative cell surface charge; GFP-fusion protein expression is induced in response to the DNA-damaging agent MMS; native protein is detected in purified mitochondria
YGR249W	1.13835	4.72275	6.49224	0.0224393	0.103805	YGR249W	MGA1	Protein similar to heat shock transcription factor; multicopy suppressor of pseudohyphal growth defects of ammonium permease mutants
YIL017C	0.723178	5.79989	6.49006	0.0224583	0.103805	YIL017C	VID28,GID5,YIL017W,glucose-induced degradation complex subunit VID28	GID Complex subunit, serves as adaptor for regulatory subunit Vid24p; protein involved in proteasome-dependent catabolite degradation of fructose-1,6-bisphosphatase (FBPase); localized to the nucleus and the cytoplasm
YMR129W	-0.568331	6.43831	6.48409	0.0225103	0.103816	YMR129W	POM152	Glycoprotein subunit of transmembrane ring of nuclear pore complex; contributes to nucleocytoplasmic transport, nuclear pore complex (NPC) biogenesis and spindle pole body duplication; homologous to human NUP210
YMR165C	0.779433	5.65774	6.48374	0.0225133	0.103816	YMR165C	PAH1,SMP2,phosphatidate phosphatase PAH1	Mg2+-dependent phosphatidate (PA) phosphatase; dephosphorylates PA to yield diacylglycerol; responsible for de novo lipid synthesis and formation of lipid droplets; phosphorylation by Pho80p-Pho85p decreases catalytic activity and alters Pah1p localization and abundance; phosphorylation by protein kinase A decreases catalytic efficiency; dephosphorylation by Nem1p-Spo7p anchors Pah1p to the membr…
YDR367W	-0.729105	6.63204	6.47193	0.0226167	0.10421	YDR367W	KEI1	Component of inositol phosphorylceramide (IPC) synthase; forms a complex with Aur1p and regulates its activity; required for IPC synthase complex localization to the Golgi; post-translationally processed by Kex2p; KEI1 is an essential gene
YDR077W	0.912125	12.8159	6.46178	0.022706	0.104468	YDR077W	SED1	Major stress-induced structural GPI-cell wall glycoprotein; associates with translating ribosomes, possible role in mitochondrial genome maintenance; ORF contains two distinct variable minisatellites; SED1 has a paralog, SPI1, that arose from the whole genome duplication
YPL010W	-0.55939	8.58889	6.46146	0.0227088	0.104468	YPL010W	RET3	Zeta subunit of the coatomer complex (COPI); COPI coats Golgi-derived transport vesicles; involved in retrograde transport between Golgi and ER
[truncated: 4,522 more rows]

## Sheet: CRN.PPN1 (Mn vs Control)
ID	logFC	logCPM	F	PValue	FDR	Name	Alias	Note
[truncated: 5,778 more rows]

## Sheet: CRN (Mn vs Control)
ID	logFC	logCPM	F	PValue	FDR	Name	Alias	Note
[truncated: 5,778 more rows]
